# Supplementary material for: RAD21 Cooperates with Pluripotency Transcription Factors in the Maintenance of Embryonic Stem Cell Identity
Source: PLoS One. 2011 May 12;6(5):e19470. doi: 10.1371/journal.pone.0019470 (PMC3093395; doi:10.1371/journal.pone.0019470)
Supplement: Table S1 — RAD21 binding sites in ESCs and EBs. (XLS) [file pone.0019470.s008.xls]

## Sheet: RAD21 ESC MACS Peak Detection
# This file is generated by MACS version 1.4.0beta
# ARGUMENTS LIST:
# name = Rad21_d0_p5
# format = BED
# ChIP-seq file = ../ChipSeq_Rad21/61DUDAAXX_2_customTrack.bed
# control file = ../ChipSeq_Rad21/61DUDAAXX_1_customTrack.bed
# effective genome size = 1.87e+09
# band width = 150
# model fold = 10,30
# pvalue cutoff = 1.00e-05
# Range for calculating regional lambda is: 1000 bps and 10000 bps
# tag size is determined as 35 bps
# total tags in treatment: 14133430
# tags after filtering in treatment: 14133430
# maximum duplicate tags at the same position in treatment = 2
# Redundant rate in treatment: 0.00
# total tags in control: 13002597
# tags after filtering in control: 13002171
# maximum duplicate tags at the same position in control = 2
# Redundant rate in control: 0.00
# d = 208
Peak ID	chr	start	end	length	summit	tags	-10*LOG10(pvalue)	fold_enrichment	FDR(%)	cMyc	CTCF	E2f1	Esrrb	Klf4	Nanog	nMyc	Pou5f1	p300	Smad1	Sox2	STAT3	Suz12	Tcfcp2I1	Zfx
MACS_peak_1926	chr11	8758911	8762218	3308	1095	180	770.17	25.47	0	No	Yes	No	No	No	No	No	No	No	No	No	No	No	No	No
MACS_peak_4483	chr14	20885671	20887198	1528	989	108	643.36	41.35	0	No	Yes	No	No	No	No	No	No	No	No	No	No	No	No	No
MACS_peak_13605	chr8	48455632	48457733	2102	1471	123	641.97	29.26	0	No	Yes	No	No	No	No	No	No	No	No	No	No	No	No	No
MACS_peak_14444	chr9	45107404	45109361	1958	527	118	629.54	27.35	0	No	Yes	No	No	No	No	No	No	No	No	No	No	No	No	No
MACS_peak_2329	chr11	59693132	59694973	1842	558	117	629.28	39.81	0	No	Yes	No	No	No	No	No	No	No	No	No	No	No	No	No
MACS_peak_13402	chr8	15042335	15043679	1345	670	98	606.33	37.53	0	No	Yes	No	No	No	No	No	No	No	No	No	No	No	No	No
MACS_peak_2889	chr11	100029458	100031692	2235	1031	143	599.29	18.58	0	No	Yes	No	No	No	No	No	No	No	No	No	No	No	No	No
MACS_peak_3283	chr12	13221266	13222757	1492	612	101	595.08	31.17	0	No	Yes	No	No	No	No	No	No	No	No	No	No	No	No	No
MACS_peak_8575	chr2	163156307	163157238	932	277	85	594.07	38.17	0	No	Yes	No	No	No	No	No	No	No	No	No	No	No	No	No
MACS_peak_13832	chr8	86887308	86888592	1285	537	95	591.34	34.12	0	No	Yes	No	No	No	No	Yes	No	No	No	No	No	No	No	Yes
MACS_peak_12251	chr6	133910444	133911545	1102	512	94	588.88	39.81	0	No	Yes	No	No	No	No	No	No	No	No	No	No	No	No	No
MACS_peak_1902	chr11	6554656	6555909	1254	475	94	580.49	39.81	0	No	Yes	No	No	No	No	No	No	No	No	No	No	No	No	No
MACS_peak_1866	chr11	4158295	4159824	1530	607	112	579.94	23.1	0	No	Yes	No	No	No	No	No	No	No	No	No	No	No	No	No
MACS_peak_10400	chr4	154622960	154623937	978	563	84	577.78	35.62	0	No	Yes	Yes	No	No	No	No	No	No	No	No	No	No	No	No
MACS_peak_14477	chr9	48453357	48455131	1775	1224	107	572.04	33.71	0	No	Yes	No	No	No	No	No	No	No	No	No	No	No	No	No
MACS_peak_2731	chr11	88684009	88685063	1055	503	85	562.63	40.71	0	No	Yes	No	No	No	No	No	No	No	No	No	No	No	No	No
MACS_peak_4992	chr15	7175945	7177000	1056	434	85	562.31	40.71	0	No	Yes	No	No	No	No	No	No	No	No	No	No	No	No	No
MACS_peak_2306	chr11	57764431	57765434	1004	325	83	558.44	38.17	0	No	Yes	No	No	No	No	No	No	No	No	No	No	No	No	No
MACS_peak_2287	chr11	55804435	55806048	1614	948	102	550.62	28.87	0	No	Yes	No	No	No	No	No	No	No	No	No	No	No	No	No
MACS_peak_3616	chr12	88136017	88137618	1602	1049	103	547.15	28.93	0	No	Yes	No	No	No	No	No	No	No	No	No	No	No	No	No
MACS_peak_3085	chr11	113671955	113673716	1762	725	103	539.05	27.99	0	No	Yes	No	No	No	No	No	No	No	No	No	No	No	No	No
MACS_peak_10045	chr4	118676794	118678605	1812	1035	104	536.97	21.63	0	No	Yes	No	No	No	No	No	No	No	No	No	No	No	No	No
MACS_peak_2409	chr11	66833885	66835419	1535	695	96	534.59	27.17	0	No	Yes	Yes	No	No	No	No	No	No	No	No	No	No	No	No
MACS_peak_2974	chr11	104056739	104057969	1231	585	87	530.19	36.89	0	No	Yes	No	No	No	No	No	No	No	No	Yes	No	No	No	No
MACS_peak_14103	chr8	121373994	121375156	1163	445	86	529.73	35.62	0	No	Yes	No	No	No	No	No	No	No	No	No	No	No	No	No
MACS_peak_3894	chr13	23492773	23494346	1574	868	123	529.04	21.2	0	No	Yes	No	No	Yes	No	No	Yes	No	No	No	No	No	No	No
MACS_peak_13646	chr8	60278261	60279662	1402	1048	98	527.77	29.3	0	No	Yes	No	No	No	No	No	No	No	No	No	No	No	No	No
MACS_peak_14222	chr9	7602822	7604295	1474	679	94	524.12	34.99	0	No	Yes	No	No	No	No	No	No	No	No	No	No	No	No	No
MACS_peak_10223	chr4	136176645	136177655	1011	699	80	522.89	36.65	0	No	Yes	No	No	No	No	No	No	No	No	No	No	No	No	No
MACS_peak_14446	chr9	45196046	45197454	1409	814	92	521.54	36.26	0	No	Yes	No	No	No	No	No	No	No	No	No	No	No	No	No
MACS_peak_8046	chr2	77546857	77548046	1190	565	85	519.78	30.96	0	No	Yes	No	No	No	No	No	No	No	No	No	No	No	No	No
MACS_peak_6869	chr18	39099745	39101017	1273	511	87	518.73	34.35	0	No	Yes	No	No	No	No	No	No	No	No	No	No	No	No	No
MACS_peak_11309	chr6	3396978	3398104	1127	577	83	518.05	35.38	0	No	Yes	No	No	No	No	No	No	No	No	No	No	No	No	No
MACS_peak_6942	chr18	56522156	56523063	908	502	76	516.93	31.81	0	No	Yes	No	No	No	No	No	No	No	No	No	No	No	No	No
MACS_peak_11417	chr6	28972856	28974941	2086	1469	113	516.7	25.37	0	No	Yes	No	No	No	No	No	No	No	No	No	No	No	No	No
MACS_peak_13295	chr7	150892158	150893290	1133	619	83	516.31	34.75	0	No	Yes	No	No	No	No	No	No	No	No	No	No	No	No	No
MACS_peak_13783	chr8	80761909	80763189	1281	487	99	515.04	28.87	0	No	Yes	No	No	No	No	No	No	No	No	No	No	No	No	No
MACS_peak_5230	chr15	58700522	58702187	1666	1139	104	514.97	35.38	0	No	Yes	No	No	No	No	No	No	No	No	No	No	No	No	No
MACS_peak_7741	chr2	27407719	27409167	1449	636	91	511.65	24.17	0	No	Yes	No	No	No	No	No	No	No	No	No	No	No	No	No
MACS_peak_4465	chr14	14749566	14751016	1451	740	91	511.16	29.9	0	No	Yes	No	No	No	No	No	No	No	No	No	No	No	No	No
MACS_peak_12275	chr6	135327290	135328598	1309	589	92	507.19	27.64	0	No	Yes	No	No	No	No	No	No	No	No	No	No	No	No	No
MACS_peak_2112	chr11	35180262	35181655	1394	788	104	505.96	24.77	0	No	Yes	No	No	Yes	No	No	No	No	No	No	No	No	No	No
MACS_peak_8443	chr2	148727498	148728800	1303	731	96	502.33	26.54	0	No	Yes	No	No	No	No	No	No	No	No	Yes	No	No	No	No
MACS_peak_1410	chr10	61645352	61646595	1244	602	94	501.38	31.94	0	No	Yes	No	No	No	No	No	No	No	No	No	No	No	No	No
MACS_peak_9241	chr3	101297331	101298588	1258	678	84	493.91	34.99	0	No	Yes	No	No	No	No	No	No	No	No	No	No	No	No	No
MACS_peak_7850	chr2	37626882	37628179	1298	737	85	490.85	23.38	0	No	No	No	No	No	No	No	No	No	No	No	No	No	No	No
MACS_peak_2960	chr11	103029655	103030880	1226	540	92	488.69	24.57	0	No	Yes	No	No	No	No	No	No	No	No	No	No	No	No	No
MACS_peak_11671	chr6	58721770	58722875	1106	447	88	488.15	22.61	0	No	Yes	No	No	No	No	No	No	No	No	No	No	No	No	No
MACS_peak_8826	chr3	28006181	28007542	1362	632	86	486.46	27.99	0	No	Yes	No	No	No	No	No	No	No	No	No	No	No	No	No
MACS_peak_1903	chr11	6668395	6669537	1143	636	80	486.14	33.71	0	No	Yes	No	No	No	Yes	No	No	No	No	No	No	No	No	No
MACS_peak_1946	chr11	11719784	11721277	1494	673	114	485.27	22.48	0	No	Yes	No	No	No	No	No	No	No	No	No	No	No	No	No
MACS_peak_846	chr1	165080293	165081373	1081	536	78	483.87	34.99	0	No	Yes	No	No	No	No	No	No	No	No	No	No	No	No	No
MACS_peak_6346	chr17	37340243	37341283	1041	446	77	483.43	37.91	0	No	Yes	No	No	No	No	No	No	No	No	No	No	No	No	No
MACS_peak_5922	chr16	56919910	56921092	1183	633	90	483.24	29.98	0	No	Yes	No	No	No	No	No	No	No	No	No	No	No	Yes	No
MACS_peak_6496	chr17	66839063	66840083	1021	417	76	481.36	34.99	0	No	Yes	No	No	No	No	No	No	No	No	No	No	No	No	No
MACS_peak_11789	chr6	83829411	83830494	1084	711	78	480.94	20.85	0	No	Yes	No	No	No	No	No	No	No	No	No	No	No	No	No
MACS_peak_1949	chr11	11871910	11874076	2167	1600	164	479.71	17.95	0	No	Yes	No	No	No	No	No	No	No	No	No	No	No	No	No
MACS_peak_13786	chr8	80991354	80992314	961	569	74	479.21	33.08	0	No	Yes	No	No	No	No	No	No	No	No	No	No	No	No	No
MACS_peak_13073	chr7	120275232	120276333	1102	575	78	477.95	29.26	0	No	Yes	No	No	No	No	No	No	No	No	No	No	No	No	No
MACS_peak_7598	chr19	61340938	61342006	1069	415	77	477.4	22.9	0	No	Yes	No	No	No	No	Yes	No	No	No	No	No	No	No	No
MACS_peak_11137	chr5	135382723	135383661	939	570	73	475.79	35.62	0	No	Yes	No	No	No	No	No	No	No	No	No	Yes	No	No	No
MACS_peak_11315	chr6	4602284	4604476	2193	780	125	473.78	21.67	0	No	No	No	No	No	No	No	No	No	No	No	No	No	No	No
MACS_peak_1101	chr10	7603007	7604162	1156	518	88	473.16	29.49	0	No	Yes	No	No	No	No	No	No	No	No	No	No	No	No	No
MACS_peak_11340	chr6	7682558	7684058	1501	723	89	472.1	23.54	0	No	Yes	No	No	No	No	No	No	No	No	No	No	No	No	No
MACS_peak_2088	chr11	33075897	33077793	1897	888	103	471.38	26.42	0	No	Yes	No	No	No	No	No	No	No	No	No	No	No	No	No
MACS_peak_11462	chr6	34242506	34244102	1597	589	112	470.44	25.73	0	No	Yes	No	No	No	No	No	No	No	No	No	No	No	No	No
MACS_peak_13814	chr8	85612419	85614056	1638	990	92	468.79	27.99	0	No	Yes	No	No	No	No	No	No	No	No	No	No	No	No	No
MACS_peak_8748	chr2	181413238	181414225	988	452	78	468.41	35.38	0	No	Yes	No	No	Yes	No	No	No	No	No	No	No	No	Yes	No
MACS_peak_5192	chr15	51984539	51985463	925	625	72	467.98	32.22	0	No	Yes	No	No	No	No	No	No	No	No	No	No	No	No	No
MACS_peak_13382	chr8	12563892	12565188	1297	597	87	465.09	27.09	0	No	Yes	No	No	No	No	No	No	No	No	No	No	No	No	No
MACS_peak_719	chr1	142067932	142069117	1186	448	79	464.98	31.81	0	No	Yes	No	No	No	No	No	No	No	No	No	No	No	No	No
MACS_peak_14201	chr8	129509960	129510943	984	654	79	464.72	31.55	0	No	Yes	No	No	No	No	No	No	No	No	No	No	No	No	No
MACS_peak_2792	chr11	95381723	95383617	1895	1349	114	462.36	20.35	0	No	Yes	No	No	Yes	No	No	No	No	No	No	No	No	No	No
MACS_peak_5549	chr15	101814323	101815447	1125	605	77	461.92	23.54	0	Yes	No	No	No	No	No	Yes	No	No	No	Yes	No	No	No	Yes
MACS_peak_2371	chr11	62426866	62427928	1063	471	75	459.41	31.81	0	No	Yes	No	No	No	No	Yes	No	No	No	Yes	No	No	No	No
MACS_peak_7488	chr19	44656818	44657880	1063	458	75	457.42	36.65	0	No	Yes	No	No	No	No	No	No	No	No	No	No	No	No	No
MACS_peak_9944	chr4	101533415	101534314	900	305	70	457.23	28.62	0	No	Yes	No	No	No	No	No	No	No	No	No	No	No	No	No
MACS_peak_443	chr1	90601317	90603019	1703	1244	97	456.23	22.11	0	No	Yes	No	No	No	No	No	No	No	No	No	No	No	Yes	No
MACS_peak_9243	chr3	101616135	101617317	1183	588	78	456.23	29.26	0	No	Yes	No	No	No	No	No	No	No	No	No	No	No	No	No
MACS_peak_13898	chr8	95341796	95342882	1087	497	75	452.82	31.17	0	No	Yes	No	No	No	No	No	No	No	No	No	No	No	No	No
MACS_peak_3158	chr11	117219084	117220309	1226	630	79	452.67	31.59	0	No	Yes	No	No	No	No	No	No	No	No	No	No	No	No	No
MACS_peak_1961	chr11	16424286	16425839	1554	885	88	451.6	26.08	0	No	No	No	No	No	No	No	No	No	No	No	No	No	No	No
MACS_peak_2542	chr11	76065933	76067359	1427	993	85	450.68	24.01	0	No	Yes	No	No	No	No	No	No	No	No	No	No	No	No	No
MACS_peak_11901	chr6	93707295	93708216	922	292	74	450.24	25.43	0	No	Yes	No	No	No	No	No	No	No	No	No	No	No	No	No
MACS_peak_5717	chr16	22564360	22565434	1075	512	74	446.38	27.99	0	No	Yes	No	Yes	Yes	No	No	No	No	No	No	No	No	No	No
MACS_peak_6628	chr17	87970467	87971613	1147	620	76	444.52	34.75	0	Yes	Yes	No	No	Yes	No	Yes	No	No	No	No	No	No	Yes	No
MACS_peak_13194	chr7	139417967	139419424	1458	636	84	443.76	24.01	0	No	Yes	No	No	No	No	No	No	No	No	No	No	No	No	No
MACS_peak_13079	chr7	120521220	120521883	664	404	61	442.06	34.35	0	No	Yes	No	Yes	No	No	No	No	No	No	No	No	No	No	No
MACS_peak_8185	chr2	109744059	109745152	1094	420	74	441.29	35.62	0	No	Yes	No	No	No	No	No	No	No	No	No	No	No	No	No
MACS_peak_8442	chr2	148676491	148677741	1251	610	83	441.13	26.54	0	No	Yes	No	No	No	No	No	No	No	No	No	No	No	No	No
MACS_peak_7017	chr18	65649474	65650605	1132	179	75	440.89	21.63	0	No	Yes	No	No	No	No	No	No	No	No	No	No	No	No	No
MACS_peak_12152	chr6	122842381	122843318	938	354	75	440.58	31.07	0	No	Yes	No	No	No	No	No	No	No	No	No	No	No	No	No
MACS_peak_12791	chr7	73805973	73807135	1163	710	76	440.41	29.7	0	No	Yes	No	No	No	No	No	No	No	No	No	No	No	No	No
MACS_peak_3967	chr13	38156467	38157565	1099	495	74	439.97	33.71	0	No	Yes	No	No	No	No	No	No	No	No	No	No	No	No	No
MACS_peak_2891	chr11	100142699	100144558	1860	751	130	439.21	18.96	0	No	Yes	No	No	No	No	No	No	No	No	No	No	No	No	No
MACS_peak_640	chr1	134654713	134656242	1530	1060	86	439.18	19.08	0	No	Yes	No	No	No	No	No	No	No	No	No	No	No	Yes	No
MACS_peak_14329	chr9	30287629	30288783	1155	685	80	439.14	27.64	0	No	Yes	No	No	No	No	No	No	No	No	No	No	No	No	No
MACS_peak_5611	chr16	9009272	9010488	1217	487	77	438.27	31.81	0	No	Yes	Yes	Yes	Yes	No	No	No	No	No	No	No	No	Yes	No
MACS_peak_12130	chr6	122341317	122342649	1333	853	81	438.2	26.08	0	No	Yes	No	No	No	No	No	No	No	No	No	No	No	No	No
MACS_peak_2278	chr11	55199656	55200705	1050	414	88	438.11	25.73	0	No	Yes	No	No	No	No	No	No	No	No	No	No	No	No	No
MACS_peak_8528	chr2	157167170	157168065	896	380	68	438.11	29.9	0	No	Yes	No	No	No	No	No	No	No	No	No	No	No	No	No
MACS_peak_13337	chr8	4369852	4371012	1161	535	80	437.54	24.88	0	No	Yes	No	Yes	No	No	No	No	No	No	No	No	No	No	No
MACS_peak_14343	chr9	31732959	31734157	1199	606	81	436.59	27.64	0	No	Yes	No	Yes	No	No	No	No	No	No	No	No	No	No	No
MACS_peak_5904	chr16	50736247	50737589	1343	785	80	435.89	27.99	0	No	Yes	No	No	No	No	No	No	No	No	No	No	No	Yes	No
MACS_peak_13750	chr8	74784745	74786493	1749	473	91	435.48	25.91	0	No	Yes	No	No	No	No	No	No	No	No	No	No	No	Yes	No
MACS_peak_2640	chr11	82048590	82049725	1136	688	79	435.13	29.3	0	No	Yes	No	No	No	No	No	No	No	No	No	No	No	No	No
MACS_peak_7947	chr2	65233841	65234995	1155	603	75	434.99	31.17	0	No	Yes	No	No	No	No	No	No	No	No	No	No	No	No	No
MACS_peak_8608	chr2	166388994	166390595	1602	1170	86	432.91	26.72	0	No	Yes	No	No	No	No	No	No	No	No	No	No	No	No	No
MACS_peak_8756	chr3	7010462	7011342	881	450	67	432.52	29.26	0	No	Yes	No	No	No	No	No	No	No	No	No	No	No	No	No
MACS_peak_13175	chr7	135617455	135619043	1589	596	96	430.74	19.17	0	No	No	No	No	No	No	No	No	No	No	No	No	No	No	No
MACS_peak_8042	chr2	77179443	77180890	1448	818	82	430.37	25.44	0	No	Yes	No	No	No	No	No	No	No	No	No	No	No	No	No
MACS_peak_879	chr1	169344014	169345845	1832	1192	92	430.36	24.17	0	No	Yes	No	No	No	No	No	No	No	No	No	No	No	No	No
MACS_peak_1551	chr10	80911644	80913664	2021	1384	97	428.94	26.08	0	No	Yes	No	No	No	No	No	No	No	No	No	No	No	No	No
MACS_peak_11646	chr6	55116641	55117709	1069	552	72	428.7	27.99	0	No	Yes	No	No	No	No	No	No	No	No	No	No	No	No	No
MACS_peak_6849	chr18	38011585	38012472	888	368	67	428.62	32.22	0	No	Yes	No	Yes	No	No	No	No	No	No	No	No	No	Yes	No
MACS_peak_1335	chr10	52104824	52105735	912	398	75	428.61	27.52	0	No	Yes	No	No	No	No	No	No	No	No	No	No	No	No	No
MACS_peak_2272	chr11	54971992	54972781	790	481	64	428.53	31.59	0	No	Yes	Yes	No	No	No	No	No	No	No	No	No	No	No	No
MACS_peak_13852	chr8	89108337	89110363	2027	1342	97	428.5	15.57	0	No	Yes	No	No	No	No	No	No	No	No	Yes	No	No	No	No
MACS_peak_1649	chr10	94938226	94939266	1041	524	71	426.53	34.99	0	No	Yes	No	No	No	No	No	No	No	No	No	No	No	No	No
MACS_peak_3045	chr11	109305291	109307451	2161	1765	99	426.51	15.16	0	No	Yes	No	No	No	No	No	No	No	No	No	No	No	No	No
MACS_peak_4298	chr13	96333156	96334545	1390	670	85	424.88	24.33	0	No	Yes	No	No	No	No	No	No	No	No	No	No	No	No	No
MACS_peak_5768	chr16	30251850	30253049	1200	557	75	423.83	22.9	0	No	Yes	No	No	No	No	No	No	No	No	No	No	No	No	No
MACS_peak_12634	chr7	35456660	35457675	1016	486	70	423.59	31.17	0	No	Yes	No	No	No	No	No	No	No	No	No	No	No	No	No
MACS_peak_6696	chr18	12598521	12599468	948	611	68	422.88	32.44	0	No	Yes	No	No	No	No	No	No	No	No	No	No	No	No	No
MACS_peak_6336	chr17	36133650	36134743	1094	478	72	420.28	29.06	0	No	Yes	No	No	No	No	No	No	No	No	No	No	No	No	No
MACS_peak_11773	chr6	82842120	82843389	1270	631	80	417.76	22.11	0	No	Yes	No	No	No	No	No	No	No	No	No	No	No	No	No
MACS_peak_13457	chr8	24706614	24707412	799	296	63	417.03	27.99	0	No	Yes	No	No	No	No	No	No	No	No	No	No	No	No	No
MACS_peak_11486	chr6	37300766	37302585	1820	1138	90	416.12	24.81	0	No	Yes	No	No	No	No	No	No	No	No	No	No	No	Yes	No
MACS_peak_4884	chr14	99540948	99542301	1354	760	83	416.1	25.98	0	No	Yes	No	No	No	No	No	No	No	No	No	No	No	No	No
MACS_peak_4664	chr14	54847246	54848638	1393	582	79	415.78	29.9	0	No	Yes	No	No	No	No	No	No	No	No	No	No	No	No	No
MACS_peak_9566	chr4	10839401	10840596	1196	585	74	415.55	33.71	0	No	Yes	No	No	No	No	No	No	No	No	No	No	No	No	No
MACS_peak_9450	chr3	138304748	138305987	1240	504	92	415.21	24.12	0	No	Yes	No	No	No	No	No	No	No	No	No	No	No	No	No
MACS_peak_11605	chr6	51807370	51808707	1338	693	86	414.9	21.61	0	No	Yes	No	No	No	No	Yes	No	No	No	No	No	No	No	No
MACS_peak_1348	chr10	56088640	56089761	1122	423	73	414.56	20.89	0	No	Yes	No	No	No	No	No	No	No	No	No	No	No	No	No
MACS_peak_2600	chr11	79026965	79028649	1685	657	87	414.34	26.54	0	No	Yes	No	No	No	No	No	No	No	No	No	No	No	No	No
MACS_peak_14858	chr9	96816807	96817727	921	487	66	410.8	29.26	0	No	Yes	No	No	No	No	No	No	No	No	No	No	No	No	No
MACS_peak_5602	chr16	8494061	8495162	1102	556	71	410.69	33.08	0	No	Yes	No	Yes	No	No	No	No	No	No	No	No	No	No	No
MACS_peak_3821	chr13	6835606	6836981	1376	593	78	410.63	23.54	0	No	Yes	Yes	No	No	No	No	No	No	No	No	No	No	Yes	No
MACS_peak_8663	chr2	170332993	170335034	2042	1460	95	409.47	17.17	0	No	Yes	No	No	No	No	No	No	No	No	No	No	No	No	No
MACS_peak_7996	chr2	71792901	71794882	1982	919	93	409.43	22.11	0	No	Yes	No	No	No	No	No	No	No	No	No	No	No	No	No
MACS_peak_2187	chr11	47471293	47472425	1133	525	74	409.36	28.9	0	No	Yes	No	No	No	No	No	No	No	No	No	No	No	No	No
MACS_peak_1180	chr10	21102360	21103508	1149	601	72	408.41	32.44	0	No	Yes	No	No	No	No	No	No	No	No	No	No	No	No	No
MACS_peak_4500	chr14	22560752	22561605	854	435	64	407.69	29.59	0	No	Yes	No	No	No	No	No	No	No	No	No	No	No	No	No
MACS_peak_9871	chr4	84808291	84809333	1043	579	69	406.83	38.8	0	No	Yes	No	No	No	Yes	No	No	No	No	No	No	No	Yes	No
MACS_peak_1992	chr11	20693904	20695383	1480	524	80	406.16	17.17	0	No	Yes	No	No	No	No	No	No	No	No	No	No	No	No	No
MACS_peak_11890	chr6	92235438	92237486	2049	1268	117	406.06	20.1	0	No	Yes	No	No	No	No	No	No	No	No	No	No	No	No	No
MACS_peak_3794	chr12	119002800	119003949	1150	636	84	405.72	23.88	0	No	Yes	No	No	No	No	No	No	No	No	No	No	No	No	No
MACS_peak_8841	chr3	30622898	30624901	2004	1662	96	405.46	20.05	0	No	Yes	Yes	No	No	No	No	No	No	No	No	No	No	No	No
MACS_peak_10903	chr5	108350209	108351260	1052	451	69	404.5	32.44	0	No	Yes	No	No	No	No	No	No	No	No	No	No	No	No	No
MACS_peak_9794	chr4	59109242	59110190	949	287	66	402.99	26.72	0	No	Yes	No	No	No	No	No	No	No	No	No	No	No	No	No
MACS_peak_2849	chr11	97760680	97762190	1511	703	82	402.8	22.48	0	No	Yes	No	No	No	No	No	No	No	No	No	No	No	No	No
MACS_peak_11320	chr6	5059718	5061232	1515	845	83	402.8	26.19	0	No	Yes	Yes	No	No	No	Yes	No	No	No	No	No	No	No	No
MACS_peak_9945	chr4	101670560	101671973	1414	747	78	402.51	18.45	0	No	Yes	No	No	No	No	No	No	No	No	No	No	No	No	No
MACS_peak_4696	chr14	56537259	56538174	916	361	65	402.35	31.81	0	No	Yes	No	No	No	No	No	No	No	No	No	No	No	No	No
MACS_peak_13546	chr8	37409616	37410444	829	498	65	401.78	29.29	0	No	Yes	No	No	No	No	No	No	No	No	No	No	No	No	No
MACS_peak_1491	chr10	75414139	75414921	783	501	61	401.51	30.53	0	No	Yes	No	No	No	No	No	No	No	No	No	No	No	No	No
MACS_peak_2748	chr11	90030941	90031758	818	563	63	400.95	31.17	0	No	Yes	No	No	No	No	No	No	No	No	No	No	No	No	No
MACS_peak_13262	chr7	148088703	148090002	1300	583	75	400.65	22.26	0	Yes	Yes	Yes	Yes	No	No	Yes	Yes	No	No	Yes	Yes	No	No	Yes
MACS_peak_1042	chr1	193641157	193642882	1726	713	87	400.51	28.62	0	No	Yes	No	No	No	No	No	No	No	No	No	No	No	No	No
MACS_peak_6771	chr18	30525007	30526142	1136	545	71	400.43	32.22	0	No	Yes	No	No	No	No	No	No	No	No	No	No	No	No	No
MACS_peak_13154	chr7	133466983	133468632	1650	518	83	398.13	20.99	0	No	Yes	No	No	No	No	No	No	No	No	No	No	No	No	No
MACS_peak_4663	chr14	54683861	54685255	1395	596	77	397.78	25.44	0	No	Yes	No	No	No	No	No	No	No	No	No	No	No	No	No
MACS_peak_13844	chr8	87980019	87981273	1255	656	78	396.28	28.2	0	No	Yes	No	No	No	No	No	No	No	No	No	No	No	No	No
MACS_peak_10785	chr5	87279044	87279912	869	304	63	395.94	26.72	0	No	Yes	No	No	No	No	No	No	No	No	No	No	No	No	No
MACS_peak_4301	chr13	96800303	96801421	1119	508	70	395.32	29.7	0	No	Yes	No	No	No	No	No	No	No	No	No	No	No	No	No
MACS_peak_7622	chr2	6141142	6141946	805	314	61	394.76	28.62	0	No	Yes	No	No	No	No	No	No	No	No	No	No	No	Yes	No
MACS_peak_10683	chr5	64773464	64774915	1452	452	78	394.64	22.26	0	No	Yes	No	No	No	No	No	No	No	No	No	No	No	Yes	No
MACS_peak_3560	chr12	82083260	82084133	874	317	63	394.51	24.81	0	No	Yes	No	No	No	No	No	No	No	No	No	No	No	No	No
MACS_peak_3082	chr11	113564711	113565958	1248	576	73	394.36	24.81	0	No	Yes	No	No	No	No	No	No	No	No	No	No	No	No	Yes
MACS_peak_11970	chr6	100462077	100463437	1361	702	76	394.28	20.22	0	No	Yes	No	No	No	No	No	No	No	No	No	No	No	No	No
MACS_peak_13464	chr8	25504946	25506255	1310	571	77	394.01	21.82	0	No	Yes	No	No	No	No	No	No	No	No	No	No	No	No	No
MACS_peak_8682	chr2	172303037	172304209	1173	523	71	393.46	27.99	0	No	Yes	No	No	No	No	No	No	No	No	No	No	No	No	No
MACS_peak_335	chr1	73947790	73948994	1205	567	72	393.26	27.17	0	No	Yes	No	No	No	No	No	No	No	No	No	No	No	Yes	No
MACS_peak_9361	chr3	121587491	121588664	1174	582	71	393.23	32.44	0	No	Yes	No	No	No	No	No	No	No	No	No	No	No	No	No
MACS_peak_2654	chr11	83369446	83370847	1402	665	86	392.69	20.64	0	No	Yes	No	No	No	No	No	No	No	No	No	No	No	No	No
MACS_peak_13498	chr8	28389973	28391446	1474	667	87	391.15	16.05	0	No	Yes	No	No	No	No	No	No	No	No	No	No	No	No	No
MACS_peak_272	chr1	60916813	60918147	1335	770	76	391.08	29.7	0	No	Yes	Yes	No	No	No	No	No	No	No	No	No	No	No	No
MACS_peak_11207	chr5	141094905	141096127	1223	649	72	391.01	27.35	0	No	Yes	No	No	No	No	No	No	No	No	No	No	No	No	No
MACS_peak_11710	chr6	66911759	66913306	1548	1001	90	390.67	19.07	0	No	Yes	No	No	No	No	No	No	No	No	No	No	No	No	No
MACS_peak_14815	chr9	88136263	88137053	791	427	60	388.86	25.44	0	No	Yes	No	No	No	No	No	No	No	No	No	No	No	No	No
MACS_peak_3105	chr11	115021053	115022803	1751	1348	85	387.81	24.81	0	No	Yes	No	No	Yes	No	No	No	No	No	No	No	No	No	No
MACS_peak_2176	chr11	46028412	46029651	1240	586	72	387.18	25.44	0	No	Yes	No	No	No	No	No	No	No	No	No	No	No	No	No
MACS_peak_8349	chr2	131807709	131809692	1984	817	97	386.65	20.46	0	No	Yes	No	Yes	No	No	No	No	No	No	No	No	No	No	No
MACS_peak_3385	chr12	41568912	41570031	1120	528	69	385.86	28.43	0	No	Yes	No	No	No	No	No	No	No	No	No	No	No	No	No
MACS_peak_2057	chr11	30575692	30577541	1850	620	113	384.94	20.27	0	No	Yes	No	No	No	No	No	No	No	No	No	No	No	No	No
MACS_peak_10662	chr5	53746019	53746789	771	548	59	384.8	26.08	0	No	Yes	No	No	Yes	Yes	No	No	No	No	No	No	No	No	No
MACS_peak_13601	chr8	48101358	48102649	1292	542	73	384.64	24.17	0	No	Yes	No	No	No	No	No	No	No	No	No	No	No	No	No
MACS_peak_15061	chr9	120049332	120050750	1419	674	76	384.16	23.54	0	No	Yes	No	No	No	No	No	No	No	No	No	No	No	Yes	No
MACS_peak_2852	chr11	97848397	97849570	1174	590	70	384.13	27.99	0	No	Yes	No	No	No	No	No	No	No	No	No	No	No	No	No
MACS_peak_11509	chr6	38860731	38861767	1037	618	81	383.33	23.72	0	No	Yes	No	No	No	No	No	No	No	No	No	No	No	No	No
MACS_peak_11457	chr6	33990486	33991864	1379	552	77	382.94	28.09	0	No	Yes	No	No	No	No	No	No	No	No	No	No	No	No	No
MACS_peak_11139	chr5	135440978	135442838	1861	655	86	382.54	14.53	0	No	Yes	No	No	No	No	No	No	No	No	No	No	No	No	No
MACS_peak_9481	chr3	145840255	145841517	1263	685	72	382.1	26.08	0	No	Yes	No	No	No	No	No	No	No	No	No	No	No	No	No
MACS_peak_11859	chr6	89629105	89630997	1893	1312	88	380.47	18.69	0	No	Yes	No	No	No	No	No	No	No	No	No	No	No	No	No
MACS_peak_4309	chr13	98004674	98005817	1144	535	69	380.19	29.7	0	No	Yes	No	No	No	No	No	No	No	No	No	No	No	No	No
MACS_peak_9103	chr3	87875309	87876388	1080	606	67	378.8	23.54	0	No	Yes	No	No	No	No	No	No	No	No	No	No	No	No	No
MACS_peak_13161	chr7	134247711	134248643	933	528	63	378.26	31.17	0	No	Yes	No	No	Yes	No	No	No	No	No	Yes	No	No	No	No
MACS_peak_13870	chr8	91278734	91279965	1232	651	71	378.19	20.22	0	No	Yes	No	Yes	No	No	No	No	No	No	No	No	No	No	No
MACS_peak_4654	chr14	52522201	52523566	1366	535	74	377.76	20.99	0	No	Yes	No	No	No	No	No	No	No	No	No	No	No	No	No
MACS_peak_3961	chr13	37525669	37527141	1473	467	79	377.68	24.88	0	No	Yes	No	No	No	No	No	No	No	No	No	No	No	No	No
MACS_peak_4050	chr13	48623648	48624607	960	415	71	377.68	24.57	0	No	Yes	No	No	No	No	No	No	No	No	No	No	No	No	No
MACS_peak_9368	chr3	121998119	121998915	797	553	59	376.99	27.99	0	No	Yes	No	No	No	No	No	Yes	No	No	No	No	No	No	Yes
MACS_peak_9961	chr4	104824177	104825495	1319	585	73	376.99	25.91	0	No	Yes	No	No	No	No	No	No	No	No	No	No	No	No	No
MACS_peak_3488	chr12	72869005	72870291	1287	675	72	376.91	22.26	0	No	Yes	No	No	No	No	No	No	No	No	No	No	No	No	No
MACS_peak_12438	chr7	4508073	4509125	1053	499	66	376.08	29.9	0	No	Yes	No	No	No	No	No	No	No	No	No	No	No	No	No
MACS_peak_4935	chr14	119166766	119168056	1291	669	72	376.05	24.17	0	No	Yes	No	Yes	No	No	No	No	No	No	No	No	No	No	No
MACS_peak_850	chr1	166068323	166069493	1171	703	69	375.77	25.44	0	No	Yes	No	No	No	No	No	No	No	No	No	No	No	No	No
MACS_peak_9437	chr3	135393969	135394985	1017	436	65	375.63	33.71	0	No	Yes	No	No	No	No	No	No	No	No	No	No	No	No	No
MACS_peak_402	chr1	84466704	84467959	1256	409	71	374.77	24.81	0	No	Yes	No	No	No	No	No	No	No	No	No	No	No	No	No
MACS_peak_1457	chr10	69759387	69760226	840	337	60	374.52	21.63	0	No	Yes	No	No	No	No	No	No	No	No	No	No	No	No	No
MACS_peak_1012	chr1	187369704	187370764	1061	700	66	374.14	24.17	0	No	Yes	No	No	No	No	No	No	No	No	No	No	No	No	No
MACS_peak_11147	chr5	136238797	136240210	1414	768	84	374.03	21.13	0	No	Yes	No	Yes	No	No	No	No	No	No	Yes	No	No	No	No
MACS_peak_996	chr1	184079812	184080944	1133	535	72	373.38	29.3	0	No	Yes	No	No	No	No	No	No	No	No	No	No	No	No	No
MACS_peak_2615	chr11	79732763	79734240	1478	809	82	372.48	24.88	0	No	Yes	No	No	No	No	No	No	No	No	No	No	No	No	No
MACS_peak_2165	chr11	44821186	44822372	1187	643	69	372.16	28.62	0	No	Yes	No	No	No	No	Yes	No	No	No	No	No	No	No	No
MACS_peak_10913	chr5	110922385	110923644	1260	702	71	372.07	29.06	0	No	Yes	No	Yes	No	No	No	No	No	No	No	No	No	Yes	No
MACS_peak_2486	chr11	72037721	72039344	1624	873	85	371.6	21.84	0	No	Yes	No	Yes	No	No	No	No	No	No	No	No	No	No	No
MACS_peak_11578	chr6	49468707	49469888	1182	614	69	371.49	27.17	0	No	Yes	No	No	No	No	No	No	No	No	No	No	No	No	No
MACS_peak_13752	chr8	74889242	74890424	1183	624	69	371.27	25.27	0	No	Yes	No	No	No	No	No	No	No	No	No	No	No	No	No
MACS_peak_13486	chr8	27279117	27280390	1274	734	71	370.9	23.54	0	No	Yes	No	No	No	No	No	No	No	No	No	No	No	No	No
MACS_peak_10680	chr5	64460969	64461968	1000	503	64	370.5	31.17	0	No	Yes	No	No	No	No	No	No	No	No	No	No	No	No	No
MACS_peak_2929	chr11	101780497	101781731	1235	676	70	370.48	24.81	0	No	Yes	No	No	No	No	No	No	No	No	No	No	No	No	No
MACS_peak_2350	chr11	61006590	61007736	1147	516	68	370.44	26.54	0	No	Yes	No	No	Yes	No	No	No	No	No	No	No	No	No	No
MACS_peak_13683	chr8	67608775	67610226	1452	913	86	370.21	22.36	0	No	Yes	No	No	No	No	No	No	No	No	No	No	No	No	No
MACS_peak_13155	chr7	133520899	133521862	964	266	63	370.17	15.27	0	No	Yes	No	No	Yes	Yes	No	No	No	No	Yes	No	No	No	No
MACS_peak_761	chr1	154637047	154638341	1295	529	88	369.6	20.91	0	No	Yes	No	No	No	No	No	No	No	No	No	No	No	No	No
MACS_peak_9780	chr4	57685857	57686977	1121	551	67	369.12	20.99	0	No	Yes	No	No	No	No	No	No	No	No	No	No	No	No	No
MACS_peak_2538	chr11	75716500	75717816	1317	619	72	368.73	22.11	0	No	Yes	No	No	No	No	No	No	No	No	No	No	No	No	No
MACS_peak_1181	chr10	21184817	21186186	1370	544	82	367.84	20.64	0	No	Yes	No	No	No	No	No	No	No	No	No	No	No	No	No
MACS_peak_3198	chr11	119265361	119266513	1153	711	83	367.17	17.69	0	No	Yes	No	No	No	No	No	No	No	No	No	No	No	Yes	No
MACS_peak_3502	chr12	74121471	74122772	1302	750	71	365.01	15.9	0	No	Yes	No	No	No	No	No	No	No	No	No	No	No	No	No
MACS_peak_2875	chr11	99010754	99011899	1146	623	69	364.96	22.11	0	No	Yes	No	Yes	No	No	No	No	No	No	No	No	No	No	No
MACS_peak_7066	chr18	70579441	70580701	1261	712	70	364.9	29.9	0	No	Yes	No	No	No	No	No	No	No	No	No	No	No	No	No
MACS_peak_8313	chr2	128881838	128883018	1181	638	68	364.55	25.44	0	No	Yes	No	No	No	No	No	No	No	No	No	No	No	No	No
MACS_peak_7895	chr2	51770144	51771206	1063	511	65	364.44	26.72	0	No	Yes	No	No	No	No	No	No	No	No	No	No	No	Yes	No
MACS_peak_2005	chr11	22530738	22532954	2217	970	96	363.53	18.28	0	No	Yes	No	No	No	No	No	No	No	No	No	No	No	No	No
MACS_peak_6641	chr17	89051078	89053054	1977	1429	87	363.47	20.22	0	No	Yes	No	No	No	No	No	No	No	No	No	No	No	No	No
MACS_peak_14485	chr9	49296544	49297896	1353	684	72	363.19	20.99	0	No	Yes	No	No	Yes	No	No	No	No	No	No	No	No	No	No
MACS_peak_11933	chr6	97200549	97201618	1070	691	65	362.78	20.99	0	No	Yes	No	No	No	No	No	No	No	No	No	No	No	No	No
MACS_peak_2224	chr11	51494669	51495784	1116	546	74	362.09	22.11	0	No	Yes	No	No	No	No	No	No	No	No	No	No	No	No	No
MACS_peak_921	chr1	174458705	174459663	959	383	62	361.99	29.9	0	No	Yes	No	No	No	No	No	No	No	No	No	No	No	Yes	No
MACS_peak_1977	chr11	19722994	19724330	1337	758	73	361.6	24.23	0	No	Yes	No	No	No	No	No	No	No	No	No	No	No	No	No
MACS_peak_14363	chr9	34826582	34827700	1119	578	66	360.53	27.99	0	No	Yes	No	No	No	No	No	No	No	No	No	No	No	No	No
MACS_peak_6492	chr17	66584356	66585284	929	324	62	360.18	26.72	0	No	No	No	No	No	No	No	No	No	No	No	No	No	No	No
MACS_peak_12588	chr7	29385647	29387326	1680	1198	79	359.98	14.63	0	No	Yes	No	No	No	No	No	No	No	No	No	No	No	No	No
MACS_peak_2363	chr11	61527855	61528899	1045	407	64	359.52	24.81	0	No	Yes	No	No	No	No	No	No	No	No	No	No	No	No	No
MACS_peak_6995	chr18	62843717	62845683	1967	521	86	359.5	17.17	0	No	Yes	No	No	No	No	No	No	No	No	No	No	No	No	No
MACS_peak_5273	chr15	66735210	66737082	1873	827	84	359.1	16.54	0	No	Yes	No	No	No	No	No	No	No	No	No	No	No	No	No
MACS_peak_2734	chr11	88854617	88855656	1040	481	64	359.04	30.33	0	No	Yes	No	Yes	Yes	Yes	Yes	No	No	No	Yes	No	No	Yes	No
MACS_peak_3202	chr11	119765488	119766912	1425	936	79	359.03	25.43	0	No	Yes	No	No	No	No	No	No	No	No	No	No	No	No	No
MACS_peak_8024	chr2	75443404	75444610	1207	583	68	358.87	26.72	0	No	Yes	No	No	No	No	No	No	No	No	No	No	No	No	No
MACS_peak_14340	chr9	31366893	31367795	903	407	60	357.39	28.62	0	No	Yes	No	No	No	No	No	No	No	No	No	No	No	No	No
MACS_peak_1933	chr11	9036423	9037247	825	204	68	357.05	24.57	0	No	Yes	No	No	No	No	No	No	No	No	No	No	No	No	No
MACS_peak_2096	chr11	33513515	33514935	1421	891	82	356.81	24.57	0	No	Yes	No	No	Yes	No	No	No	No	No	No	No	No	No	No
MACS_peak_7865	chr2	39228302	39229434	1133	463	81	356.71	23.72	0	No	Yes	No	No	No	No	No	No	No	No	No	No	No	No	No
MACS_peak_5083	chr15	28111308	28112443	1136	585	66	356.69	29.26	0	No	Yes	No	No	No	No	No	No	No	No	No	No	No	No	No
MACS_peak_8277	chr2	125014730	125015635	906	403	60	356.61	27.99	0	No	Yes	No	No	No	No	No	No	No	No	No	No	No	No	No
MACS_peak_546	chr1	120979729	120980905	1177	703	68	356.54	23.54	0	No	Yes	No	No	No	No	No	No	No	No	No	No	No	No	No
MACS_peak_13465	chr8	25634837	25636355	1519	842	76	356.34	19.72	0	No	Yes	No	No	No	No	No	No	No	No	No	No	No	No	No
MACS_peak_13801	chr8	82257787	82258859	1073	651	72	356.05	17.69	0	No	Yes	No	No	No	No	No	No	No	No	No	No	No	No	No
MACS_peak_1074	chr10	4310024	4311162	1139	495	66	356.02	24.81	0	No	Yes	No	No	No	No	No	No	No	No	No	No	No	No	No
MACS_peak_9652	chr4	34869209	34870233	1025	494	67	356.02	21.01	0	No	Yes	No	No	No	No	No	No	No	No	No	No	No	No	No
MACS_peak_9061	chr3	84116663	84118096	1434	490	73	355.72	20.36	0	No	Yes	No	No	No	No	No	No	No	No	No	No	No	No	No
MACS_peak_12106	chr6	120142893	120143841	949	466	61	355.09	30.53	0	No	Yes	No	No	No	No	No	No	No	No	No	No	No	No	No
MACS_peak_6022	chr16	90167470	90168730	1261	562	69	354.39	24.01	0	No	Yes	No	No	No	No	No	No	No	No	No	No	No	Yes	No
MACS_peak_8727	chr2	180010125	180011191	1067	533	64	354.35	30.53	0	No	Yes	No	No	No	No	No	No	No	No	No	No	No	No	No
MACS_peak_10175	chr4	132560939	132561853	915	431	60	354.28	30.53	0	No	Yes	No	No	No	No	No	No	No	No	No	No	No	No	No
MACS_peak_4026	chr13	45572194	45573300	1107	570	65	354.23	29.26	0	No	Yes	No	No	No	No	No	No	No	No	No	No	No	No	No
MACS_peak_11978	chr6	100831954	100833737	1784	643	87	353.85	18.8	0	No	Yes	No	No	No	No	No	No	No	No	No	No	No	No	No
MACS_peak_3930	chr13	31884094	31885451	1358	484	71	353.65	20.36	0	No	Yes	No	No	No	No	No	No	No	No	No	No	No	No	No
MACS_peak_5551	chr15	101895630	101896903	1274	701	69	353.47	25.44	0	No	Yes	No	No	No	No	No	No	No	No	No	No	No	No	No
MACS_peak_9015	chr3	69907610	69909397	1788	430	87	353.15	18.24	0	No	Yes	No	No	No	No	No	No	No	No	No	No	No	No	No
MACS_peak_2893	chr11	100158778	100160314	1537	993	76	353.06	16.07	0	No	Yes	No	No	No	No	No	No	No	No	No	No	No	Yes	No
MACS_peak_3564	chr12	82889263	82890410	1148	562	66	352.31	30.96	0	No	Yes	No	No	No	No	No	No	No	No	No	No	No	No	No
MACS_peak_2644	chr11	82559386	82560837	1452	495	73	352.29	26.72	0	No	Yes	No	No	No	No	No	No	No	No	No	No	No	No	No
MACS_peak_11626	chr6	53732517	53733714	1198	595	67	351.99	26.72	0	No	Yes	No	No	No	No	No	No	No	No	No	No	No	No	No
MACS_peak_11257	chr5	147715653	147716623	971	468	65	351.93	23.22	0	No	Yes	No	No	No	No	No	No	No	No	No	No	No	No	No
MACS_peak_13640	chr8	60009030	60010803	1774	916	81	351.93	18.45	0	No	Yes	No	No	No	No	No	No	No	No	No	No	No	No	No
MACS_peak_8846	chr3	31044432	31045673	1242	654	68	351.43	22.9	0	No	Yes	No	No	No	No	No	No	No	No	No	No	No	Yes	No
MACS_peak_11707	chr6	66416308	66417391	1084	603	64	350.44	24.81	0	No	Yes	No	No	No	No	No	No	No	No	No	No	No	No	No
MACS_peak_5705	chr16	21391911	21393507	1597	1062	76	350.39	15.9	0	No	No	No	No	No	No	No	No	No	No	No	No	No	No	No
MACS_peak_10086	chr4	123344311	123345311	1001	589	62	349.99	27.17	0	No	Yes	No	No	No	No	No	No	No	No	No	No	No	No	No
MACS_peak_1090	chr10	6401937	6403064	1128	541	65	349.52	30.53	0	No	Yes	No	No	No	No	No	No	No	No	No	No	No	No	No
MACS_peak_12796	chr7	74933330	74934263	934	518	61	349.45	26.08	0	No	Yes	No	No	No	No	No	No	No	No	No	No	No	No	No
MACS_peak_13153	chr7	133404052	133405262	1211	514	67	349.22	26.08	0	No	Yes	No	No	No	No	No	No	No	No	No	No	No	No	No
MACS_peak_13882	chr8	93317424	93318285	862	451	58	349.01	24.81	0	No	Yes	No	No	No	No	No	No	No	No	No	No	No	No	No
MACS_peak_13876	chr8	92308453	92309737	1285	601	73	347.34	21.56	0	No	Yes	No	No	No	No	No	No	No	No	No	No	No	No	No
MACS_peak_2633	chr11	81426582	81427467	886	319	62	347.22	32.07	0	No	Yes	No	No	No	Yes	No	No	No	No	No	No	No	No	No
MACS_peak_5863	chr16	42781917	42782936	1020	748	62	347.08	22.9	0	No	Yes	No	No	No	No	No	No	No	No	No	No	No	No	No
MACS_peak_1960	chr11	16312163	16313275	1113	572	71	346.89	18.81	0	No	Yes	No	No	No	No	No	Yes	No	No	No	No	No	No	No
MACS_peak_9643	chr4	33379335	33380526	1192	553	78	346.14	18.58	0	No	Yes	No	No	No	No	No	No	No	No	No	No	No	No	No
MACS_peak_767	chr1	155233383	155234486	1104	667	64	345.92	26.72	0	No	Yes	No	No	No	No	No	No	No	No	No	No	No	No	No
MACS_peak_2569	chr11	77486705	77487672	968	477	74	345.87	18.5	0	No	Yes	No	No	No	Yes	No	No	No	No	Yes	Yes	No	No	No
MACS_peak_2509	chr11	72819532	72820882	1351	630	71	345.67	17.2	0	No	Yes	No	No	No	No	No	No	No	No	No	No	No	No	No
MACS_peak_980	chr1	182803886	182804852	967	536	61	345.64	27.41	0	No	Yes	No	Yes	No	No	No	No	No	No	No	No	No	No	No
MACS_peak_1606	chr10	89091998	89093442	1445	975	72	345.3	21.63	0	No	Yes	No	No	No	No	No	No	No	No	No	No	No	No	No
MACS_peak_13420	chr8	18460274	18461614	1341	604	72	345.02	25.36	0	No	Yes	No	No	No	No	No	No	No	No	No	No	No	No	No
MACS_peak_3806	chr13	3664535	3665515	981	289	65	344.57	19.52	0	No	Yes	No	No	No	No	No	No	No	No	No	No	No	No	No
MACS_peak_376	chr1	80176465	80178236	1772	1303	80	344.43	19.08	0	No	Yes	No	No	No	No	No	No	No	No	No	No	No	No	No
MACS_peak_5579	chr16	4315802	4316574	773	478	56	344.14	27.99	0	No	Yes	No	No	No	No	No	No	No	No	No	No	No	No	No
MACS_peak_12099	chr6	119439477	119440710	1234	540	79	343.98	20.79	0	No	Yes	No	No	No	No	No	No	No	No	No	No	No	No	No
MACS_peak_2163	chr11	44424086	44425630	1545	506	90	343.83	19.46	0	No	Yes	No	No	No	No	No	No	No	No	No	No	No	No	No
MACS_peak_5429	chr15	85868807	85869921	1115	552	64	343.48	22.9	0	No	Yes	No	No	No	No	No	No	No	No	No	No	No	No	No
MACS_peak_8766	chr3	9076233	9077472	1240	729	67	343.17	22.26	0	No	Yes	No	No	No	No	No	No	No	No	No	No	No	No	No
MACS_peak_2379	chr11	62948616	62949900	1285	650	68	342.62	22.9	0	No	Yes	No	No	No	No	No	No	No	No	No	No	No	Yes	No
MACS_peak_4226	chr13	75934844	75935922	1079	564	63	342.56	25.44	0	No	Yes	Yes	No	No	No	No	No	No	No	No	No	No	No	No
MACS_peak_14759	chr9	77654129	77655360	1232	589	71	342.16	21.56	0	No	Yes	No	No	No	No	No	No	No	No	No	No	No	No	No
MACS_peak_2115	chr11	35264487	35266569	2083	737	86	341.85	12.72	0	No	Yes	No	No	No	No	No	No	No	No	No	No	No	No	No
MACS_peak_9195	chr3	96383744	96384779	1036	465	62	341.72	25.91	0	No	Yes	No	No	Yes	No	No	No	No	No	No	No	No	No	No
MACS_peak_7064	chr18	70057951	70059372	1422	683	71	341.32	19.08	0	No	Yes	No	No	No	No	No	No	No	No	No	No	No	No	No
MACS_peak_4990	chr15	6859206	6860892	1687	603	83	340.7	25.43	0	No	Yes	No	No	No	No	No	No	No	No	No	No	No	No	No
MACS_peak_11717	chr6	67119773	67121234	1462	598	72	340.33	22.11	0	No	Yes	No	No	No	No	No	No	No	No	No	No	No	No	No
MACS_peak_7320	chr19	23597873	23599004	1132	501	64	339.75	26.08	0	No	Yes	No	No	No	No	No	No	No	No	No	No	No	No	No
MACS_peak_2356	chr11	61223227	61224401	1175	558	65	339.34	20.36	0	No	Yes	No	No	No	No	No	No	No	No	No	No	No	No	No
MACS_peak_4343	chr13	103468246	103469635	1390	600	70	339.03	21.63	0	No	Yes	No	No	No	No	No	No	No	No	No	No	No	No	No
MACS_peak_14003	chr8	109847264	109848849	1586	938	84	338.86	18.18	0	No	Yes	No	No	No	No	No	No	No	No	No	No	No	No	No
MACS_peak_7428	chr19	38426767	38427668	902	605	58	338.67	23.54	0	No	Yes	No	No	No	No	No	No	No	No	No	No	No	No	No
MACS_peak_11673	chr6	59129783	59131033	1251	747	69	338.42	24.18	0	No	Yes	No	No	No	No	No	No	No	No	No	No	No	No	No
MACS_peak_1277	chr10	39931955	39932748	794	487	55	338.29	26.08	0	No	Yes	No	No	No	No	No	No	No	No	No	No	No	No	No
MACS_peak_14234	chr9	8700329	8701702	1374	577	71	338.29	17.62	0	No	Yes	No	No	No	No	No	No	No	No	No	No	No	No	No
MACS_peak_11941	chr6	97689723	97690534	812	535	60	337.96	25.8	0	No	Yes	No	No	No	No	No	No	No	No	No	No	No	No	No
MACS_peak_2348	chr11	60917413	60918782	1370	617	74	337.92	20.46	0	No	Yes	No	No	No	No	No	No	No	No	No	No	No	No	No
MACS_peak_8467	chr2	151937370	151938312	943	537	59	337.87	29.26	0	No	Yes	No	No	No	No	No	No	No	No	No	No	No	No	No
MACS_peak_15067	chr9	120410055	120411771	1717	1291	78	337.84	20.36	0	No	Yes	No	No	No	No	No	No	No	No	No	No	No	No	No
MACS_peak_6848	chr18	37925089	37926109	1021	502	61	337.72	31.81	0	No	Yes	No	No	No	No	No	Yes	No	No	Yes	No	No	No	No
MACS_peak_8530	chr2	157396820	157397880	1061	654	62	337.62	24.17	0	No	Yes	No	No	No	No	No	No	No	No	No	No	No	No	No
MACS_peak_9237	chr3	101099120	101100221	1102	513	63	337.44	31.17	0	No	Yes	No	No	No	No	No	No	No	No	No	No	No	No	No
MACS_peak_3490	chr12	73205224	73206168	945	519	59	337.38	23.54	0	No	Yes	No	No	No	No	No	No	No	No	No	No	No	No	No
MACS_peak_3804	chr12	121219608	121221228	1621	775	81	337.26	18.8	0	No	Yes	No	No	No	No	No	No	No	No	No	No	No	No	No
MACS_peak_779	chr1	155965178	155966471	1294	753	72	337.24	24.33	0	No	Yes	No	No	No	No	No	No	No	No	No	No	No	No	No
MACS_peak_2406	chr11	66718831	66720168	1338	739	85	336.93	19.3	0	No	Yes	No	No	No	No	No	No	No	No	No	No	No	No	Yes
MACS_peak_8735	chr2	180479679	180480625	947	509	60	336.89	29.9	0	No	Yes	No	No	No	No	No	No	No	No	No	No	No	Yes	No
MACS_peak_9142	chr3	90270158	90271029	872	380	57	336.85	29.26	0	No	Yes	No	No	No	No	No	No	No	No	No	No	No	No	No
MACS_peak_9165	chr3	93411273	93412501	1229	620	67	336.79	24.17	0	No	Yes	No	No	No	No	No	No	No	No	No	No	No	No	No
MACS_peak_14551	chr9	56400233	56401337	1105	569	63	336.78	28.62	0	No	Yes	No	No	No	No	No	No	No	No	No	No	No	Yes	No
MACS_peak_5875	chr16	44483818	44484998	1181	578	69	336.61	21.01	0	No	Yes	No	No	No	No	No	No	No	No	No	No	No	No	No
MACS_peak_10840	chr5	97557138	97558163	1026	588	61	336.56	25.44	0	No	Yes	No	No	No	No	No	No	No	No	No	No	No	No	No
MACS_peak_2414	chr11	66925873	66927020	1148	611	64	336.31	23.54	0	No	Yes	No	No	No	No	No	No	No	No	No	No	No	No	No
MACS_peak_14048	chr8	114149428	114150744	1317	697	69	336.28	24.81	0	No	Yes	No	No	No	Yes	No	No	No	No	No	No	No	No	No
MACS_peak_374	chr1	78720658	78722063	1406	592	70	336.02	23.54	0	No	Yes	No	No	No	No	No	No	No	No	No	No	No	Yes	No
MACS_peak_4837	chr14	76902622	76904069	1448	569	80	335.83	19.66	0	No	Yes	No	No	No	No	No	No	No	No	No	No	No	No	No
MACS_peak_994	chr1	184044965	184046553	1589	562	74	335.71	22.26	0	No	Yes	No	No	No	No	No	No	No	No	No	No	No	No	No
MACS_peak_12176	chr6	125368627	125369540	914	354	58	335.67	28.62	0	No	Yes	No	No	No	No	No	No	No	No	No	No	No	No	No
MACS_peak_7632	chr2	10209506	10210742	1237	863	67	335.16	25.44	0	No	Yes	No	No	No	No	No	No	No	No	No	No	No	No	No
MACS_peak_14584	chr9	59097890	59098882	993	351	60	335.12	23.54	0	No	Yes	No	No	No	No	No	No	No	No	No	No	No	No	No
MACS_peak_11830	chr6	86756179	86757097	919	431	58	334.44	25.44	0	No	Yes	No	No	No	No	No	No	No	No	No	No	No	No	No
MACS_peak_13320	chr7	152428612	152429768	1157	546	64	334.39	24.81	0	No	Yes	No	No	No	No	No	No	No	No	No	No	No	No	No
MACS_peak_12180	chr6	125549576	125550989	1414	819	84	334.28	21.23	0	No	Yes	No	No	No	No	No	No	No	No	No	No	No	No	No
MACS_peak_12270	chr6	135037447	135038522	1076	524	62	334.26	23.54	0	No	Yes	No	No	No	No	Yes	No	No	No	No	No	No	No	No
MACS_peak_12340	chr6	142472780	142474103	1324	784	72	333.16	21.83	0	No	Yes	No	No	No	No	No	No	No	No	No	No	No	No	No
MACS_peak_13848	chr8	88222120	88223743	1624	1063	84	332.36	25.48	0	No	Yes	No	No	No	No	No	No	No	No	No	No	No	No	No
MACS_peak_5758	chr16	28837834	28839000	1167	548	64	332.29	20.36	0	No	Yes	No	No	No	No	No	No	No	No	No	No	No	No	No
MACS_peak_13627	chr8	55592846	55594455	1610	483	75	332.11	22.26	0	No	Yes	No	No	No	No	No	No	No	No	No	No	No	No	No
MACS_peak_4530	chr14	27844181	27845071	891	383	58	332.03	24.81	0	No	Yes	No	No	No	Yes	No	No	No	No	No	No	No	No	No
MACS_peak_442	chr1	90458522	90459510	989	669	60	331.92	18.12	0	No	Yes	No	No	No	No	No	No	No	No	No	No	No	No	No
MACS_peak_14486	chr9	49301775	49302605	831	538	61	331.92	18.9	0	No	Yes	No	No	No	No	No	No	No	No	No	No	No	No	No
MACS_peak_9979	chr4	108542272	108543399	1128	573	63	331.79	25.44	0	No	Yes	No	No	No	No	No	No	No	No	No	No	No	No	No
MACS_peak_10137	chr4	129132182	129133111	930	532	58	331.74	25.44	0	No	Yes	No	No	No	No	No	No	No	No	No	No	No	No	No
MACS_peak_9441	chr3	137440788	137441957	1170	578	64	331.66	25.44	0	No	Yes	No	No	No	No	No	No	No	No	No	No	No	No	No
MACS_peak_11612	chr6	52206309	52207739	1431	918	71	331.39	27.35	0	No	Yes	No	Yes	No	No	No	No	No	No	No	No	No	No	No
MACS_peak_14121	chr8	122702551	122703633	1083	538	62	331.11	29.06	0	No	Yes	No	No	No	No	No	No	No	No	No	No	No	No	No
MACS_peak_5411	chr15	84461528	84462659	1132	646	63	330.94	24.81	0	No	Yes	No	No	No	No	No	No	No	No	No	No	No	No	No
MACS_peak_5443	chr15	88658298	88659429	1132	358	63	330.94	14.63	0	No	Yes	No	No	No	No	No	Yes	No	No	No	No	No	Yes	No
MACS_peak_10634	chr5	45865056	45866272	1217	628	65	330.63	26.08	0	No	Yes	No	No	No	No	No	No	No	No	No	No	No	No	No
MACS_peak_124	chr1	36121303	36123066	1764	583	78	330.22	22.9	0	No	Yes	No	Yes	No	No	Yes	No	No	No	Yes	No	No	No	Yes
MACS_peak_6970	chr18	61137423	61138684	1262	748	67	330.15	26.08	0	No	Yes	No	No	No	No	Yes	No	No	No	No	No	No	No	No
MACS_peak_3383	chr12	41558461	41559322	862	486	56	329.92	20.99	0	No	Yes	No	No	No	No	No	No	No	No	No	No	No	No	No
MACS_peak_1980	chr11	19931277	19932055	779	375	56	329.69	22.97	0	No	Yes	No	No	No	No	No	No	No	No	No	No	No	No	No
MACS_peak_11589	chr6	50486178	50487238	1061	568	61	328.66	26.72	0	No	Yes	No	No	No	No	No	No	No	No	No	No	No	No	No
MACS_peak_14380	chr9	37237868	37238888	1021	470	60	328.66	27.99	0	No	Yes	No	No	No	No	No	No	No	No	No	No	No	No	No
MACS_peak_1605	chr10	88924395	88925616	1222	438	69	327.76	23.22	0	No	Yes	No	No	No	No	No	No	No	No	No	No	No	No	No
MACS_peak_694	chr1	137649053	137650077	1025	582	60	327.75	30.53	0	No	Yes	Yes	No	Yes	No	No	No	No	No	No	No	No	No	Yes
MACS_peak_10255	chr4	138003176	138003973	798	364	54	327.51	20.99	0	No	Yes	No	No	No	No	No	No	No	No	No	No	No	Yes	No
MACS_peak_8422	chr2	146446336	146447654	1319	830	67	327.48	19.72	0	No	Yes	No	No	No	No	No	No	No	No	No	No	No	No	No
MACS_peak_3153	chr11	117037544	117039283	1740	1179	91	327.47	21.23	0	No	Yes	No	No	No	No	No	No	No	No	No	No	No	No	No
MACS_peak_13190	chr7	139073524	139074673	1150	567	63	327.13	28.62	0	No	Yes	No	No	No	No	No	No	No	No	No	No	No	No	No
MACS_peak_13197	chr7	139847381	139848881	1501	580	71	326.96	18.45	0	No	Yes	No	No	No	No	No	No	No	No	No	No	No	No	No
MACS_peak_12432	chr7	4378534	4379446	913	469	57	326.59	27.35	0	No	Yes	No	No	No	No	No	No	No	No	Yes	No	No	No	No
MACS_peak_12069	chr6	115960363	115961354	992	414	59	326.24	25.44	0	No	Yes	No	No	No	No	No	No	No	No	No	No	No	No	No
MACS_peak_14076	chr8	116961871	116962567	697	401	51	326.24	22.9	0	No	Yes	No	No	No	No	No	No	No	No	No	No	No	No	No
MACS_peak_8047	chr2	77885941	77888134	2194	1466	87	326.05	14.63	0	No	Yes	No	No	No	No	No	No	No	No	No	No	No	No	No
MACS_peak_208	chr1	51653392	51654674	1283	579	66	326.02	20.99	0	No	Yes	No	No	No	No	No	No	No	No	No	No	No	No	No
MACS_peak_14771	chr9	78233525	78234188	664	370	50	325.97	22.26	0	No	Yes	No	No	No	No	No	No	No	No	No	No	No	Yes	No
MACS_peak_10758	chr5	76546929	76548126	1198	630	64	325.89	19.72	0	No	Yes	No	No	No	No	No	No	No	No	No	No	No	No	No
MACS_peak_1993	chr11	20812716	20814769	2054	1377	89	325.76	20.44	0	No	Yes	No	No	No	No	No	No	No	No	No	No	No	No	No
MACS_peak_11987	chr6	103256392	103257534	1143	557	64	325.47	20.6	0	No	Yes	No	No	No	No	No	No	No	No	No	No	No	No	No
MACS_peak_1356	chr10	57463066	57464148	1083	537	65	324.8	23.77	0	No	Yes	No	No	No	No	No	No	No	No	No	No	No	No	No
MACS_peak_3032	chr11	108238845	108240275	1431	676	91	324.74	16.95	0	No	Yes	No	No	No	No	No	No	No	No	No	No	No	No	No
MACS_peak_4774	chr14	66766013	66767011	999	544	59	324.64	30.53	0	No	Yes	No	No	No	No	No	No	No	No	No	No	No	No	No
MACS_peak_13772	chr8	77839409	77840627	1219	707	76	324.24	17.25	0	No	Yes	No	No	No	No	No	No	No	No	No	No	No	No	No
MACS_peak_97	chr1	30641370	30642144	775	509	53	324.02	26.08	0	No	Yes	No	No	No	No	No	No	No	No	No	No	No	No	No
MACS_peak_3370	chr12	40236285	40237360	1076	514	61	323.78	25.27	0	No	Yes	No	No	No	No	No	No	No	No	No	No	No	No	No
MACS_peak_4485	chr14	20932421	20933848	1428	1040	70	323.75	23.54	0	No	Yes	No	No	No	No	No	No	No	No	No	No	No	No	No
MACS_peak_2892	chr11	100156331	100157414	1084	508	61	323.63	26.08	0	No	Yes	No	No	No	No	No	No	No	No	No	No	No	No	No
MACS_peak_2976	chr11	104150169	104151422	1254	670	65	323.23	19.72	0	No	No	No	No	No	Yes	Yes	No	No	No	No	No	No	Yes	Yes
MACS_peak_13035	chr7	116282800	116283312	513	316	45	323.15	25.44	0	No	Yes	No	No	No	No	No	No	No	No	No	No	No	No	No
MACS_peak_11705	chr6	65402639	65404129	1491	967	79	323.06	17.89	0	No	Yes	No	No	No	No	No	No	No	No	No	No	No	No	No
MACS_peak_9812	chr4	62221977	62222944	968	518	58	322.7	20.36	0	No	Yes	No	No	No	No	No	No	No	No	No	No	No	No	No
MACS_peak_2894	chr11	100223456	100224385	930	540	57	322.49	25.44	0	No	Yes	No	No	No	No	No	No	No	No	No	No	No	No	No
MACS_peak_9370	chr3	122168709	122169677	969	479	58	322.47	16.54	0	No	Yes	No	No	No	No	No	No	No	No	No	No	No	No	No
MACS_peak_12089	chr6	118328805	118330520	1716	869	75	322.46	20.36	0	No	Yes	No	No	No	No	No	No	No	No	No	No	No	No	No
MACS_peak_1850	chr11	3414187	3415121	935	432	60	322.42	27.22	0	No	Yes	No	No	No	No	No	Yes	No	No	No	No	No	No	No
MACS_peak_4091	chr13	54208892	54210196	1305	550	66	321.78	23.54	0	No	Yes	No	No	No	No	No	No	No	No	No	No	No	No	No
MACS_peak_3619	chr12	88264270	88265599	1330	625	75	321.57	16.71	0	No	Yes	No	Yes	Yes	No	No	No	No	No	No	No	No	No	No
MACS_peak_12417	chr6	149074887	149075940	1054	568	60	321.3	24.81	0	No	Yes	No	No	No	No	No	No	No	No	No	No	No	No	No
MACS_peak_1600	chr10	88131612	88133099	1488	1028	71	321.19	21.63	0	No	Yes	No	No	No	No	No	No	No	No	No	No	No	No	No
MACS_peak_2772	chr11	94346698	94348187	1490	822	70	320.84	19.08	0	No	Yes	No	No	Yes	No	No	No	No	No	No	No	No	No	No
MACS_peak_12158	chr6	124328719	124330056	1338	738	71	320.29	17.69	0	No	Yes	No	No	No	No	No	No	No	No	No	No	No	No	No
MACS_peak_10140	chr4	129462133	129462921	789	527	53	320.27	26.08	0	No	Yes	No	No	No	No	No	No	No	No	No	No	No	No	No
MACS_peak_320	chr1	71577999	71578826	828	444	56	320.26	28.08	0	No	Yes	No	Yes	No	No	No	No	No	No	No	No	No	No	No
MACS_peak_4159	chr13	63432286	63434558	2273	1798	94	320.25	12.72	0	No	Yes	No	No	No	No	No	No	No	No	No	No	No	No	No
MACS_peak_2189	chr11	48402161	48403144	984	303	59	320.13	19.04	0	No	Yes	No	No	No	No	No	No	No	No	No	No	No	No	No
MACS_peak_9907	chr4	94674494	94675679	1186	572	63	319.73	26.08	0	No	Yes	No	No	No	No	No	No	No	No	No	No	No	No	No
MACS_peak_1284	chr10	41224824	41226275	1452	707	69	319.46	17.81	0	No	Yes	Yes	No	No	No	No	No	No	No	No	No	No	No	No
MACS_peak_7	chr1	5173291	5174552	1262	555	69	319.45	19.9	0	No	Yes	No	No	No	No	No	No	No	No	No	No	No	No	No
MACS_peak_14187	chr8	128473814	128474923	1110	557	62	318.57	25.19	0	No	Yes	No	No	No	No	No	No	No	No	Yes	No	No	No	No
MACS_peak_9017	chr3	72849569	72850594	1026	779	59	318.56	21.63	0	No	Yes	No	No	No	No	No	No	No	No	No	No	No	No	No
MACS_peak_2624	chr11	80509265	80510646	1382	804	71	318.44	21.55	0	No	Yes	No	No	No	No	No	No	No	No	No	No	No	No	No
MACS_peak_6776	chr18	31601007	31601947	941	519	57	318.39	21.48	0	No	Yes	No	No	No	No	No	No	No	No	No	No	No	No	No
MACS_peak_8927	chr3	52066256	52067164	909	365	56	318.3	26.08	0	No	Yes	No	No	No	No	No	No	No	No	No	No	No	No	No
MACS_peak_6161	chr17	15041232	15042511	1280	713	78	318.24	19.9	0	No	Yes	No	No	No	No	No	No	No	No	Yes	No	No	No	No
MACS_peak_2234	chr11	52234635	52235916	1282	474	65	317.81	22.9	0	No	Yes	No	No	No	No	No	No	No	No	No	No	No	No	No
MACS_peak_4369	chr13	110019057	110020152	1096	590	68	317.28	20.15	0	No	Yes	No	No	No	No	No	No	No	No	No	No	No	No	No
MACS_peak_575	chr1	127415379	127416383	1005	502	62	317.15	23.77	0	No	Yes	No	No	No	No	No	No	No	No	No	No	No	No	No
MACS_peak_2027	chr11	25762008	25763623	1616	938	85	317	19.55	0	No	Yes	No	No	No	No	No	No	No	No	No	No	No	No	No
MACS_peak_1986	chr11	20300694	20301614	921	406	57	316.91	20.89	0	No	Yes	No	No	No	No	No	No	No	No	No	No	No	Yes	No
MACS_peak_6075	chr16	96166745	96167659	915	403	56	316.86	20.36	0	No	Yes	No	No	No	No	No	No	No	No	No	No	No	No	No
MACS_peak_2552	chr11	76354400	76355252	853	297	58	316.82	20.2	0	No	Yes	No	Yes	No	No	No	No	No	No	No	No	No	No	No
MACS_peak_8495	chr2	153411894	153412992	1099	539	68	316.59	24.08	0	No	Yes	Yes	No	Yes	No	No	No	No	No	No	No	No	No	No
MACS_peak_284	chr1	62768857	62769932	1076	471	60	316.53	22.9	0	No	Yes	No	No	No	No	No	No	No	No	No	No	No	No	No
MACS_peak_5292	chr15	72852984	72853978	995	494	58	316.52	26.72	0	No	Yes	No	No	No	No	No	No	No	No	No	No	No	No	No
MACS_peak_2227	chr11	52033440	52034549	1110	597	61	316.51	24.64	0	No	Yes	No	No	No	No	No	No	No	No	No	No	No	No	No
MACS_peak_1916	chr11	8323800	8324844	1045	619	76	316.4	18.06	0	No	Yes	No	No	No	No	No	No	No	No	No	No	No	No	No
MACS_peak_9238	chr3	101121849	101122804	956	381	57	316.38	29.26	0	No	Yes	No	No	No	No	No	No	No	No	No	No	No	No	No
MACS_peak_6867	chr18	39089716	39090711	996	491	58	316.3	22.9	0	No	Yes	No	No	No	No	No	No	No	No	No	No	No	No	No
MACS_peak_7950	chr2	65630200	65631311	1112	580	61	316.09	21.48	0	No	Yes	No	No	No	No	No	No	No	No	No	No	No	No	No
MACS_peak_13778	chr8	80585722	80586718	997	500	58	316.07	22.26	0	No	Yes	No	No	No	No	No	No	No	No	No	No	No	No	No
MACS_peak_12416	chr6	149067709	149068881	1173	812	78	316.01	16.89	0	No	Yes	No	No	No	No	No	No	No	No	No	No	No	No	No
MACS_peak_11845	chr6	88073221	88074738	1518	980	71	316	22.26	0	No	Yes	No	No	Yes	No	No	Yes	No	No	No	No	No	Yes	No
MACS_peak_5410	chr15	84459691	84460769	1079	565	60	315.89	21.63	0	No	Yes	No	No	No	No	No	No	No	No	No	No	No	Yes	No
MACS_peak_14007	chr8	109978740	109980341	1602	624	72	315.89	20.22	0	No	Yes	No	No	No	No	No	No	No	No	No	No	No	No	No
MACS_peak_1087	chr10	6257040	6258078	1039	513	59	315.7	25.44	0	No	Yes	No	No	No	No	No	No	No	No	No	No	No	No	No
MACS_peak_2193	chr11	48671993	48673361	1369	686	83	315.58	20.1	0	No	Yes	No	No	No	No	No	No	No	No	No	No	No	No	No
MACS_peak_1934	chr11	9217036	9219240	2205	486	100	315.54	16.36	0	No	Yes	No	No	No	No	No	No	No	No	No	No	No	No	No
MACS_peak_7089	chr18	75759306	75760105	800	300	65	315.45	20.44	0	No	Yes	No	No	Yes	No	No	No	No	No	No	No	No	No	No
MACS_peak_11465	chr6	34397528	34398629	1102	618	64	315.17	19.04	0	No	Yes	No	No	No	No	No	No	No	No	No	No	No	No	No
MACS_peak_4271	chr13	90980157	90981324	1168	570	62	314.78	26.72	0	No	Yes	No	No	No	No	No	No	No	No	No	No	No	No	No
MACS_peak_6864	chr18	38961437	38962543	1107	620	68	314.75	21.62	0	No	Yes	No	No	No	No	No	No	No	No	No	No	No	No	No
MACS_peak_31	chr1	11647401	11648604	1204	597	63	314.51	27.17	0	No	Yes	No	No	No	No	No	No	No	No	No	No	No	No	No
MACS_peak_14151	chr8	124856671	124857674	1004	536	58	314.51	23.54	0	No	Yes	No	No	No	No	No	No	No	No	No	No	No	Yes	No
MACS_peak_10208	chr4	135072532	135073660	1129	500	61	314.12	24.81	0	No	Yes	No	No	No	No	No	No	No	No	No	No	No	No	No
MACS_peak_12670	chr7	47528579	47529544	966	396	57	314.09	24.81	0	No	Yes	No	No	No	No	No	No	No	No	No	No	No	No	No
MACS_peak_7396	chr19	34740528	34741454	927	387	56	314.02	26.72	0	No	Yes	No	No	No	No	No	No	No	No	No	No	No	No	No
MACS_peak_2050	chr11	29784849	29785833	985	488	58	313.89	17.43	0	No	Yes	No	No	No	No	No	No	No	No	No	No	No	No	No
MACS_peak_6113	chr17	5795587	5796680	1094	420	64	313.89	21.01	0	No	Yes	No	No	No	No	No	No	No	No	No	No	No	No	No
MACS_peak_3914	chr13	25654301	25655390	1090	515	60	313.56	25.44	0	No	Yes	No	Yes	No	No	No	No	No	No	No	No	No	No	No
MACS_peak_13542	chr8	36922471	36924087	1617	1033	73	313.42	21.48	0	No	Yes	No	No	No	No	No	No	No	No	No	No	No	No	No
MACS_peak_629	chr1	134133181	134134808	1628	1223	73	313.41	22.26	0	No	Yes	No	Yes	Yes	Yes	No	No	No	No	No	No	No	No	No
MACS_peak_7265	chr19	12592272	12593302	1031	266	74	313.22	17.48	0	No	Yes	No	No	No	No	No	No	No	No	No	No	No	No	No
MACS_peak_12095	chr6	119169922	119171307	1386	590	70	313.13	21.25	0	No	Yes	No	No	No	No	No	No	No	No	No	No	No	No	No
MACS_peak_11324	chr6	5539267	5540489	1223	565	71	312.97	24.08	0	No	Yes	No	No	No	No	No	No	No	No	No	No	No	No	No
MACS_peak_7436	chr19	40618787	40620025	1239	705	76	312.14	20.79	0	No	Yes	No	No	No	No	No	No	No	No	No	No	No	No	No
MACS_peak_11716	chr6	67108174	67109448	1275	711	76	311.82	19.9	0	No	Yes	No	No	No	No	No	No	No	No	No	No	No	Yes	No
MACS_peak_1125	chr10	12806760	12807769	1010	511	68	311.29	18.58	0	No	Yes	No	No	No	No	No	No	No	No	No	No	No	No	No
MACS_peak_12273	chr6	135199664	135200764	1101	353	60	311.25	23.54	0	No	Yes	No	No	No	No	No	No	No	No	No	No	No	No	No
MACS_peak_2651	chr11	83237905	83238826	922	425	59	310.98	25.43	0	No	Yes	No	No	No	No	No	No	No	No	No	No	No	No	No
MACS_peak_7935	chr2	61291891	61293164	1274	789	64	310.97	14.63	0	No	Yes	No	No	No	No	No	No	No	No	No	No	No	No	No
MACS_peak_3142	chr11	116746196	116747256	1061	605	59	310.94	27.35	0	No	Yes	Yes	No	No	No	No	No	No	No	No	No	No	No	Yes
MACS_peak_3422	chr12	55590435	55591297	863	409	54	310.9	23.54	0	No	Yes	No	No	No	No	No	No	No	No	No	No	No	No	No
MACS_peak_5574	chr16	3122560	3123667	1108	450	64	310.82	23.22	0	No	Yes	No	No	No	No	No	No	No	No	No	No	No	No	No
MACS_peak_14335	chr9	30889199	30890609	1411	819	67	310.54	19.08	0	No	Yes	No	No	Yes	No	No	No	No	No	No	No	No	No	Yes
MACS_peak_7603	chr2	3266076	3266686	611	365	47	310.36	24.01	0	No	Yes	No	No	No	No	No	No	No	No	No	No	No	Yes	No
MACS_peak_9803	chr4	59945349	59946676	1328	576	81	310.14	17.69	0	No	Yes	No	No	No	No	No	No	No	No	No	No	No	No	No
MACS_peak_6639	chr17	88910303	88911057	755	467	51	310.05	27.35	0	No	Yes	No	No	No	No	No	No	No	No	No	No	No	No	No
MACS_peak_4167	chr13	64194446	64195392	947	458	56	309.38	22.26	0	No	Yes	No	No	No	No	No	No	No	No	No	No	No	No	No
MACS_peak_2930	chr11	101829762	101830631	870	472	54	309.19	23.54	0	No	Yes	No	Yes	No	No	No	No	No	No	No	No	No	No	No
MACS_peak_9491	chr3	147666356	147667775	1420	785	68	308.95	17.81	0	No	Yes	No	No	No	No	No	No	No	No	No	No	No	No	No
MACS_peak_4724	chr14	60634328	60635568	1241	545	63	308.9	24.81	0	No	Yes	No	No	No	No	No	No	No	No	No	No	No	No	No
MACS_peak_14010	chr8	110126760	110127726	967	389	60	308.85	22.67	0	No	Yes	No	No	No	No	No	No	No	No	No	No	No	No	No
MACS_peak_1955	chr11	12439735	12441015	1281	899	73	308.57	20.64	0	No	Yes	No	No	No	No	No	No	No	No	No	No	No	No	No
MACS_peak_2762	chr11	93673076	93675020	1945	838	94	308.54	19.15	0	No	Yes	No	No	No	No	No	No	No	No	No	No	No	No	No
MACS_peak_12025	chr6	112649969	112651402	1434	608	76	308.48	17.69	0	No	Yes	No	No	No	No	No	No	No	No	No	No	No	No	No
MACS_peak_4415	chr13	114667257	114668373	1117	615	60	307.95	22.9	0	No	Yes	No	No	No	No	No	No	No	No	No	No	No	No	No
MACS_peak_4045	chr13	48110427	48111462	1036	424	58	307.5	24.17	0	No	Yes	No	No	No	No	No	No	No	No	No	No	No	No	No
MACS_peak_2987	chr11	105452829	105453963	1135	694	81	307.26	15.65	0	No	Yes	No	No	No	No	No	No	No	No	No	No	No	No	No
MACS_peak_13857	chr8	89449788	89450908	1121	542	60	307.13	23.54	0	No	Yes	No	No	No	No	No	No	No	No	No	No	No	No	No
MACS_peak_12535	chr7	25630697	25631426	730	240	50	307.1	27.99	0	No	Yes	No	No	No	No	No	No	No	No	No	No	No	No	No
MACS_peak_11125	chr5	134860803	134861834	1032	453	58	306.86	22.75	0	No	Yes	No	Yes	No	No	No	No	No	No	No	No	No	No	No
MACS_peak_11460	chr6	34180438	34181645	1208	698	63	306.86	26.08	0	No	Yes	No	No	No	No	No	No	No	No	No	No	No	No	No
MACS_peak_2845	chr11	97505807	97506971	1165	542	61	306.83	21.63	0	No	Yes	No	No	No	Yes	No	No	No	No	No	No	No	No	No
MACS_peak_1815	chr10	127078361	127079747	1387	658	66	306.7	20.36	0	No	Yes	No	No	No	No	No	No	No	No	No	No	No	No	No
MACS_peak_7846	chr2	36069158	36070627	1470	521	68	306.59	15.16	0	No	Yes	No	No	No	No	No	No	No	No	No	No	No	No	No
MACS_peak_11446	chr6	31588037	31590071	2035	1595	86	306.53	14.37	0	No	Yes	No	No	No	No	No	No	No	No	No	No	No	No	No
MACS_peak_11857	chr6	89502946	89503964	1019	499	58	306.52	26.16	0	No	Yes	No	No	No	No	No	No	No	No	No	No	No	No	No
MACS_peak_7455	chr19	42390093	42391251	1159	555	62	306.47	22.75	0	No	Yes	No	No	No	No	No	No	No	No	No	No	No	No	No
MACS_peak_2969	chr11	103624757	103625844	1088	565	73	306.32	17.29	0	No	Yes	No	No	No	No	No	No	No	No	No	No	No	No	No
MACS_peak_1308	chr10	44011591	44012798	1208	643	66	306.18	18.8	0	No	Yes	No	No	No	No	No	No	No	No	No	No	No	No	No
MACS_peak_1309	chr10	44047894	44049418	1525	519	78	306.16	15.73	0	No	Yes	No	No	No	No	No	No	No	No	No	No	No	No	No
MACS_peak_13423	chr8	18564229	18565312	1084	536	59	306.1	25.44	0	No	Yes	No	No	No	No	No	No	No	No	No	No	No	No	No
MACS_peak_2506	chr11	72739587	72740755	1169	637	61	306.04	18.45	0	No	Yes	No	No	No	No	No	No	No	No	No	No	No	No	No
MACS_peak_7925	chr2	59379166	59380497	1332	649	73	305.88	20.15	0	No	Yes	No	No	No	No	No	No	No	No	No	No	No	No	No
MACS_peak_1978	chr11	19730189	19731445	1257	712	63	305.86	20.99	0	No	Yes	No	No	No	No	No	No	No	No	No	No	No	No	No
MACS_peak_14532	chr9	54677159	54679238	2080	1536	81	305.84	20.99	0	No	Yes	No	No	No	No	No	No	No	No	No	No	No	No	No
MACS_peak_11603	chr6	51529670	51530951	1282	772	79	305.8	18.9	0	No	Yes	No	No	No	No	No	No	No	No	No	No	No	No	No
MACS_peak_15096	chrUn_random	6300	8932	2633	1291	129	305.58	11.23	0	No	No	No	No	No	No	No	No	No	No	No	No	No	No	No
MACS_peak_4887	chr14	100293548	100294720	1173	566	61	305.25	27.99	0	No	Yes	No	No	No	No	No	No	No	No	No	No	No	No	No
MACS_peak_7352	chr19	28239855	28241027	1173	852	62	305.25	19.08	0	No	Yes	No	No	No	No	No	No	No	No	No	No	No	No	No
MACS_peak_1831	chr10	128332208	128333342	1135	410	64	305.02	19.9	0	No	Yes	No	No	No	No	No	No	No	No	No	No	No	No	No
MACS_peak_8872	chr3	35591879	35592769	891	299	54	304.17	19.72	0	No	Yes	Yes	No	No	No	No	No	No	No	No	No	No	No	No
MACS_peak_3585	chr12	85589944	85590796	853	346	53	304.04	24.81	0	No	Yes	No	No	No	No	No	No	No	No	No	No	No	No	No
MACS_peak_5209	chr15	55122955	55123808	854	464	53	303.8	24.81	0	No	Yes	No	No	No	No	No	No	No	No	No	No	No	No	No
MACS_peak_1378	chr10	59610567	59611459	893	433	54	303.7	24.17	0	No	Yes	No	No	No	No	No	No	No	No	No	No	No	Yes	No
MACS_peak_3951	chr13	34734420	34735600	1181	576	61	303.68	20.36	0	No	Yes	No	No	No	No	No	No	No	No	No	No	No	No	No
MACS_peak_571	chr1	124335578	124336985	1408	617	66	303	17.81	0	No	Yes	No	No	No	No	No	No	No	No	No	No	No	No	No
MACS_peak_5610	chr16	8883431	8884572	1142	551	60	302.89	20.36	0	No	Yes	No	Yes	No	No	No	No	No	No	No	No	No	No	No
MACS_peak_14848	chr9	96473259	96474443	1185	595	62	302.89	24.17	0	No	Yes	No	No	No	No	No	No	No	No	No	No	No	No	No
MACS_peak_6847	chr18	37920826	37921969	1144	356	60	302.49	17.81	0	No	Yes	No	No	No	No	No	No	No	No	No	No	No	No	No
MACS_peak_12040	chr6	113711434	113712656	1223	451	62	302.39	23.38	0	No	Yes	No	No	No	No	No	No	No	No	No	No	No	No	No
MACS_peak_2545	chr11	76219750	76220795	1046	497	80	302.3	19.27	0	No	Yes	No	No	No	No	No	No	No	No	No	No	No	No	No
MACS_peak_12201	chr6	127308935	127310079	1145	483	60	302.29	24.17	0	No	Yes	No	No	No	No	No	No	No	No	No	No	No	No	No
MACS_peak_1596	chr10	87789208	87790808	1601	1114	71	302.26	21.63	0	No	Yes	No	Yes	No	No	No	No	No	No	No	No	No	No	No
MACS_peak_5178	chr15	44663856	44665123	1268	582	63	302.19	24.64	0	No	Yes	No	No	No	No	No	No	No	No	No	No	No	No	No
MACS_peak_2611	chr11	79499872	79501284	1413	545	66	302.13	22.26	0	No	Yes	No	No	No	No	No	No	No	No	No	No	No	No	No
MACS_peak_3124	chr11	115858095	115859074	980	402	56	301.96	21.63	0	No	Yes	No	No	No	No	No	No	No	No	No	No	No	No	No
MACS_peak_13836	chr8	87336315	87337637	1323	751	64	301.9	20.99	0	No	Yes	No	No	No	No	No	No	No	No	No	No	No	No	No
MACS_peak_2989	chr11	105772187	105773604	1418	857	72	301.88	21.3	0	No	Yes	No	No	No	No	No	No	No	No	No	No	No	No	No
MACS_peak_9734	chr4	49334314	49335822	1509	1022	69	301.7	16.54	0	No	Yes	No	No	No	No	No	No	No	No	No	No	No	No	No
MACS_peak_2475	chr11	70568147	70569791	1645	1127	90	301.68	16.49	0	No	Yes	No	No	No	No	No	No	No	No	No	No	No	No	No
MACS_peak_13571	chr8	42128494	42129568	1075	535	62	301.33	19.35	0	No	Yes	No	No	No	No	No	No	No	No	No	No	No	No	No
MACS_peak_11971	chr6	100477064	100478623	1560	1063	70	301.13	22.26	0	No	Yes	No	No	No	No	No	No	No	No	No	No	No	No	No
MACS_peak_4843	chr14	77541335	77542617	1283	309	63	301	14.63	0	No	Yes	No	No	No	No	No	No	No	No	No	No	No	No	No
MACS_peak_11790	chr6	83863429	83864454	1026	821	62	300.83	18.43	0	No	Yes	Yes	Yes	No	No	No	No	No	No	No	No	No	No	No
MACS_peak_4397	chr13	113049127	113050358	1232	612	62	300.68	21.48	0	No	Yes	No	No	No	No	No	No	No	No	No	No	No	No	No
MACS_peak_2568	chr11	77442598	77444526	1929	1430	87	300.46	14.55	0	No	Yes	No	No	No	No	No	No	No	No	No	No	No	No	No
MACS_peak_4488	chr14	21076673	21078534	1862	1171	73	300.23	20.36	0	No	Yes	No	No	No	No	No	No	No	No	No	No	No	No	No
MACS_peak_8788	chr3	15193912	15195357	1446	692	71	300.03	18.8	0	No	Yes	No	No	No	No	No	No	No	No	No	No	No	No	No
MACS_peak_11408	chr6	27607439	27608358	920	344	62	300.03	18.35	0	No	Yes	No	No	No	No	No	No	No	No	No	No	No	No	No
MACS_peak_12418	chr6	149080390	149081458	1069	658	65	299.2	17.2	0	No	Yes	No	No	No	No	No	No	No	No	No	No	No	No	No
MACS_peak_12142	chr6	122619126	122619896	771	539	63	298.91	20.08	0	No	Yes	Yes	No	No	No	No	No	No	No	No	No	No	No	No
MACS_peak_11630	chr6	53907856	53909287	1432	752	67	298.86	19.08	0	No	Yes	No	No	No	No	No	No	No	No	No	No	No	No	No
MACS_peak_409	chr1	87904089	87905084	996	503	56	298.47	28.62	0	No	Yes	No	No	No	No	No	No	No	No	No	No	No	No	No
MACS_peak_8597	chr2	165739430	165740508	1079	455	58	298.46	17.81	0	No	Yes	No	No	No	No	No	No	No	No	No	No	No	No	No
MACS_peak_5206	chr15	54928564	54929643	1080	302	58	298.26	19.08	0	No	Yes	No	No	No	No	No	No	No	No	No	No	No	No	No
MACS_peak_11794	chr6	84044727	84046354	1628	1379	73	298.06	17.4	0	No	Yes	No	No	No	No	No	No	No	No	No	No	No	Yes	No
MACS_peak_4531	chr14	27909572	27910450	879	572	53	297.83	25.44	0	No	Yes	No	No	No	No	No	No	No	No	Yes	No	No	Yes	No
MACS_peak_4400	chr13	113098529	113099862	1334	538	66	297.8	20.06	0	No	Yes	No	No	No	No	No	No	No	No	No	No	No	No	No
MACS_peak_202	chr1	51390149	51391440	1292	792	64	297.76	25.91	0	No	Yes	No	No	No	No	No	No	No	No	No	No	No	No	No
MACS_peak_504	chr1	106882530	106883563	1034	479	57	297.67	24.64	0	No	Yes	No	No	No	No	No	No	No	No	No	No	No	No	No
MACS_peak_10528	chr5	30939962	30941400	1439	613	66	297.67	17.17	0	No	Yes	No	No	No	No	No	No	No	No	No	No	No	No	No
MACS_peak_14377	chr9	37037120	37038154	1035	550	57	297.46	21.48	0	No	Yes	No	No	No	No	No	No	No	No	No	No	No	No	No
MACS_peak_9081	chr3	86565121	86566204	1084	587	58	297.44	20.36	0	No	Yes	No	No	No	No	No	No	No	No	No	No	No	No	No
MACS_peak_13672	chr8	67097150	67098355	1206	528	61	297.29	20.85	0	No	Yes	No	No	No	No	No	No	No	No	No	No	No	No	No
MACS_peak_3953	chr13	34956020	34956981	962	416	55	297.02	19.08	0	No	Yes	No	No	No	No	No	No	No	No	No	No	No	No	No
MACS_peak_542	chr1	120655580	120656839	1260	698	63	297	21.63	0	No	Yes	No	No	No	No	No	No	No	No	No	No	No	No	No
MACS_peak_6513	chr17	70982464	70983507	1044	469	64	296.83	22.61	0	No	Yes	No	No	No	No	No	No	No	No	No	No	No	No	No
MACS_peak_11556	chr6	46910253	46911906	1654	1175	74	296.83	18.87	0	No	Yes	No	No	No	No	No	No	No	No	No	No	No	No	No
MACS_peak_35	chr1	12826437	12827743	1307	666	63	296.63	18.45	0	No	Yes	No	No	No	No	No	No	No	No	No	No	No	No	No
MACS_peak_12825	chr7	80772653	80773740	1088	518	58	296.62	24.17	0	No	Yes	Yes	No	No	No	No	No	No	No	No	No	No	No	No
MACS_peak_5107	chr15	34470381	34471385	1005	598	56	296.53	21.63	0	No	Yes	No	No	No	No	No	No	No	No	No	No	No	No	No
MACS_peak_3150	chr11	116933408	116934292	885	287	53	296.43	24.17	0	Yes	Yes	Yes	No	No	No	Yes	No	No	No	No	No	No	No	No
MACS_peak_10025	chr4	116996112	116997071	960	503	55	296.03	23.38	0	No	Yes	No	No	Yes	No	No	No	No	No	No	No	No	No	No
MACS_peak_2923	chr11	101593434	101594598	1165	620	74	295.6	20.91	0	No	Yes	No	Yes	No	No	No	No	No	No	No	No	No	Yes	No
MACS_peak_4035	chr13	47247656	47248505	850	327	52	295.51	21.63	0	No	Yes	No	No	No	No	No	No	No	No	No	No	No	No	No
MACS_peak_2739	chr11	89026203	89027374	1172	627	60	295.46	22.75	0	No	Yes	No	No	No	No	No	No	No	No	No	No	No	No	No
MACS_peak_10151	chr4	130346000	130346811	812	365	51	295.45	25.44	0	No	Yes	No	No	No	No	No	No	No	No	No	No	No	No	No
MACS_peak_12350	chr6	143051978	143053322	1345	498	68	295.39	16.03	0	No	No	No	No	No	No	No	No	No	No	No	No	No	No	No
MACS_peak_2124	chr11	35814146	35815459	1314	817	64	295.37	25.44	0	No	Yes	No	No	No	No	No	No	No	No	No	No	No	No	No
MACS_peak_2448	chr11	69528729	69529992	1264	399	77	295.35	18.5	0	No	Yes	Yes	Yes	No	No	No	Yes	No	No	No	No	No	No	Yes
MACS_peak_12341	chr6	142683422	142684586	1165	575	65	295.1	20.53	0	No	Yes	No	No	No	No	No	No	No	No	No	No	No	No	No
MACS_peak_12693	chr7	51517823	51518793	971	558	55	295.04	22.9	0	No	Yes	No	No	No	No	No	No	No	No	No	No	No	No	No
MACS_peak_12606	chr7	30966038	30967198	1161	560	67	294.89	20.15	0	No	Yes	No	No	No	No	No	No	No	No	No	No	No	Yes	No
MACS_peak_13266	chr7	148233786	148235385	1600	579	70	294.73	22.26	0	No	Yes	No	No	Yes	No	No	No	No	No	No	No	No	No	No
MACS_peak_6632	chr17	88348059	88348873	815	417	51	294.71	22.9	0	No	Yes	No	No	No	No	No	No	No	No	No	No	No	No	No
MACS_peak_8383	chr2	135974440	135975850	1411	515	66	294.49	20.36	0	No	Yes	No	No	No	No	No	No	No	No	No	No	No	No	No
MACS_peak_2269	chr11	54852939	54853793	855	325	52	294.32	21.63	0	No	Yes	No	No	No	No	No	No	No	No	No	No	No	No	No
MACS_peak_14274	chr9	20271061	20272656	1596	618	70	294.14	17.81	0	No	Yes	No	No	No	No	No	No	No	No	No	No	No	No	No
MACS_peak_5787	chr16	32507456	32508126	671	285	47	294.03	26.72	0	No	Yes	No	Yes	No	No	No	No	No	No	No	No	No	No	Yes
MACS_peak_10892	chr5	105833578	105834809	1232	647	61	293.94	18.45	0	No	Yes	No	No	No	No	No	No	No	No	No	No	No	No	No
MACS_peak_9802	chr4	59940752	59941939	1188	596	60	293.91	22.26	0	No	Yes	No	No	No	No	No	No	No	No	No	No	No	No	No
MACS_peak_14235	chr9	8963898	8965176	1279	853	62	293.52	22.9	0	No	Yes	No	No	No	No	No	No	No	No	No	No	No	No	No
MACS_peak_7330	chr19	24375311	24376536	1226	351	61	293.51	21.48	0	No	Yes	No	No	No	No	No	No	No	No	No	No	No	No	No
MACS_peak_14122	chr8	122850655	122851552	898	528	53	293.43	20.36	0	No	Yes	No	No	No	No	No	No	No	No	No	No	No	No	No
MACS_peak_12238	chr6	129315309	129316626	1318	762	64	293.07	23.38	0	No	Yes	No	No	No	No	No	No	No	No	No	No	No	No	No
MACS_peak_11022	chr5	121927237	121928336	1100	537	58	292.71	27.17	0	No	Yes	No	No	No	No	No	No	No	No	No	No	No	No	No
MACS_peak_6650	chr17	93557570	93558431	862	463	52	292.67	27.35	0	No	Yes	No	No	No	No	No	No	No	No	No	No	No	No	No
MACS_peak_664	chr1	136047884	136048866	983	580	55	292.44	26.72	0	No	Yes	No	No	No	No	No	No	No	No	No	No	No	No	No
MACS_peak_11129	chr5	134969813	134970755	943	540	54	292.3	28.62	0	No	Yes	No	No	Yes	No	No	No	No	No	No	No	No	No	No
MACS_peak_4734	chr14	61912647	61914071	1425	723	65	292.11	15.27	0	No	Yes	No	No	No	No	No	No	No	No	No	No	No	No	No
MACS_peak_871	chr1	168248817	168249971	1155	654	60	291.85	22.9	0	No	Yes	No	No	No	No	No	No	No	No	No	No	No	No	No
MACS_peak_11327	chr6	5594962	5596205	1244	659	61	291.71	21.63	0	No	Yes	No	No	No	No	No	No	No	No	No	No	No	No	No
MACS_peak_7167	chr19	4018896	4020008	1113	470	58	291.61	23.54	0	No	Yes	No	No	No	No	No	No	No	No	No	No	No	No	No
MACS_peak_7055	chr18	68653948	68654976	1029	524	56	291.46	24.81	0	No	Yes	No	No	No	No	No	No	No	No	No	No	No	No	No
MACS_peak_4407	chr13	113825857	113826803	947	427	54	291.41	24.81	0	No	Yes	No	No	Yes	No	No	No	No	No	No	No	No	No	No
MACS_peak_9918	chr4	98553382	98554288	907	575	53	291.38	25.44	0	No	Yes	No	No	No	No	No	No	No	No	No	No	No	No	No
MACS_peak_9058	chr3	83978750	83979907	1158	650	60	291.27	24.81	0	No	Yes	No	No	No	No	No	No	No	No	No	No	No	No	No
MACS_peak_13187	chr7	138058118	138059189	1072	525	58	291.27	20.99	0	No	Yes	No	No	No	No	No	No	No	No	No	No	No	No	No
MACS_peak_5866	chr16	43539896	43540904	1009	391	56	291.19	16.82	0	No	Yes	No	No	No	No	No	No	No	No	No	No	No	No	No
MACS_peak_7324	chr19	24035772	24036679	908	440	53	291.15	21.63	0	No	Yes	No	No	No	No	No	No	No	No	No	No	No	No	No
MACS_peak_1616	chr10	90760267	90761333	1067	549	57	290.82	24.64	0	No	Yes	No	No	No	No	No	No	No	No	No	No	No	No	No
MACS_peak_2807	chr11	95954023	95955277	1255	892	72	290.57	18.04	0	No	Yes	No	No	No	No	No	No	No	No	No	No	No	No	No
MACS_peak_3482	chr12	72010915	72012679	1765	1323	73	290.47	15.8	0	No	Yes	No	No	No	No	No	No	No	No	No	No	No	No	No
MACS_peak_651	chr1	135249732	135250941	1210	531	61	290.06	20.89	0	No	Yes	No	No	No	No	No	No	No	No	No	No	No	No	No
MACS_peak_633	chr1	134252000	134253120	1121	545	58	290.03	29.26	0	No	Yes	No	No	No	No	No	No	No	No	No	No	No	Yes	Yes
MACS_peak_8568	chr2	162747644	162748714	1071	493	57	290.01	22.75	0	No	Yes	No	No	No	No	No	No	No	No	No	No	No	No	No
MACS_peak_2107	chr11	34237853	34238773	921	205	59	289.8	17.09	0	No	Yes	No	No	No	No	No	No	No	No	No	No	No	No	No
MACS_peak_7580	chr19	58978248	58979243	996	363	55	289.67	17.81	0	No	Yes	No	No	No	No	No	No	No	No	No	No	No	No	No
MACS_peak_5365	chr15	80096394	80097516	1123	525	58	289.64	23.54	0	No	Yes	No	No	No	No	No	No	No	No	No	No	No	No	No
MACS_peak_9271	chr3	104486622	104487659	1038	496	56	289.6	22.26	0	No	Yes	No	No	No	No	No	No	No	No	No	No	No	No	No
MACS_peak_7528	chr19	47581379	47582293	915	445	53	289.58	27.99	0	No	Yes	No	No	No	No	No	No	No	No	No	No	No	No	No
MACS_peak_1446	chr10	67608889	67610329	1441	897	65	289.42	14.63	0	No	Yes	No	No	No	No	No	No	No	No	No	No	No	No	No
MACS_peak_14856	chr9	96718829	96719591	763	312	49	288.89	21.63	0	No	Yes	No	No	No	No	No	No	No	No	No	No	No	No	No
MACS_peak_10305	chr4	141709115	141710199	1085	530	57	288.65	27.99	0	No	Yes	No	Yes	No	No	No	No	No	No	No	No	No	No	No
MACS_peak_2415	chr11	67163459	67164378	920	559	53	288.46	22.26	0	No	Yes	No	No	No	No	No	No	No	No	No	No	No	No	No
MACS_peak_13986	chr8	108956413	108957530	1118	558	65	288.4	19.66	0	No	Yes	No	No	No	No	No	No	No	No	No	No	No	No	No
MACS_peak_14226	chr9	7897190	7898233	1044	540	56	288.36	28.62	0	No	Yes	No	No	No	No	No	No	No	No	No	No	No	Yes	No
MACS_peak_14482	chr9	48889345	48890305	961	550	54	288.36	25.44	0	No	Yes	No	Yes	No	No	No	Yes	No	No	No	Yes	No	No	No
MACS_peak_14901	chr9	102686479	102687359	881	382	52	288.26	19.72	0	No	Yes	No	Yes	No	No	No	No	No	No	No	No	No	No	No
MACS_peak_13782	chr8	80727374	80728937	1564	905	74	288.08	16.18	0	No	Yes	No	No	No	No	No	No	No	No	No	No	No	No	No
MACS_peak_14059	chr8	114584938	114585914	977	520	61	287.95	21.62	0	No	Yes	No	No	No	No	No	No	No	No	No	No	No	No	No
MACS_peak_5282	chr15	70750670	70751980	1311	743	62	287.79	17.17	0	No	Yes	No	No	No	No	No	No	No	No	No	No	No	No	No
MACS_peak_5550	chr15	101818289	101819421	1133	485	58	287.69	17.81	0	No	Yes	No	No	No	No	No	No	No	No	No	No	No	No	No
MACS_peak_8830	chr3	28644733	28645657	925	538	53	287.35	28.62	0	No	Yes	No	No	No	No	No	No	No	No	No	No	No	No	No
MACS_peak_2281	chr11	55259729	55260847	1119	523	60	287.32	20.37	0	No	Yes	No	Yes	No	No	No	No	No	No	No	No	No	Yes	No
MACS_peak_11805	chr6	85067591	85068250	660	407	46	287.28	20.99	0	No	Yes	No	No	No	No	No	No	No	No	No	No	No	No	No
MACS_peak_11625	chr6	53730744	53731979	1236	647	62	287.01	18.53	0	No	Yes	No	No	No	No	No	No	No	No	No	No	No	No	No
MACS_peak_4178	chr13	66816215	66816911	697	168	47	286.94	24.81	0	No	No	No	No	No	No	No	No	No	No	No	No	No	No	No
MACS_peak_4660	chr14	52958113	52959039	927	427	53	286.91	22.9	0	No	Yes	No	No	No	No	No	No	No	No	No	No	No	No	No
MACS_peak_2353	chr11	61162583	61163504	922	501	53	286.64	20.85	0	No	Yes	No	No	No	No	Yes	No	No	No	No	No	No	No	No
MACS_peak_8170	chr2	105363066	105363995	930	596	53	286.25	22.26	0	No	Yes	No	No	No	No	No	No	No	No	No	No	No	No	No
MACS_peak_11391	chr6	22443436	22444710	1275	619	62	286.16	17.2	0	No	Yes	No	No	No	No	No	No	No	No	No	No	No	No	No
MACS_peak_13699	chr8	69954833	69955969	1137	563	75	286.15	17.32	0	No	Yes	No	No	No	No	No	No	No	No	No	No	No	No	No
MACS_peak_11463	chr6	34296262	34297152	891	417	52	285.99	24.81	0	No	Yes	Yes	No	No	No	No	No	No	No	No	No	No	No	No
MACS_peak_250	chr1	57485285	57486640	1356	693	67	285.67	15.48	0	No	Yes	No	No	No	No	No	No	No	No	No	No	No	No	No
MACS_peak_13454	chr8	24454313	24455594	1282	593	69	285.56	17.69	0	No	Yes	No	No	No	No	No	No	No	No	Yes	No	No	No	No
MACS_peak_10624	chr5	44381344	44382236	893	359	52	285.54	20.36	0	No	Yes	No	No	No	No	No	No	No	No	No	No	No	No	No
MACS_peak_13651	chr8	62984006	62984898	893	528	52	285.54	22.9	0	No	Yes	No	No	No	No	No	No	No	No	No	No	No	No	No
MACS_peak_7523	chr19	47430744	47431888	1145	560	58	285.37	17.17	0	No	Yes	No	No	No	No	No	No	No	No	No	No	No	No	No
MACS_peak_11040	chr5	123620948	123622273	1326	811	62	285.16	20.99	0	No	Yes	No	No	No	No	No	No	No	No	No	No	No	No	No
MACS_peak_5144	chr15	39192399	39194201	1803	497	73	284.95	16.43	0	No	Yes	No	No	No	No	No	No	No	No	No	No	No	No	No
MACS_peak_2570	chr11	77606396	77607492	1097	434	57	284.81	24.64	0	No	Yes	No	No	Yes	No	No	No	No	No	No	No	No	Yes	No
MACS_peak_11639	chr6	54341330	54342542	1213	630	60	284.48	21.18	0	No	Yes	No	No	No	No	No	No	No	No	No	No	No	No	No
MACS_peak_13973	chr8	108237862	108238745	884	422	58	284.31	20.53	0	No	Yes	No	No	No	No	No	No	No	No	No	No	No	No	No
MACS_peak_10816	chr5	92546608	92547608	1001	471	58	284.09	24.33	0	No	Yes	No	No	No	No	No	No	No	No	No	No	No	No	No
MACS_peak_2828	chr11	96727859	96729285	1427	827	65	283.89	22.9	0	No	Yes	No	No	No	No	No	No	No	No	No	No	No	No	No
MACS_peak_7416	chr19	37960912	37962030	1119	544	61	283.86	22.67	0	No	Yes	No	No	Yes	No	No	No	No	No	No	No	No	No	No
MACS_peak_5521	chr15	99426273	99427213	941	722	53	283.84	16.54	0	No	No	No	Yes	No	No	No	No	No	No	No	No	No	No	No
MACS_peak_3134	chr11	116307066	116307926	861	448	51	283.79	20.99	0	No	Yes	No	No	No	No	No	No	No	No	No	No	No	Yes	No
MACS_peak_5216	chr15	55878339	55879263	925	242	55	283.75	19.53	0	No	Yes	No	No	No	No	No	No	No	No	No	No	No	No	No
MACS_peak_1353	chr10	57167312	57168509	1198	580	70	283.56	11.06	0	No	No	No	No	No	No	No	No	No	No	No	No	No	No	No
MACS_peak_7343	chr19	25709971	25711169	1199	524	59	283.53	20.36	0	No	Yes	No	No	Yes	No	No	No	No	No	No	No	No	No	No
MACS_peak_7687	chr2	20587285	20588024	740	480	51	283.34	15.82	0	No	Yes	No	No	No	No	No	No	No	No	No	No	No	No	No
MACS_peak_12249	chr6	133825066	133826721	1656	1088	71	283.14	19.53	0	No	Yes	No	No	No	No	No	No	No	No	No	No	No	No	No
MACS_peak_2769	chr11	94137648	94139138	1491	812	100	283.13	16.03	0	No	Yes	No	No	Yes	No	No	No	No	No	No	No	No	No	No
MACS_peak_7152	chr18	85091946	85093015	1070	564	56	283.11	21.63	0	No	Yes	No	No	No	No	No	No	No	No	No	No	No	No	No
MACS_peak_13245	chr7	146485003	146486036	1034	570	62	283.01	25.55	0	No	Yes	No	Yes	No	No	No	No	No	No	No	No	No	No	No
MACS_peak_283	chr1	62747148	62748328	1181	671	66	282.97	19.17	0	No	Yes	No	No	No	Yes	No	No	No	No	No	No	No	No	No
MACS_peak_3048	chr11	109721524	109722725	1202	533	59	282.97	20.99	0	No	Yes	No	No	No	No	No	No	No	No	No	No	No	No	No
MACS_peak_13361	chr8	10573661	10574907	1247	600	60	282.97	17.81	0	No	Yes	No	No	No	No	No	No	No	No	No	No	No	No	No
MACS_peak_12467	chr7	13631075	13632145	1071	536	56	282.91	22.9	0	No	Yes	No	No	No	No	No	No	No	No	No	No	No	No	No
MACS_peak_8234	chr2	118312394	118314172	1779	541	72	282.8	15.27	0	No	Yes	No	No	No	No	No	No	No	No	No	No	No	No	No
MACS_peak_7288	chr19	16632423	16633137	715	241	47	282.2	22.9	0	No	Yes	No	No	No	No	No	No	No	No	No	No	No	No	No
MACS_peak_1499	chr10	76197409	76198440	1032	536	55	282.19	20.99	0	No	Yes	No	No	No	No	No	No	No	No	No	No	No	No	No
MACS_peak_508	chr1	107967547	107968621	1075	493	56	282.12	23.54	0	No	Yes	No	No	No	No	No	No	No	No	No	No	No	No	No
MACS_peak_12254	chr6	134338841	134340326	1486	816	65	282.06	14.63	0	No	Yes	No	No	No	No	No	No	No	No	No	No	No	No	No
MACS_peak_14588	chr9	59570839	59571747	909	206	52	281.96	20.99	0	No	Yes	No	No	No	No	No	No	No	No	No	No	No	No	No
MACS_peak_6254	chr17	30019424	30020499	1076	565	56	281.92	22.9	0	No	Yes	No	No	No	No	No	No	No	No	No	No	No	No	No
MACS_peak_6126	chr17	9361045	9362985	1941	486	75	281.91	20.36	0	No	Yes	No	No	No	No	No	No	No	No	No	No	No	No	No
MACS_peak_2796	chr11	95509759	95510827	1069	517	56	281.87	19.59	0	No	Yes	No	No	No	No	No	No	No	No	No	No	No	No	No
MACS_peak_8424	chr2	146784732	146785895	1164	464	58	281.77	12.72	0	No	No	No	No	No	No	No	No	No	No	No	No	No	No	No
MACS_peak_1270	chr10	38595377	38596676	1300	569	61	281.66	14.63	0	No	Yes	No	No	No	No	No	No	No	No	No	No	No	No	No
MACS_peak_5289	chr15	72347153	72348139	987	509	57	281.51	21.27	0	No	Yes	No	No	No	No	No	No	No	No	No	No	No	No	No
MACS_peak_14347	chr9	31966217	31967387	1171	595	62	281.48	20.46	0	No	Yes	No	No	No	No	No	No	No	No	No	No	No	No	No
MACS_peak_6851	chr18	38039495	38040446	952	488	53	281.47	24.17	0	No	Yes	No	No	Yes	No	No	No	No	No	No	Yes	No	No	No
MACS_peak_14512	chr9	53062407	53063156	750	268	48	281.47	22.75	0	No	Yes	No	No	No	No	No	No	No	No	No	No	No	No	No
MACS_peak_11992	chr6	106595074	106596285	1212	638	63	281.43	20.46	0	No	Yes	No	No	No	No	No	No	No	No	No	No	No	No	No
MACS_peak_9613	chr4	21944963	21946111	1149	338	60	281.37	17.46	0	No	Yes	No	No	No	No	No	No	No	No	No	No	No	No	No
MACS_peak_2813	chr11	96139704	96141281	1578	659	68	281.25	18.32	0	No	Yes	No	No	No	No	No	No	No	No	No	No	No	No	No
MACS_peak_9594	chr4	15254863	15256601	1739	1024	71	281.22	22.26	0	No	Yes	No	No	No	No	No	No	No	No	No	No	No	No	No
MACS_peak_14240	chr9	9375198	9375908	711	239	48	281.14	27.67	0	No	Yes	No	No	No	No	No	No	No	No	No	No	No	No	No
MACS_peak_11469	chr6	34703906	34704998	1093	814	60	281.07	16.59	0	No	Yes	No	No	No	No	No	No	No	No	No	No	No	No	No
MACS_peak_10221	chr4	136010377	136011290	914	502	52	280.86	22.26	0	No	Yes	No	No	No	No	No	No	No	No	No	No	No	No	No
MACS_peak_1829	chr10	128111235	128112316	1082	601	56	280.73	19.08	0	No	Yes	No	No	No	No	No	No	No	No	No	No	No	No	No
MACS_peak_3507	chr12	74806024	74807108	1085	456	56	280.14	22.26	0	No	Yes	No	No	No	No	No	No	No	No	No	No	No	No	No
MACS_peak_12298	chr6	137140151	137141028	878	624	51	279.92	19.08	0	No	Yes	No	No	No	No	No	No	No	No	No	No	No	No	No
MACS_peak_4044	chr13	48012182	48013392	1211	720	59	279.83	20.85	0	No	Yes	No	No	No	No	No	No	No	No	No	No	No	No	No
MACS_peak_12601	chr7	30306762	30307884	1123	610	57	279.75	20.22	0	No	Yes	No	No	No	No	No	No	No	No	No	No	No	No	No
MACS_peak_8870	chr3	35472936	35473814	879	553	51	279.69	19.72	0	No	Yes	No	No	No	No	No	No	No	No	No	No	No	No	No
MACS_peak_4572	chr14	34893082	34894393	1312	582	61	279.57	17.81	0	No	Yes	No	No	No	No	No	No	No	No	No	No	No	No	No
MACS_peak_3028	chr11	107855232	107856612	1381	732	92	279.4	15.33	0	No	Yes	No	No	No	No	No	No	No	No	No	No	No	No	Yes
MACS_peak_143	chr1	37988489	37989329	841	331	50	279.31	20.36	0	No	Yes	No	No	No	No	No	No	No	No	No	No	No	No	No
MACS_peak_9163	chr3	93350745	93351581	837	492	53	279.12	18.8	0	No	Yes	No	No	No	No	No	No	No	No	No	No	No	No	No
MACS_peak_8869	chr3	35380821	35381954	1134	579	57	279.1	18.45	0	No	Yes	No	No	No	No	No	No	No	No	No	No	No	No	No
MACS_peak_9989	chr4	110981287	110981977	691	418	46	278.9	24.81	0	No	Yes	No	No	No	No	No	No	No	No	No	No	No	No	No
MACS_peak_3910	chr13	24778950	24779865	916	466	54	278.72	19.1	0	No	Yes	No	No	No	No	No	No	No	No	No	No	No	No	No
MACS_peak_752	chr1	153552844	153553893	1050	538	55	278.56	22.9	0	No	Yes	No	No	No	No	No	No	No	No	Yes	No	No	No	No
MACS_peak_1283	chr10	40723817	40724962	1146	564	61	278.44	25.43	0	No	Yes	No	No	No	No	No	No	No	No	No	No	No	No	No
MACS_peak_8452	chr2	150434651	150435780	1130	518	57	278.41	18.32	0	No	Yes	No	No	No	No	No	No	No	No	No	No	No	No	No
MACS_peak_9532	chr4	3894372	3895217	846	445	50	278.16	26.08	0	No	Yes	No	No	No	No	No	No	No	No	No	No	No	No	No
MACS_peak_11980	chr6	101211081	101212132	1052	589	55	278.16	23.54	0	No	Yes	No	No	No	No	No	No	No	No	No	No	No	No	No
MACS_peak_2337	chr11	60120085	60121896	1812	558	72	278.12	12.72	0	No	Yes	No	No	No	No	No	No	No	No	No	No	No	No	No
MACS_peak_14778	chr9	79564315	79565367	1053	570	55	277.96	20.36	0	No	Yes	No	No	No	No	No	No	No	No	No	No	No	No	No
MACS_peak_10340	chr4	148518426	148519233	808	366	49	277.89	19.72	0	No	Yes	No	No	No	No	No	No	No	No	No	No	No	No	No
MACS_peak_2442	chr11	69326931	69328065	1135	575	57	277.46	24.64	0	No	Yes	No	No	No	No	No	No	No	No	No	No	No	No	No
MACS_peak_5507	chr15	98410193	98411122	930	566	52	277.38	22.26	0	No	Yes	No	No	No	No	No	No	No	No	No	No	No	No	No
MACS_peak_11931	chr6	97056100	97057640	1541	859	72	277.37	20.5	0	No	Yes	No	No	No	No	No	No	No	No	No	No	No	No	No
MACS_peak_10414	chr5	4961466	4962609	1144	679	58	277.21	20.36	0	No	Yes	No	No	No	No	No	No	No	No	No	No	No	No	No
MACS_peak_3542	chr12	80197852	80199046	1195	672	69	276.8	22.11	0	No	Yes	No	No	No	No	No	No	No	No	No	No	No	No	No
MACS_peak_2368	chr11	62091087	62092236	1150	607	58	276.79	20.27	0	No	Yes	No	No	No	No	No	No	No	No	No	No	No	No	No
MACS_peak_12795	chr7	74775321	74776423	1103	585	56	276.65	28.62	0	No	Yes	No	No	No	No	No	No	No	No	No	No	No	No	No
MACS_peak_10043	chr4	118660892	118661867	976	380	53	276.4	24.17	0	No	Yes	No	No	No	No	No	No	No	No	No	No	No	No	No
MACS_peak_5604	chr16	8673783	8674976	1194	602	58	276.21	22.9	0	No	Yes	No	No	No	No	No	No	No	No	No	No	No	No	No
MACS_peak_2394	chr11	64781691	64782689	999	515	57	276.2	23.77	0	No	Yes	No	No	No	No	No	No	No	No	No	No	No	No	No
MACS_peak_13709	chr8	71546751	71547937	1187	707	58	276.03	20.85	0	No	Yes	No	No	No	No	No	No	No	No	Yes	No	No	No	No
MACS_peak_11879	chr6	91525552	91526529	978	564	53	275.99	19.72	0	No	Yes	No	No	No	No	No	No	No	No	No	Yes	No	No	No
MACS_peak_13533	chr8	35547526	35548684	1159	792	62	275.88	16.03	0	No	No	No	No	No	No	No	No	No	No	No	No	No	No	No
MACS_peak_8868	chr3	35001517	35002851	1335	768	61	275.63	17.17	0	No	Yes	No	No	No	No	No	No	No	No	No	No	No	No	No
MACS_peak_4067	chr13	51934751	51935831	1081	542	59	275.41	21.01	0	No	Yes	No	No	No	No	No	No	No	No	No	No	No	No	No
MACS_peak_2383	chr11	63217736	63219025	1290	579	60	275.37	18.45	0	No	Yes	No	No	No	No	No	No	No	No	No	No	No	No	No
MACS_peak_2161	chr11	44399236	44400054	819	501	49	275.31	22.9	0	No	Yes	No	No	No	No	No	No	No	No	No	No	No	No	No
MACS_peak_2423	chr11	68221231	68222292	1062	601	68	275.03	18.9	0	No	Yes	No	No	No	No	No	No	No	No	No	No	No	No	No
MACS_peak_2901	chr11	100555844	100556911	1068	537	55	275.01	26.08	0	No	Yes	No	No	No	No	No	No	No	No	No	No	No	No	No
MACS_peak_7767	chr2	29714308	29715020	713	423	54	274.92	18.13	0	No	Yes	No	No	No	No	No	No	No	No	No	No	No	No	No
MACS_peak_3451	chr12	60047994	60048998	1005	349	57	274.91	20.46	0	No	Yes	No	No	No	No	No	No	No	No	No	No	No	No	No
MACS_peak_10446	chr5	17593536	17594666	1131	347	66	274.7	14.1	0	No	Yes	No	No	No	No	No	No	No	No	No	No	No	No	No
MACS_peak_6361	chr17	43655184	43656210	1027	602	54	274.61	20.36	0	No	Yes	No	No	No	No	No	No	No	No	No	No	No	No	No
MACS_peak_7483	chr19	44437728	44438823	1096	378	69	274.61	16.08	0	Yes	Yes	No	No	No	No	Yes	No	No	No	No	No	No	No	No
MACS_peak_13957	chr8	107126349	107127261	913	534	53	274.58	23.59	0	No	Yes	No	No	No	No	No	No	No	No	No	No	No	Yes	Yes
MACS_peak_4036	chr13	47383392	47384505	1114	600	56	274.55	18.45	0	No	Yes	No	No	No	No	No	No	No	No	No	No	No	No	No
MACS_peak_1805	chr10	126356071	126356785	715	277	49	274.46	20.46	0	No	Yes	No	No	No	No	No	No	No	No	No	No	No	No	No
MACS_peak_12182	chr6	125554021	125555216	1196	573	58	274.38	22.75	0	No	Yes	No	No	No	No	No	No	No	No	No	No	No	No	No
MACS_peak_7834	chr2	35252648	35253491	844	488	50	274.32	19.91	0	No	Yes	No	No	No	No	No	No	No	No	No	No	No	No	No
MACS_peak_13196	chr7	139742887	139744188	1302	759	69	274.27	15.23	0	No	Yes	Yes	No	No	No	No	No	No	No	No	No	No	No	No
MACS_peak_785	chr1	156853353	156854297	945	487	52	274.18	21.63	0	No	Yes	No	No	No	No	No	No	No	No	No	No	No	No	No
MACS_peak_2785	chr11	94977842	94978944	1103	645	66	274.05	19.9	0	No	Yes	No	No	No	No	No	No	No	No	No	No	No	No	No
MACS_peak_5782	chr16	31918063	31919179	1117	551	56	273.98	19.72	0	No	Yes	No	No	No	No	No	No	No	No	No	No	No	No	No
MACS_peak_4068	chr13	52317974	52319661	1688	1269	70	273.88	18.45	0	No	Yes	No	No	No	No	No	No	No	No	No	No	No	No	No
MACS_peak_1881	chr11	5190223	5191737	1515	747	80	273.83	12.81	0	No	Yes	No	No	No	No	No	No	No	No	No	No	No	No	No
MACS_peak_14943	chr9	107192855	107194043	1189	600	65	273.72	23.1	0	No	Yes	No	No	No	No	No	No	No	No	No	No	No	No	No
MACS_peak_8448	chr2	149849357	149850406	1050	451	58	273.66	22.67	0	No	Yes	No	No	No	Yes	No	No	No	No	No	No	No	No	No
MACS_peak_8453	chr2	150500252	150501199	948	567	52	273.55	19.72	0	No	Yes	No	No	No	No	No	No	No	No	No	No	No	No	No
MACS_peak_7727	chr2	26304344	26305635	1292	758	61	273.52	17.69	0	No	Yes	No	No	No	No	No	No	No	No	No	No	No	No	No
MACS_peak_11085	chr5	128945263	128946452	1190	589	65	273.52	17.69	0	No	Yes	No	Yes	No	Yes	No	No	No	No	No	No	No	No	No
MACS_peak_10326	chr4	144876191	144877445	1255	609	59	273.43	17.81	0	No	Yes	No	No	No	No	No	No	No	No	No	No	No	No	No
MACS_peak_3222	chr11	121336768	121337849	1082	459	56	273.33	19.04	0	No	Yes	No	No	No	No	No	No	No	No	No	No	No	No	No
MACS_peak_2118	chr11	35506224	35507436	1213	602	58	272.78	17.17	0	No	Yes	No	No	No	No	No	No	No	No	No	No	No	No	No
MACS_peak_3950	chr13	34279065	34280366	1302	590	64	272.46	15.48	0	No	Yes	No	No	No	No	No	No	No	No	No	No	No	No	No
MACS_peak_1250	chr10	31018561	31019688	1128	558	56	271.91	22.9	0	No	Yes	No	No	No	No	No	No	No	No	No	No	No	No	No
MACS_peak_2697	chr11	86823560	86824643	1084	599	55	271.9	20.99	0	No	Yes	No	No	No	No	No	No	No	No	No	No	No	No	No
MACS_peak_2225	chr11	51633034	51634162	1129	598	56	271.72	19.72	0	No	Yes	No	No	No	No	No	No	No	No	No	No	No	Yes	No
MACS_peak_783	chr1	156576287	156577161	875	543	50	271.63	21.63	0	No	Yes	No	No	No	No	No	No	No	No	No	No	No	No	No
MACS_peak_9376	chr3	122805685	122806950	1266	554	60	271.51	19.72	0	No	Yes	No	No	No	No	No	No	No	No	No	No	No	No	No
MACS_peak_6156	chr17	14369413	14371378	1966	473	74	271.5	13.99	0	No	Yes	No	No	No	No	No	No	No	No	No	No	No	No	No
MACS_peak_13958	chr8	107178578	107179623	1046	565	64	271.48	20.35	0	No	Yes	No	No	No	No	No	No	No	No	No	No	No	No	No
MACS_peak_7433	chr19	40299560	40300602	1043	486	54	271.44	21.63	0	No	Yes	No	No	No	No	No	No	No	No	No	No	No	No	No
MACS_peak_7351	chr19	28234691	28235821	1131	638	56	271.35	19.08	0	No	Yes	No	No	No	No	No	No	No	No	No	No	No	No	No
MACS_peak_12097	chr6	119297705	119298970	1266	666	77	271.32	16.95	0	No	Yes	No	No	No	No	No	No	No	No	No	No	No	No	No
MACS_peak_5615	chr16	10072997	10073997	1001	507	53	271.28	24.17	0	No	Yes	No	No	No	No	No	No	No	No	No	No	No	No	No
MACS_peak_5548	chr15	101803467	101804783	1317	801	61	270.75	22.26	0	No	Yes	No	No	No	No	No	No	No	No	No	No	No	No	No
MACS_peak_1347	chr10	56058681	56059727	1047	403	54	270.65	18.45	0	No	Yes	No	No	No	No	No	No	No	No	No	No	No	No	No
MACS_peak_5687	chr16	18858274	18859445	1172	583	57	270.58	23.38	0	No	Yes	No	No	No	No	No	No	No	No	No	No	No	No	No
MACS_peak_11334	chr6	6834509	6835688	1180	567	57	270.57	18.45	0	No	Yes	No	No	No	No	No	No	No	No	No	No	No	No	No
MACS_peak_9731	chr4	48419782	48420865	1084	562	55	270.5	22.11	0	No	Yes	No	No	No	No	No	No	No	No	No	No	No	No	No
MACS_peak_1338	chr10	53067796	53068843	1048	521	54	270.45	20.36	0	No	Yes	No	No	No	No	No	No	No	No	No	No	No	No	No
MACS_peak_5248	chr15	61814508	61815429	922	510	51	270.29	19.08	0	No	Yes	No	Yes	Yes	No	No	No	No	No	No	Yes	No	No	No
MACS_peak_8726	chr2	179985761	179986682	922	335	51	270.29	22.26	0	No	Yes	No	No	No	No	No	No	No	No	No	No	No	Yes	No
MACS_peak_2684	chr11	85662251	85663013	763	536	48	270.19	22.26	0	No	Yes	No	No	No	No	No	No	No	No	No	No	No	No	No
MACS_peak_1822	chr10	127444971	127445968	998	496	53	270.12	17.66	0	No	Yes	No	No	No	No	No	No	No	No	No	No	No	No	No
MACS_peak_2887	chr11	99865863	99866839	977	391	53	270.12	18.52	0	No	Yes	No	No	No	No	No	No	No	No	No	No	No	Yes	No
MACS_peak_12111	chr6	120172544	120173500	957	309	53	270.12	18.14	0	No	Yes	No	Yes	No	No	No	No	No	No	No	No	No	Yes	No
MACS_peak_2966	chr11	103500430	103501436	1007	490	53	270.07	24.17	0	No	Yes	No	No	No	No	No	No	No	No	No	No	No	No	No
MACS_peak_8176	chr2	106270766	106271985	1220	662	58	270.07	19.59	0	No	Yes	No	No	No	No	No	No	No	No	No	No	No	No	No
MACS_peak_11902	chr6	93934705	93935595	891	580	54	269.91	18.88	0	No	Yes	No	No	No	No	No	No	No	No	No	No	No	No	No
MACS_peak_9277	chr3	104861337	104862612	1276	607	59	269.79	17.81	0	No	Yes	No	No	Yes	No	Yes	No	No	No	No	No	No	No	No
MACS_peak_9287	chr3	106251027	106251951	925	560	51	269.65	20.99	0	No	Yes	No	No	No	No	No	No	No	No	No	No	No	No	No
MACS_peak_12302	chr6	137671892	137672816	925	636	51	269.65	20.36	0	No	Yes	No	No	No	No	No	No	No	No	No	No	No	No	No
MACS_peak_3002	chr11	106509071	106510643	1573	815	86	269.64	11.43	0	No	Yes	No	No	No	No	No	No	No	No	No	No	No	No	No
MACS_peak_2508	chr11	72814086	72815046	961	579	52	269.49	18.32	0	No	Yes	No	No	No	No	No	No	No	No	No	No	No	No	No
MACS_peak_1103	chr10	7959073	7960715	1643	1112	87	269.44	15.85	0	No	Yes	No	No	No	No	No	No	No	No	No	No	No	No	No
MACS_peak_13140	chr7	130063181	130064496	1316	690	60	269.42	15.8	0	No	Yes	No	No	No	No	No	No	No	No	No	No	No	No	No
MACS_peak_5348	chr15	78453580	78454691	1112	490	59	269.2	19.9	0	No	Yes	No	No	No	No	No	No	No	No	No	No	No	No	No
MACS_peak_9490	chr3	146859918	146861016	1099	548	55	269.04	22.26	0	No	Yes	No	No	No	No	No	No	No	No	No	No	No	No	No
MACS_peak_10845	chr5	99631076	99632174	1099	550	55	269.04	20.99	0	No	Yes	No	No	No	No	No	No	No	No	No	No	No	No	No
MACS_peak_14074	chr8	116604653	116605751	1099	536	55	269.04	20.36	0	No	Yes	No	No	No	No	No	No	No	No	No	No	No	No	No
MACS_peak_7000	chr18	63812852	63813658	807	301	48	268.98	24.81	0	No	Yes	No	No	No	No	Yes	No	No	No	No	No	No	No	No
MACS_peak_2492	chr11	72157316	72158045	730	239	46	268.95	19.72	0	No	Yes	No	No	No	No	No	No	No	No	No	No	No	No	No
MACS_peak_10335	chr4	147544562	147545532	971	553	52	268.77	20.99	0	No	Yes	No	No	No	No	No	No	No	No	No	No	No	No	No
MACS_peak_7308	chr19	21638389	21639157	769	417	47	268.75	21.63	0	No	Yes	No	No	No	No	No	No	No	No	No	No	No	No	No
MACS_peak_5207	chr15	54937820	54938876	1057	535	54	268.7	17.81	0	No	Yes	No	No	No	No	No	No	No	No	No	No	No	No	No
MACS_peak_14194	chr8	129021129	129022178	1050	460	54	268.68	23.38	0	No	Yes	No	No	No	No	No	No	No	No	No	No	No	No	No
MACS_peak_1139	chr10	17452415	17453654	1240	634	62	268.38	18.8	0	No	Yes	No	No	No	No	No	No	No	No	No	No	No	No	No
MACS_peak_10605	chr5	38698695	38699465	771	385	47	268.28	18.45	0	No	Yes	No	No	No	No	No	No	No	No	No	No	No	No	No
MACS_peak_11804	chr6	84987282	84988919	1638	645	73	268.17	18.8	0	No	Yes	No	No	Yes	No	No	No	No	No	No	No	No	No	No
MACS_peak_12618	chr7	31594995	31596173	1179	567	64	268.13	19.17	0	No	Yes	No	No	No	No	No	No	No	No	No	No	No	No	No
MACS_peak_2581	chr11	77780547	77781358	812	228	49	267.83	22.9	0	No	Yes	No	No	No	No	No	No	No	No	No	No	No	No	No
MACS_peak_992	chr1	183818821	183819607	787	301	56	267.73	19.14	0	No	Yes	No	No	No	No	No	No	No	No	No	No	No	No	No
MACS_peak_5275	chr15	66930129	66931215	1087	370	56	267.73	11.42	0	No	Yes	No	No	No	No	No	No	No	No	No	No	No	No	No
MACS_peak_9430	chr3	134943651	134944578	928	588	51	267.7	22.75	0	No	Yes	No	No	No	No	No	No	No	No	Yes	No	No	No	Yes
MACS_peak_13680	chr8	67545970	67547394	1425	717	74	267.7	15.48	0	No	Yes	No	No	No	No	No	No	No	No	No	No	No	No	No
MACS_peak_14967	chr9	108902539	108903391	853	485	49	267.57	22.9	0	No	Yes	No	No	No	No	No	No	No	No	No	No	No	No	No
MACS_peak_1883	chr11	5384847	5386135	1289	525	59	267.56	19.08	0	No	Yes	No	No	No	No	No	No	No	No	No	No	No	No	No
MACS_peak_3829	chr13	9845646	9846745	1100	586	55	267.46	21.48	0	No	Yes	No	No	No	No	No	No	No	No	No	No	No	No	No
MACS_peak_13707	chr8	71230910	71232246	1337	723	60	267.4	16.54	0	No	Yes	No	No	No	No	No	No	No	No	No	No	No	No	No
MACS_peak_3268	chr12	12324525	12325590	1066	570	54	266.96	23.54	0	No	Yes	No	No	No	No	No	No	No	No	No	No	No	No	No
MACS_peak_8555	chr2	160418496	160419433	938	454	51	266.92	22.9	0	No	Yes	No	No	No	No	No	No	No	No	No	No	No	No	No
MACS_peak_214	chr1	52060904	52061642	739	205	46	266.73	17.81	0	No	Yes	No	No	No	No	No	No	No	No	No	No	No	No	No
MACS_peak_11426	chr6	29599203	29600447	1245	758	69	266.66	14.6	0	No	Yes	No	No	Yes	No	No	No	No	No	No	No	No	No	No
MACS_peak_1014	chr1	188279760	188281176	1417	434	63	266.55	21.31	0	No	Yes	No	No	No	No	No	No	No	No	No	No	No	No	No
MACS_peak_3546	chr12	80713279	80714486	1208	596	61	266.55	20.46	0	No	Yes	No	No	No	No	No	No	No	No	No	No	No	No	Yes
MACS_peak_1976	chr11	19660606	19662286	1681	573	69	266.37	17.2	0	No	Yes	No	No	No	No	No	No	No	No	No	No	No	No	No
MACS_peak_7408	chr19	36890216	36891198	983	453	52	266.33	22.9	0	No	Yes	No	No	No	No	No	No	No	No	No	No	No	No	No
MACS_peak_11527	chr6	39732280	39733406	1127	559	59	266.26	20.46	0	No	Yes	No	No	No	No	No	No	No	No	No	No	No	No	No
MACS_peak_9183	chr3	95855519	95856377	859	481	49	266.24	23.54	0	No	Yes	No	No	No	No	No	No	No	No	No	No	No	No	No
MACS_peak_4011	chr13	43690920	43692033	1114	535	55	266.23	20.36	0	No	Yes	No	No	No	No	No	No	No	No	No	No	No	No	No
MACS_peak_3946	chr13	34048441	34049652	1212	511	61	265.81	21.01	0	No	Yes	No	No	No	No	No	No	No	No	No	No	No	No	No
MACS_peak_11167	chr5	137231069	137232178	1110	621	55	265.58	22.11	0	No	Yes	No	No	No	No	No	No	No	No	No	No	No	No	No
MACS_peak_1124	chr10	12736029	12737058	1030	515	53	265.51	21.63	0	No	Yes	No	No	No	No	No	No	No	No	No	No	No	No	No
MACS_peak_2920	chr11	101255622	101257165	1544	984	65	265.42	13.99	0	No	Yes	No	No	No	No	No	No	No	No	No	No	No	No	No
MACS_peak_10351	chr4	149332485	149333314	830	354	49	265.37	18.35	0	No	Yes	No	No	No	No	No	No	No	No	No	No	No	No	No
MACS_peak_2872	chr11	98900748	98901979	1232	508	65	265.33	18.67	0	No	Yes	No	No	No	No	No	No	No	No	Yes	No	No	No	No
MACS_peak_10612	chr5	39172817	39174262	1446	492	62	265.32	12.09	0	No	Yes	No	No	No	No	No	No	No	No	No	No	No	No	No
MACS_peak_4358	chr13	107505674	107506704	1031	284	53	265.31	18.45	0	No	Yes	No	No	No	No	No	No	No	No	No	No	No	No	No
MACS_peak_1479	chr10	74613634	74614708	1075	556	54	265.25	20.99	0	No	Yes	No	No	No	No	No	No	No	No	No	No	No	No	No
MACS_peak_13589	chr8	46539277	46540432	1156	642	63	265.13	13.76	0	No	Yes	No	No	No	No	No	No	No	No	No	No	No	No	No
MACS_peak_7126	chr18	80925614	80926733	1120	569	55	265.12	19.72	0	No	Yes	No	No	No	No	No	No	No	No	No	No	No	No	No
MACS_peak_5688	chr16	19002568	19003919	1352	801	68	265.07	13.27	0	No	Yes	No	No	No	No	No	No	No	No	No	No	No	No	No
MACS_peak_1643	chr10	94453803	94454924	1122	515	55	264.75	17.17	0	No	Yes	No	No	No	No	No	No	No	No	No	No	No	No	No
MACS_peak_2986	chr11	105208839	105209787	949	395	51	264.64	20.99	0	No	Yes	No	No	No	No	No	No	No	No	No	No	No	No	No
MACS_peak_13971	chr8	108146016	108147094	1079	533	54	264.49	25.44	0	No	Yes	No	Yes	No	No	No	No	No	No	No	No	No	No	No
MACS_peak_9440	chr3	137415400	137416614	1215	643	58	264.33	20.99	0	No	Yes	No	No	No	No	No	No	No	No	No	No	No	No	No
MACS_peak_5644	chr16	13117105	13118098	994	396	52	264.12	24.81	0	No	Yes	No	No	No	No	No	No	No	No	No	No	No	No	No
MACS_peak_5333	chr15	76834068	76834936	869	392	49	264.04	19.08	0	No	Yes	No	Yes	No	No	No	No	No	No	No	No	No	No	No
MACS_peak_4354	chr13	105729547	105730585	1039	545	53	263.76	23.54	0	No	Yes	No	No	No	No	No	No	No	No	No	No	No	No	No
MACS_peak_1505	chr10	76714883	76716242	1360	795	60	263.62	19.72	0	No	Yes	Yes	No	No	No	No	No	No	No	No	No	No	No	No
MACS_peak_9040	chr3	80762239	80763322	1084	523	54	263.54	24.81	0	No	Yes	No	No	No	No	No	No	No	No	No	No	No	No	No
MACS_peak_1506	chr10	76744969	76746235	1267	814	60	263.36	17.81	0	No	Yes	No	No	No	No	No	No	No	No	No	No	No	No	No
MACS_peak_12610	chr7	31121162	31121926	765	506	47	263.31	20.89	0	No	Yes	No	No	No	No	Yes	No	No	No	No	No	No	No	No
MACS_peak_5917	chr16	55950842	55951673	832	436	48	263.29	20.99	0	No	Yes	No	No	No	No	No	No	No	No	No	No	No	Yes	No
MACS_peak_2334	chr11	60008191	60009411	1221	561	57	263.28	23.54	0	No	Yes	No	No	No	No	No	No	No	No	No	No	No	No	No
MACS_peak_13693	chr8	69020760	69021967	1208	544	58	263.14	19.39	0	No	Yes	No	No	No	No	No	No	No	No	No	No	No	No	No
MACS_peak_12054	chr6	114877522	114879289	1768	1215	72	263.1	16.84	0	No	Yes	No	No	No	No	No	No	No	No	No	No	No	No	No
MACS_peak_4372	chr13	110337821	110339091	1271	284	59	263.01	17.81	0	No	Yes	No	No	No	No	No	No	No	No	No	No	No	No	No
MACS_peak_1879	chr11	5014650	5015686	1037	446	53	262.79	25.27	0	No	Yes	No	No	No	No	No	No	No	No	No	No	No	No	No
MACS_peak_8832	chr3	28867357	28868400	1044	622	53	262.79	19.72	0	No	Yes	No	No	No	No	No	No	No	No	No	No	No	No	No
MACS_peak_5759	chr16	28839700	28840877	1178	710	56	262.78	17.17	0	No	Yes	No	No	No	No	No	No	No	No	No	No	No	No	No
MACS_peak_7381	chr19	32046383	32047299	917	364	50	262.59	22.26	0	No	Yes	No	No	No	No	No	No	No	No	No	No	No	No	No
MACS_peak_11432	chr6	30155281	30156282	1002	530	52	262.53	24.17	0	No	Yes	No	Yes	No	No	No	No	No	No	No	No	No	No	No
MACS_peak_6861	chr18	38619095	38620097	1003	455	52	262.33	16.54	0	No	Yes	No	No	No	No	No	No	No	No	No	No	No	No	No
MACS_peak_2682	chr11	85519844	85520602	759	557	46	261.92	23.54	0	No	Yes	No	No	No	No	No	No	No	No	No	No	No	No	No
MACS_peak_166	chr1	40435200	40436293	1094	587	54	261.67	19.08	0	No	Yes	No	No	No	No	No	No	No	No	No	No	No	No	No
MACS_peak_4153	chr13	62957417	62958405	989	409	52	261.59	17.5	0	No	Yes	No	No	No	No	Yes	No	No	No	No	No	No	No	No
MACS_peak_7503	chr19	46088728	46089713	986	479	52	261.59	26.79	0	No	Yes	No	No	No	No	No	No	No	No	No	No	No	No	No
MACS_peak_10343	chr4	148916823	148917758	936	593	52	261.59	22.47	0	No	Yes	No	No	No	No	No	No	No	No	No	No	No	No	No
MACS_peak_12829	chr7	81499196	81500035	840	397	48	261.51	22.26	0	No	Yes	No	No	No	No	No	No	No	No	No	No	No	No	No
MACS_peak_8417	chr2	145782869	145783963	1095	523	54	261.49	23.54	0	No	Yes	No	No	No	No	No	No	No	No	No	No	No	No	No
MACS_peak_5862	chr16	42276271	42277902	1632	520	75	261.17	13.96	0	No	Yes	No	No	No	No	No	No	No	No	No	No	No	No	No
MACS_peak_12765	chr7	69527035	69527958	924	368	50	261.13	21.63	0	No	Yes	No	No	No	No	No	No	No	No	No	No	No	No	No
MACS_peak_14333	chr9	30747649	30748572	924	422	50	261.13	21.63	0	No	Yes	No	No	No	No	No	No	No	No	No	No	No	No	No
MACS_peak_7363	chr19	29429321	29430648	1328	842	60	261.05	19.08	0	No	Yes	No	No	No	No	No	No	No	No	No	No	No	Yes	No
MACS_peak_9506	chr3	153889085	153889928	844	399	48	260.63	19.72	0	No	Yes	No	No	No	No	No	No	No	No	No	No	No	No	No
MACS_peak_12165	chr6	124709070	124709954	885	440	49	260.6	24.17	0	No	Yes	No	Yes	No	No	No	No	No	No	No	No	No	No	No
MACS_peak_13543	chr8	37246898	37247997	1100	447	54	260.56	20.36	0	No	Yes	No	No	No	No	Yes	No	No	No	No	No	No	Yes	No
MACS_peak_4780	chr14	67410350	67411276	927	393	50	260.51	20.36	0	No	Yes	No	No	No	No	No	No	No	No	No	No	No	No	No
MACS_peak_7912	chr2	57550766	57551904	1139	555	55	260.25	20.85	0	No	Yes	No	No	No	No	No	No	No	No	No	No	No	No	No
MACS_peak_7620	chr2	6088412	6089570	1159	591	59	260.15	19.35	0	No	Yes	No	No	No	No	No	No	No	No	No	No	No	No	No
MACS_peak_11433	chr6	30160336	30161959	1624	589	79	260.12	17.69	0	No	Yes	No	No	No	No	No	No	No	No	No	No	No	No	No
MACS_peak_4144	chr13	60569108	60570210	1103	603	54	260	22.9	0	No	Yes	No	No	No	No	No	No	No	No	No	No	No	No	No
MACS_peak_4783	chr14	67830280	67831382	1103	513	54	260	23.54	0	No	Yes	No	No	No	No	No	No	No	No	No	No	No	No	No
MACS_peak_11583	chr6	50243699	50244804	1106	609	61	259.93	19.66	0	No	Yes	No	No	No	No	No	No	No	No	No	No	No	No	No
MACS_peak_4211	chr13	73855663	73856430	768	310	46	259.81	22.26	0	No	Yes	No	No	No	No	No	No	No	No	No	No	No	No	No
MACS_peak_5760	chr16	29560095	29561592	1498	921	64	259.77	11.44	0	No	Yes	No	No	No	No	No	No	No	No	No	No	No	No	No
MACS_peak_5029	chr15	11895847	11896777	931	458	50	259.68	25.44	0	No	Yes	No	No	No	No	No	No	No	No	No	No	No	No	No
MACS_peak_8789	chr3	15244652	15245757	1106	408	55	259.55	18.34	0	No	Yes	No	No	No	No	No	No	No	No	No	No	No	No	No
MACS_peak_2223	chr11	51431063	51432059	997	399	53	259.53	19.13	0	No	Yes	No	No	No	No	No	No	No	No	No	No	No	No	No
MACS_peak_10123	chr4	126926903	126928053	1151	569	55	259.47	23.54	0	No	Yes	No	No	No	No	No	No	No	No	No	No	No	Yes	No
MACS_peak_65	chr1	18095996	18097421	1426	968	62	259.31	17.69	0	No	Yes	No	No	No	No	No	No	No	No	No	No	No	No	No
MACS_peak_8816	chr3	25119203	25120088	886	466	49	259.11	23.38	0	No	Yes	No	No	No	No	No	No	No	No	No	No	No	No	No
MACS_peak_799	chr1	158171094	158172530	1437	908	62	259.09	14.63	0	No	Yes	No	No	No	No	No	No	No	No	No	No	No	No	No
MACS_peak_1177	chr10	20753210	20754408	1199	601	56	259.08	21.63	0	No	Yes	No	No	No	No	No	No	No	No	No	No	No	No	No
MACS_peak_1958	chr11	12710902	12712025	1124	541	58	258.95	16.03	0	No	Yes	No	No	No	No	No	No	No	No	No	No	No	No	No
MACS_peak_2501	chr11	72383816	72385108	1293	531	62	258.89	18.8	0	No	Yes	No	No	No	No	No	No	No	No	No	No	No	No	No
MACS_peak_8743	chr2	180921034	180921885	852	450	48	258.88	22.26	0	No	Yes	No	No	No	No	No	No	No	No	No	No	No	No	No
MACS_peak_9050	chr3	82884376	82885227	852	489	48	258.88	23.54	0	No	Yes	No	No	No	No	No	No	No	No	No	No	No	No	No
MACS_peak_14539	chr9	55158932	55160015	1084	598	57	258.77	17.69	0	No	Yes	No	No	No	No	No	No	No	No	No	No	No	No	No
MACS_peak_11575	chr6	49268616	49269637	1022	429	52	258.62	20.99	0	No	Yes	No	No	No	No	No	No	No	No	No	No	No	No	No
MACS_peak_4405	chr13	113464161	113465227	1067	324	53	258.42	15.27	0	No	Yes	No	No	No	No	No	No	No	No	No	No	No	No	No
MACS_peak_12413	chr6	148942036	148943706	1671	398	84	258.31	16.49	0	No	Yes	No	No	No	No	No	No	No	No	No	No	No	No	No
MACS_peak_3070	chr11	113036252	113038105	1854	1454	70	258.13	15.27	0	No	Yes	No	No	No	No	No	No	No	No	No	No	No	No	No
MACS_peak_11617	chr6	52787610	52789399	1790	1259	70	257.96	17.69	0	No	Yes	No	No	No	No	No	No	No	No	No	No	No	No	No
MACS_peak_2979	chr11	104450994	104452236	1243	698	71	257.52	13.67	0	No	Yes	No	No	No	No	No	No	No	No	No	No	No	No	No
MACS_peak_11608	chr6	51985833	51986901	1069	370	64	257.31	16.59	0	No	Yes	No	No	No	No	No	No	No	No	No	Yes	No	No	No
MACS_peak_8239	chr2	118709000	118709739	740	291	45	257.23	23.54	0	No	Yes	No	Yes	No	No	No	No	No	No	No	No	No	No	No
MACS_peak_6985	chr18	61844156	61845247	1092	571	57	257.22	21.01	0	No	Yes	No	No	No	No	No	No	No	No	No	No	No	No	Yes
MACS_peak_2515	chr11	74183652	74186408	2757	1617	140	257.2	8.68	0	No	Yes	No	No	No	No	No	No	No	No	No	No	No	No	No
MACS_peak_13400	chr8	14951930	14953072	1143	577	68	257.14	15.28	0	No	Yes	No	No	No	No	No	No	No	No	No	No	No	No	No
MACS_peak_3055	chr11	110398430	110399734	1305	713	58	257.01	15.9	0	No	Yes	No	No	No	No	No	No	No	No	No	No	No	No	No
MACS_peak_7709	chr2	24423711	24424741	1031	509	52	256.89	22.9	0	No	Yes	No	No	No	No	No	No	No	No	No	No	No	No	No
MACS_peak_14021	chr8	111538001	111539109	1109	770	57	256.8	17.46	0	No	Yes	No	No	No	No	No	No	No	No	No	No	No	No	No
MACS_peak_2004	chr11	22517123	22518322	1200	675	58	256.64	19.39	0	No	Yes	Yes	Yes	Yes	No	No	No	No	No	No	No	No	No	No
MACS_peak_14915	chr9	104179535	104180882	1348	547	59	256.34	19.59	0	No	Yes	No	No	No	No	No	No	No	No	No	No	No	No	No
MACS_peak_310	chr1	66701865	66702920	1056	549	56	256.31	19.9	0	No	Yes	No	No	No	No	No	No	No	No	No	No	No	No	No
MACS_peak_42	chr1	13140946	13142162	1217	510	56	255.97	15.27	0	No	Yes	No	No	No	No	No	No	No	No	No	No	No	No	No
MACS_peak_325	chr1	72765178	72766192	1015	495	52	255.85	19.93	0	No	Yes	No	No	No	No	No	No	No	No	No	No	No	No	No
MACS_peak_9369	chr3	122014530	122015833	1304	745	58	255.73	14.53	0	No	Yes	No	No	No	No	No	No	No	No	No	No	No	No	No
MACS_peak_10962	chr5	116681484	116682787	1304	532	58	255.73	22.11	0	No	Yes	No	No	No	No	No	No	No	No	No	No	No	Yes	No
MACS_peak_12339	chr6	142467208	142468071	864	552	51	255.6	19.9	0	No	Yes	No	No	No	No	No	No	No	No	No	No	No	No	No
MACS_peak_12956	chr7	104062077	104064897	2821	2292	130	255.41	11.06	0	No	Yes	No	No	Yes	No	No	No	No	No	No	No	No	No	No
MACS_peak_8338	chr2	131241833	131242916	1084	509	53	255.26	17.81	0	No	Yes	No	No	No	No	No	No	No	No	No	No	No	No	No
MACS_peak_2786	chr11	94979634	94980629	996	419	51	255.23	21.63	0	No	Yes	No	No	No	No	No	No	No	No	No	No	No	No	No
MACS_peak_6285	chr17	32688011	32688921	911	266	49	255.14	18.45	0	No	Yes	No	No	No	No	No	No	No	No	No	No	No	No	Yes
MACS_peak_3423	chr12	55646443	55647810	1368	938	68	255.07	17.69	0	No	Yes	No	No	No	No	No	No	No	No	No	No	No	No	No
MACS_peak_3559	chr12	81995837	81996891	1055	535	59	254.99	22.61	0	No	Yes	No	No	No	No	No	No	No	No	No	No	No	Yes	No
MACS_peak_12288	chr6	136503735	136504775	1041	599	52	254.99	20.36	0	No	Yes	No	No	Yes	Yes	No	No	No	No	No	No	No	No	No
MACS_peak_771	chr1	155593312	155594534	1223	682	56	254.95	19.08	0	No	Yes	No	No	No	No	No	No	No	No	No	No	No	No	Yes
MACS_peak_5778	chr16	31070675	31071586	912	442	49	254.94	23.54	0	No	Yes	No	No	No	No	No	No	No	No	No	No	No	No	No
MACS_peak_10678	chr5	64297271	64298558	1288	642	65	254.92	14.74	0	No	Yes	No	No	No	No	No	No	No	No	No	No	No	No	No
MACS_peak_10442	chr5	16452987	16454118	1132	523	54	254.74	17.81	0	No	Yes	No	No	No	No	No	No	No	No	No	No	No	No	No
MACS_peak_3001	chr11	106488668	106489754	1087	556	53	254.71	24.81	0	No	Yes	No	No	No	No	No	No	No	No	No	No	No	No	No
MACS_peak_5087	chr15	29958750	29959998	1249	495	74	254.68	14.01	0	No	Yes	No	No	No	No	No	No	No	No	No	No	No	No	No
MACS_peak_9353	chr3	121202503	121203918	1416	863	65	254.54	14.56	0	No	Yes	No	No	No	No	No	No	No	No	No	No	No	No	No
MACS_peak_3932	chr13	32305479	32306392	914	565	49	254.53	17.17	0	No	Yes	No	No	No	No	No	No	No	No	No	No	No	No	No
MACS_peak_816	chr1	160599929	160601108	1180	598	55	254.35	20.36	0	No	Yes	No	No	No	No	No	No	No	No	No	No	No	No	No
MACS_peak_8871	chr3	35587481	35588433	953	465	59	254.19	15.92	0	No	Yes	No	No	No	No	No	No	No	No	No	No	No	No	No
MACS_peak_10166	chr4	131644731	131645563	833	305	47	254.14	21.63	0	No	Yes	No	No	No	No	No	No	No	No	No	No	No	No	No
MACS_peak_12145	chr6	122669339	122670613	1275	805	57	254.12	19.08	0	No	Yes	No	No	No	No	No	No	No	No	No	No	No	No	No
MACS_peak_14041	chr8	113012834	113014061	1228	691	56	254.1	19.08	0	No	Yes	No	No	No	No	No	No	No	No	No	No	No	No	No
MACS_peak_11493	chr6	37542008	37543394	1387	656	71	253.96	16.36	0	No	Yes	No	No	No	No	No	No	No	No	Yes	No	No	No	No
MACS_peak_3034	chr11	108310683	108312481	1799	651	71	253.92	13.56	0	No	Yes	No	No	No	No	No	No	No	No	No	No	No	No	No
MACS_peak_5319	chr15	75509431	75510341	911	495	49	253.88	21.48	0	No	Yes	No	No	No	No	No	No	No	No	No	No	No	No	No
MACS_peak_1656	chr10	95356966	95358057	1092	532	53	253.79	20.36	0	No	Yes	No	No	No	No	No	No	No	No	No	No	No	No	No
MACS_peak_1967	chr11	17179980	17180657	678	178	44	253.74	22.26	0	No	Yes	No	No	No	No	No	No	No	No	No	No	No	No	No
MACS_peak_10117	chr4	126277314	126278317	1004	547	51	253.68	21.63	0	No	Yes	No	No	No	No	No	No	No	No	No	Yes	No	No	No
MACS_peak_4206	chr13	73562965	73564057	1093	564	53	253.61	22.26	0	No	Yes	No	No	No	No	No	No	No	No	No	No	No	No	No
MACS_peak_13654	chr8	63344197	63345115	919	298	49	253.5	19.72	0	No	Yes	No	No	No	No	No	No	No	No	No	No	No	No	No
MACS_peak_2100	chr11	33817321	33818232	912	368	52	253.43	17.14	0	No	Yes	No	No	No	No	No	No	No	No	No	No	No	No	No
MACS_peak_12806	chr7	76635080	76636408	1329	832	59	253.11	17.17	0	No	Yes	No	No	No	No	No	No	No	No	No	No	No	No	No
MACS_peak_39	chr1	13042105	13042709	605	234	44	253	19.8	0	No	Yes	Yes	No	No	No	No	No	No	No	No	No	No	Yes	No
MACS_peak_10279	chr4	140147863	140149004	1142	509	54	252.96	19.72	0	Yes	Yes	No	No	No	No	Yes	No	No	No	No	No	No	No	No
MACS_peak_2656	chr11	83551965	83553537	1573	922	72	252.9	13.12	0	No	Yes	No	No	No	No	No	No	No	No	No	No	No	No	No
MACS_peak_7496	chr19	45294712	45296290	1579	1158	64	252.84	12.09	0	No	Yes	No	No	No	No	No	No	No	No	No	No	No	No	No
MACS_peak_14649	chr9	65453277	65453991	715	180	44	252.82	24.64	0	No	Yes	No	No	Yes	No	No	No	No	No	No	No	No	No	No
MACS_peak_13642	chr8	60018569	60019811	1243	502	67	252.8	11.94	0	No	Yes	No	No	No	No	No	No	No	No	No	No	No	No	No
MACS_peak_13563	chr8	41381504	41382921	1418	525	64	252.67	17.14	0	No	Yes	No	No	No	No	No	No	No	No	No	No	No	No	No
MACS_peak_5656	chr16	14701155	14702245	1091	535	53	252.63	25.91	0	No	Yes	No	No	No	No	No	No	No	No	No	No	No	No	No
MACS_peak_8019	chr2	74553554	74554697	1144	493	54	252.6	20.36	0	No	Yes	No	No	Yes	No	No	No	No	No	No	No	No	No	No
MACS_peak_1051	chr1	194537847	194538606	760	474	45	252.55	20.99	0	No	Yes	No	No	No	No	No	No	No	No	No	No	No	No	No
MACS_peak_8400	chr2	142918825	142919878	1054	799	52	252.55	18.45	0	No	Yes	No	No	No	No	No	No	No	No	No	No	No	No	No
MACS_peak_1582	chr10	85430109	85431588	1480	903	62	252.54	17.17	0	No	Yes	No	No	No	No	No	No	No	No	No	No	No	No	No
MACS_peak_10438	chr5	15343903	15344702	800	260	46	252.5	26.08	0	No	Yes	No	No	No	No	No	No	No	No	No	No	No	Yes	No
MACS_peak_6936	chr18	53515733	53517017	1285	748	57	252.47	19.72	0	No	Yes	No	No	No	No	No	No	No	No	No	No	No	No	No
MACS_peak_8188	chr2	110069397	110070681	1285	732	58	252.47	20.99	0	No	Yes	No	No	No	No	No	No	No	No	No	No	No	No	No
MACS_peak_9161	chr3	93297423	93298707	1285	598	57	252.47	16.54	0	No	Yes	No	No	No	No	No	No	No	No	No	No	No	No	No
MACS_peak_8026	chr2	75623702	75624818	1117	711	57	252.44	18.24	0	No	Yes	No	No	No	No	No	No	No	No	No	No	No	No	No
MACS_peak_8022	chr2	75426326	75427286	961	447	50	252.34	21.48	0	No	Yes	No	No	No	No	No	No	No	No	No	No	No	No	No
MACS_peak_11779	chr6	83164823	83165968	1146	576	54	252.25	17.17	0	No	Yes	No	No	No	No	No	No	No	No	No	No	No	No	No
MACS_peak_6451	chr17	56692094	56692935	842	477	47	252.19	19.72	0	No	Yes	No	No	No	No	No	No	No	No	No	No	No	No	No
MACS_peak_5422	chr15	85413180	85414419	1240	472	56	252.07	13.99	0	No	Yes	No	No	No	No	No	No	No	No	No	No	No	No	No
MACS_peak_8346	chr2	131645479	131646535	1057	600	52	252	24.81	0	No	Yes	No	No	No	No	No	No	No	No	No	No	No	No	No
MACS_peak_8782	chr3	13865998	13866925	928	476	49	251.67	26.08	0	No	Yes	No	No	No	No	No	No	No	No	No	No	No	No	No
MACS_peak_13286	chr7	150300466	150301393	928	437	49	251.67	19.08	0	No	Yes	No	No	No	No	No	No	No	No	No	No	No	No	No
MACS_peak_3541	chr12	80123446	80124453	1008	546	51	251.61	17.69	0	No	Yes	No	No	No	No	No	No	No	No	No	No	No	No	No
MACS_peak_8151	chr2	103711629	103712784	1156	637	55	251.41	15.36	0	No	Yes	No	No	No	No	No	No	No	No	No	No	No	No	No
MACS_peak_9092	chr3	87302723	87303410	688	475	43	251.26	22.9	0	No	Yes	Yes	No	No	No	No	No	No	No	No	No	No	No	No
MACS_peak_8814	chr3	22207586	22208729	1144	607	54	251.24	20.22	0	No	Yes	No	No	No	No	No	No	No	No	No	No	No	No	No
MACS_peak_8912	chr3	50925300	50926544	1245	696	57	251.24	18.45	0	No	Yes	No	No	No	No	No	No	No	No	No	No	No	No	No
MACS_peak_14384	chr9	37497467	37498272	806	290	46	251.17	20.99	0	No	Yes	No	No	No	No	No	No	No	No	No	No	No	No	No
MACS_peak_3233	chr12	4079923	4081029	1107	557	53	251.08	23.54	0	No	Yes	No	No	No	No	No	No	No	No	No	No	No	No	No
MACS_peak_5660	chr16	16103950	16105056	1107	677	54	251.08	19.72	0	No	Yes	No	No	No	No	No	No	No	No	No	No	No	No	No
MACS_peak_4514	chr14	25329167	25330057	891	503	58	250.94	17.95	0	No	Yes	No	No	No	No	No	No	No	No	No	No	No	No	No
MACS_peak_13553	chr8	38126498	38127472	975	523	50	250.87	22.9	0	No	Yes	No	No	No	No	No	No	No	No	No	No	No	No	No
MACS_peak_14937	chr9	106378758	106379689	932	553	49	250.87	20.99	0	No	Yes	No	No	Yes	No	No	No	No	No	No	No	No	Yes	No
MACS_peak_7221	chr19	7602862	7604718	1857	867	70	250.74	13.99	0	No	Yes	No	No	No	No	No	No	No	No	No	No	No	No	No
MACS_peak_2801	chr11	95646786	95647718	933	421	49	250.67	18.45	0	No	Yes	No	No	No	No	No	No	No	No	No	No	No	No	No
MACS_peak_9614	chr4	22058551	22059535	985	490	51	250.63	17.2	0	No	Yes	No	No	No	No	No	No	No	No	No	No	No	No	No
MACS_peak_9329	chr3	115363556	115364736	1181	560	65	250.59	20.35	0	No	Yes	No	No	No	No	No	No	No	No	No	No	No	No	No
MACS_peak_5633	chr16	11417785	11419025	1241	749	57	250.51	17.69	0	No	Yes	No	No	No	No	No	No	No	No	No	No	No	No	No
MACS_peak_2537	chr11	75595147	75596233	1087	544	56	250.3	17.14	0	No	Yes	No	No	No	No	No	No	No	No	No	No	No	No	No
MACS_peak_6906	chr18	45534621	45535598	978	522	50	250.28	18.45	0	No	Yes	No	No	No	No	No	No	No	No	No	No	No	No	No
MACS_peak_10112	chr4	125938859	125939669	811	553	46	250.06	23.54	0	No	Yes	No	No	No	No	No	No	No	No	Yes	No	No	No	No
MACS_peak_6723	chr18	20798364	20799570	1207	347	72	249.95	11.06	0	No	Yes	No	No	No	No	No	No	No	No	No	No	No	No	No
MACS_peak_11017	chr5	121286490	121287695	1206	525	56	249.89	17.17	0	No	Yes	No	No	No	No	No	No	No	No	No	No	No	No	No
MACS_peak_6359	chr17	43366422	43367490	1069	577	52	249.78	18.45	0	No	Yes	No	No	No	No	No	No	No	No	No	No	No	No	No
MACS_peak_2978	chr11	104176991	104178197	1207	253	56	249.72	22.26	0	No	Yes	No	No	No	No	No	No	No	No	No	No	No	No	Yes
MACS_peak_4971	chr14	123770421	123771535	1115	588	53	249.64	18.45	0	No	Yes	No	No	No	No	No	No	No	No	No	No	No	No	No
MACS_peak_7720	chr2	25879559	25880628	1070	485	52	249.6	22.26	0	No	Yes	No	No	No	No	No	No	No	No	No	No	No	No	No
MACS_peak_212	chr1	52001293	52002302	1010	541	54	249.44	18.8	0	No	Yes	No	No	No	No	No	No	No	No	No	No	No	No	No
MACS_peak_13585	chr8	46321503	46322810	1308	583	75	249.43	15.11	0	No	Yes	No	No	No	No	No	No	No	No	No	No	No	Yes	No
MACS_peak_6876	chr18	40414900	40416108	1209	422	55	249.38	15.27	0	No	Yes	No	No	No	No	No	No	No	No	No	No	No	No	No
MACS_peak_3691	chr12	103957255	103958629	1375	664	71	249.28	15.48	0	No	Yes	No	No	No	No	No	No	No	No	No	No	No	No	No
MACS_peak_2951	chr11	102512423	102513357	935	407	55	249.17	16.71	0	No	Yes	No	No	No	No	No	No	No	No	No	No	No	No	No
MACS_peak_14423	chr9	43018795	43020034	1240	527	63	249.13	17.69	0	No	Yes	No	Yes	No	No	No	No	No	No	No	No	No	No	No
MACS_peak_9134	chr3	89576069	89577053	985	547	50	248.93	21.63	0	No	Yes	No	No	No	No	No	No	No	No	No	No	No	No	No
MACS_peak_11708	chr6	66482894	66483878	985	570	50	248.93	25.44	0	No	Yes	No	No	No	No	No	No	No	No	No	No	No	No	No
MACS_peak_327	chr1	72901003	72902150	1148	605	70	248.82	17.69	0	No	Yes	No	No	No	No	No	No	No	No	No	No	No	No	No
MACS_peak_3440	chr12	57737711	57738696	986	332	50	248.74	12.72	0	No	Yes	No	No	No	No	No	No	No	No	No	No	No	No	No
MACS_peak_14589	chr9	59806951	59807980	1030	374	51	248.74	20.36	0	No	Yes	No	No	No	No	No	No	No	No	No	No	No	No	No
MACS_peak_8780	chr3	10399662	10401323	1662	537	89	248.7	12.25	0	No	Yes	No	No	No	No	No	No	No	No	No	No	No	No	No
MACS_peak_4746	chr14	64000407	64001531	1125	556	60	248.62	16.22	0	No	Yes	No	No	No	No	Yes	No	No	No	No	No	No	No	No
MACS_peak_4672	chr14	55332629	55333659	1031	591	51	248.55	22.9	0	No	Yes	No	No	No	No	No	No	No	No	No	No	No	Yes	No
MACS_peak_6562	chr17	80240030	80240848	819	346	46	248.32	22.26	0	No	Yes	No	No	No	No	No	No	No	No	No	No	No	No	No
MACS_peak_1158	chr10	18959354	18960655	1302	567	57	248.3	15.8	0	No	Yes	No	No	No	No	No	No	No	No	No	No	No	No	No
MACS_peak_13364	chr8	11253093	11254355	1263	662	56	248.26	19.08	0	No	Yes	No	No	No	No	No	No	No	No	No	No	No	No	No
MACS_peak_1821	chr10	127382149	127383226	1078	522	76	248.25	12.68	0	No	Yes	No	Yes	No	No	No	No	No	No	No	No	No	No	No
MACS_peak_8017	chr2	73904431	73905291	861	465	47	248.15	22.26	0	No	Yes	No	No	No	No	No	No	No	No	No	No	No	No	No
MACS_peak_14265	chr9	15489582	15490283	702	281	43	247.86	18.45	0	No	Yes	No	No	No	No	No	No	No	No	No	No	No	No	No
MACS_peak_4446	chr14	9188095	9189278	1184	515	58	247.84	16.03	0	No	Yes	No	No	No	No	No	No	No	No	No	No	No	No	No
MACS_peak_4651	chr14	51682525	51683559	1035	590	51	247.81	22.26	0	No	Yes	No	No	No	No	No	No	No	No	No	No	No	No	No
MACS_peak_7035	chr18	66678599	66679678	1080	365	52	247.78	15.9	0	No	Yes	No	No	Yes	No	No	No	No	No	No	No	No	Yes	No
MACS_peak_3960	chr13	37404345	37405079	735	286	47	247.74	18.96	0	No	Yes	No	No	No	No	No	No	No	No	No	No	No	No	No
MACS_peak_7550	chr19	55280851	55281643	793	587	47	247.74	19.87	0	No	Yes	No	No	No	No	No	No	No	No	No	No	No	No	No
MACS_peak_11666	chr6	56758226	56759444	1219	661	72	247.48	14.01	0	No	Yes	No	No	No	No	No	No	No	No	No	No	No	No	No
MACS_peak_3026	chr11	107761426	107762418	993	622	50	247.39	21.63	0	No	Yes	No	No	No	No	No	No	No	No	No	No	No	No	No
MACS_peak_13914	chr8	96729410	96730113	704	421	43	247.38	20.99	0	No	Yes	No	No	No	No	No	No	No	No	No	No	No	No	No
MACS_peak_7120	chr18	80315003	80316223	1221	700	55	247.36	23.54	0	No	Yes	No	No	No	No	No	No	No	No	No	No	No	No	No
MACS_peak_1504	chr10	76593057	76593963	907	491	48	247.33	22.26	0	No	Yes	No	No	No	No	No	No	No	No	No	No	No	No	No
MACS_peak_3583	chr12	85502241	85503184	944	536	49	247.22	17.06	0	No	Yes	No	No	No	No	No	No	No	No	No	No	No	No	No
MACS_peak_14664	chr9	66827867	66828860	994	567	50	247.2	22.9	0	No	Yes	No	No	No	No	No	No	No	No	No	No	No	No	No
MACS_peak_9026	chr3	75871548	75872632	1085	507	52	246.88	22.9	0	No	Yes	No	No	No	No	No	No	No	No	No	No	No	No	No
MACS_peak_11467	chr6	34461091	34462224	1134	522	57	246.66	19.11	0	No	Yes	No	No	No	No	No	No	No	No	No	No	No	No	No
MACS_peak_7977	chr2	69964600	69965664	1065	482	55	246.64	21.01	0	No	Yes	No	No	No	No	No	No	No	No	No	No	No	Yes	No
MACS_peak_4472	chr14	16713351	16714447	1097	576	59	246.56	17.2	0	No	Yes	No	No	No	No	No	No	No	No	No	No	No	No	No
MACS_peak_6453	chr17	56947674	56948627	954	498	49	246.51	22.9	0	No	Yes	No	No	No	No	No	No	No	No	No	No	No	No	No
MACS_peak_10723	chr5	73101481	73102758	1278	812	60	246.5	19.35	0	No	Yes	No	No	No	No	No	No	No	No	No	No	No	No	No
MACS_peak_7626	chr2	8675493	8676535	1043	519	51	246.33	17.81	0	No	Yes	No	No	No	No	No	No	No	No	No	No	No	No	No
MACS_peak_6788	chr18	33053889	33054758	870	283	47	246.27	22.26	0	No	Yes	No	No	No	No	No	No	No	No	No	No	No	No	No
MACS_peak_2784	chr11	94967716	94968714	999	575	50	246.25	19.72	0	No	Yes	No	No	No	No	No	No	No	No	No	No	No	No	No
MACS_peak_2194	chr11	48687458	48688711	1254	616	65	246.16	13.36	0	No	Yes	No	No	No	No	No	No	No	No	No	No	No	No	No
MACS_peak_4388	chr13	112027142	112028768	1627	496	65	246.06	13.99	0	No	Yes	No	No	No	No	No	No	No	No	No	No	No	No	No
MACS_peak_9528	chr4	3346900	3347770	871	542	47	246.06	19.08	0	No	Yes	No	No	No	No	No	No	No	No	No	No	No	No	No
MACS_peak_797	chr1	157932677	157933590	914	544	48	245.92	22.9	0	No	Yes	No	No	No	No	No	No	No	No	No	No	No	No	No
MACS_peak_3760	chr12	113116169	113117082	914	500	48	245.92	26.72	0	No	Yes	No	No	No	No	No	No	No	No	No	No	No	No	No
MACS_peak_9084	chr3	86780044	86781139	1096	572	62	245.91	15.04	0	No	Yes	No	No	No	No	No	No	No	No	No	No	No	No	No
MACS_peak_10998	chr5	120140778	120141906	1129	497	53	245.83	15.8	0	No	Yes	No	No	No	No	No	No	No	No	No	No	No	Yes	No
MACS_peak_7289	chr19	16673699	16674448	750	264	44	245.77	18.45	0	No	Yes	No	No	No	No	No	No	No	No	No	No	No	No	No
MACS_peak_5683	chr16	18677959	18679694	1736	555	66	245.55	15.9	0	No	Yes	No	No	Yes	No	No	Yes	No	No	No	No	No	No	No
MACS_peak_9677	chr4	41499461	41500251	791	307	45	245.55	17.81	0	No	Yes	No	No	No	No	No	No	No	No	No	No	No	No	No
MACS_peak_6890	chr18	43481322	43482280	959	433	49	245.53	17.17	0	No	Yes	No	No	No	No	No	No	No	No	No	No	No	No	No
MACS_peak_5065	chr15	25344143	25345190	1048	542	51	245.41	22.9	0	No	Yes	No	No	No	No	No	No	No	No	No	No	No	No	No
MACS_peak_10525	chr5	30644942	30646055	1114	590	56	245.22	17.69	0	No	No	No	No	No	No	No	No	No	No	No	No	No	No	No
MACS_peak_13677	chr8	67409390	67410350	961	604	49	245.14	18.45	0	No	Yes	No	No	No	No	No	No	No	No	No	No	No	No	No
MACS_peak_41	chr1	13123915	13125015	1101	597	62	244.9	17.69	0	No	Yes	No	No	No	No	No	No	No	No	No	No	No	No	No
MACS_peak_10687	chr5	65257388	65258503	1116	592	56	244.85	14.93	0	No	Yes	No	No	No	No	No	No	No	No	No	No	No	No	No
MACS_peak_14991	chr9	111397974	111398850	877	284	47	244.82	22.9	0	No	Yes	No	No	No	No	No	No	No	No	No	No	No	No	No
MACS_peak_2497	chr11	72242771	72243585	815	382	51	244.79	18.02	0	No	Yes	No	No	No	No	No	No	No	No	No	No	No	No	No
MACS_peak_6607	chr17	85588665	85589652	988	484	50	244.79	21.85	0	No	Yes	No	No	No	No	No	No	No	No	No	No	No	No	No
MACS_peak_4095	chr13	54342704	54343769	1066	477	61	244.75	18.13	0	No	Yes	No	No	No	No	No	No	No	No	No	No	No	No	No
MACS_peak_5803	chr16	33820447	33821589	1143	633	53	244.73	16.54	0	No	Yes	No	No	No	No	No	No	No	No	No	No	No	No	No
MACS_peak_2261	chr11	54692583	54693702	1120	543	53	244.61	21.18	0	No	Yes	No	No	No	No	No	No	No	No	No	No	No	No	No
MACS_peak_2598	chr11	78843612	78844836	1225	589	62	244.6	18.18	0	No	Yes	No	No	No	No	No	No	No	No	No	No	No	No	No
MACS_peak_11216	chr5	142923793	142924756	964	488	49	244.56	23.54	0	No	Yes	No	No	No	No	No	No	No	No	No	No	No	No	No
MACS_peak_9075	chr3	85727508	85728651	1144	595	53	244.55	17.17	0	No	Yes	No	No	No	No	No	No	No	No	No	No	No	Yes	No
MACS_peak_12802	chr7	75724261	75725182	922	506	48	244.32	20.36	0	No	Yes	No	No	No	No	No	No	No	No	No	No	No	No	No
MACS_peak_14561	chr9	57333211	57334264	1054	607	51	244.31	19.72	0	No	Yes	No	No	No	No	No	No	No	No	No	No	No	Yes	No
MACS_peak_3655	chr12	99419436	99420723	1288	740	57	244.22	16.54	0	No	No	No	No	No	No	No	No	No	No	No	No	No	No	No
MACS_peak_10553	chr5	33545946	33546869	924	515	48	243.92	20.36	0	No	Yes	No	No	No	No	No	No	No	No	No	No	No	No	No
MACS_peak_1501	chr10	76298008	76299276	1269	700	63	243.91	18.18	0	No	Yes	No	Yes	No	No	No	No	No	No	No	No	No	No	No
MACS_peak_1868	chr11	4321537	4323822	2286	447	92	243.84	12.38	0	No	No	No	No	No	No	No	No	No	No	No	No	No	No	No
MACS_peak_10226	chr4	136234264	136234982	719	346	43	243.83	21.63	0	No	Yes	No	No	No	No	No	No	No	No	No	No	No	No	No
MACS_peak_2459	chr11	69985003	69986333	1331	617	57	243.69	13.9	0	No	Yes	No	No	No	No	No	No	No	No	No	No	No	No	No
MACS_peak_8910	chr3	50709078	50710774	1697	1090	64	243.67	10.18	0	No	Yes	No	No	No	No	No	No	No	No	No	No	No	Yes	No
MACS_peak_2793	chr11	95394835	95395847	1013	483	50	243.62	19.08	0	No	Yes	No	No	No	No	No	No	No	No	No	No	No	No	No
MACS_peak_4468	chr14	15696000	15696882	883	448	47	243.59	20.99	0	No	Yes	No	No	No	No	No	No	No	No	No	No	No	No	No
MACS_peak_14344	chr9	31749658	31750697	1040	507	54	243.56	21.56	0	No	Yes	No	No	No	No	No	No	No	No	No	No	No	No	No
MACS_peak_14385	chr9	37739706	37740949	1244	549	55	243.56	17.81	0	No	Yes	No	No	No	No	No	No	No	No	No	No	No	No	No
MACS_peak_286	chr1	62866276	62867528	1253	592	59	243.31	15.48	0	No	Yes	No	No	No	No	No	No	No	No	No	No	No	No	No
MACS_peak_4730	chr14	61389570	61390629	1060	539	51	243.22	24.81	0	No	Yes	No	No	No	No	No	No	No	No	No	No	No	No	No
MACS_peak_11934	chr6	97227611	97228778	1168	574	57	243.08	18.24	0	No	Yes	No	No	No	No	No	No	No	No	No	No	No	No	No
MACS_peak_4061	chr13	51059182	51060242	1061	561	51	243.04	22.9	0	No	Yes	No	No	No	No	No	No	No	No	No	No	No	No	No
MACS_peak_7621	chr2	6113686	6114933	1248	565	55	242.91	15.9	0	No	Yes	No	No	No	No	No	No	No	No	No	No	No	No	No
MACS_peak_8974	chr3	59674294	59675303	1010	631	51	242.91	20.85	0	No	Yes	No	No	No	No	No	No	No	No	No	No	No	No	No
MACS_peak_154	chr1	39057711	39058640	930	507	48	242.74	20.99	0	No	Yes	No	No	No	No	No	No	No	No	No	No	No	No	No
MACS_peak_841	chr1	163906255	163907424	1170	376	57	242.73	16.59	0	No	Yes	No	No	No	No	No	No	No	No	No	No	No	No	No
MACS_peak_2055	chr11	30137735	30138966	1232	467	57	242.65	18.04	0	No	Yes	No	No	No	No	No	No	No	No	No	No	No	No	No
MACS_peak_2242	chr11	53067684	53069625	1942	837	76	242.63	12.26	0	No	Yes	No	No	No	No	No	No	No	No	No	No	No	No	No
MACS_peak_1791	chr10	122528568	122529498	931	378	48	242.54	22.26	0	No	Yes	No	No	No	No	No	No	No	No	No	No	No	No	No
MACS_peak_10145	chr4	129865952	129866882	931	419	48	242.54	20.36	0	No	Yes	No	No	No	No	No	No	No	No	No	No	No	No	No
MACS_peak_11888	chr6	92168861	92170307	1447	873	60	242.52	17.17	0	No	Yes	No	No	No	No	No	No	No	No	No	No	No	No	No
MACS_peak_13586	chr8	46323332	46324297	966	419	55	242.52	19.17	0	No	Yes	No	No	No	No	No	No	No	No	No	No	No	No	No
MACS_peak_11042	chr5	123886200	123887547	1348	726	57	242.44	13.99	0	No	Yes	No	No	No	No	No	No	No	No	No	No	No	No	No
MACS_peak_9095	chr3	87366026	87366957	932	386	48	242.34	19.08	0	No	Yes	No	No	No	No	No	No	No	No	No	No	No	No	No
MACS_peak_11911	chr6	94572462	94573821	1360	775	65	242.34	14.74	0	No	Yes	No	No	No	No	No	No	No	No	No	No	No	No	No
MACS_peak_14932	chr9	106014854	106015785	932	385	48	242.34	19.08	0	No	Yes	No	No	No	No	No	No	No	No	No	No	No	No	No
MACS_peak_9169	chr3	94260273	94261188	916	306	59	242.2	17.29	0	No	Yes	No	No	No	No	No	No	No	No	No	No	No	No	No
MACS_peak_13664	chr8	64372670	64374336	1667	427	66	242.2	15.31	0	No	Yes	No	No	No	No	No	No	No	No	No	No	No	No	No
MACS_peak_10537	chr5	32499461	32500761	1301	727	56	242.15	15.27	0	No	Yes	No	No	No	No	No	No	No	No	No	No	No	No	No
MACS_peak_13831	chr8	86881172	86882491	1320	730	64	242.12	16.22	0	No	Yes	No	No	Yes	No	No	No	No	No	No	No	No	No	No
MACS_peak_8085	chr2	90955096	90955601	506	234	37	241.98	19.08	0	No	Yes	No	Yes	No	No	No	No	No	No	No	No	No	Yes	No
MACS_peak_6965	chr18	60840152	60841195	1044	520	60	241.96	16.81	0	No	Yes	No	No	No	No	No	No	No	No	No	No	No	No	No
MACS_peak_757	chr1	154371647	154373097	1451	719	60	241.93	16.54	0	No	Yes	No	No	No	No	No	No	No	No	No	No	No	No	No
MACS_peak_14481	chr9	48780256	48781323	1068	505	51	241.78	19.08	0	No	Yes	No	No	No	No	No	No	No	No	No	No	No	No	No
MACS_peak_11404	chr6	24671098	24672120	1023	546	50	241.77	12.72	0	No	Yes	No	No	No	No	No	No	No	No	No	No	No	No	No
MACS_peak_6565	chr17	80579096	80579823	728	420	43	241.74	24.17	0	Yes	Yes	No	No	No	No	Yes	No	No	No	No	No	No	No	No
MACS_peak_10497	chr5	26608563	26609676	1114	517	52	241.74	17.81	0	No	Yes	No	No	No	No	No	No	No	No	No	No	No	No	No
MACS_peak_6175	chr17	17902800	17904812	2013	927	79	241.63	11	0	No	Yes	No	No	No	No	No	No	No	No	No	No	No	No	No
MACS_peak_6754	chr18	24833591	24834674	1084	517	58	241.59	17.2	0	No	Yes	No	No	No	No	No	No	No	No	No	No	No	No	No
MACS_peak_2054	chr11	30121895	30123270	1376	882	66	241.52	18.75	0	No	Yes	No	No	No	No	No	No	No	No	No	No	No	No	No
MACS_peak_6915	chr18	46893053	46894920	1868	1220	82	241.5	11.5	0	No	Yes	No	No	No	No	No	No	No	No	No	No	No	No	No
MACS_peak_11997	chr6	108048179	108049116	938	420	48	241.17	20.36	0	No	Yes	No	No	No	No	No	No	No	No	No	No	No	No	No
MACS_peak_12655	chr7	38130760	38131741	982	435	49	241.12	20.36	0	No	Yes	No	No	No	No	No	No	No	No	No	No	No	No	No
MACS_peak_6281	chr17	32161852	32163097	1246	606	56	241.02	15.75	0	No	Yes	No	No	No	No	No	No	No	No	No	No	No	No	No
MACS_peak_10243	chr4	137391722	137392301	580	312	39	240.93	19.72	0	No	Yes	No	No	No	No	No	No	No	No	No	No	No	Yes	No
MACS_peak_1838	chr10	129665074	129666101	1028	428	50	240.85	21.63	0	No	Yes	No	No	No	No	No	No	No	No	No	No	No	No	No
MACS_peak_7203	chr19	6304467	6305279	813	511	45	240.78	22.9	0	No	Yes	Yes	Yes	No	No	No	No	No	No	No	No	No	No	No
MACS_peak_2865	chr11	98595102	98596130	1029	515	50	240.66	20.99	0	No	Yes	No	No	No	No	No	No	No	No	No	No	No	No	No
MACS_peak_5730	chr16	23550471	23551243	773	207	44	240.6	20.99	0	No	Yes	No	No	No	No	No	No	No	No	No	No	No	No	No
MACS_peak_3494	chr12	73562200	73563551	1352	502	58	240.42	15.16	0	No	No	No	No	No	No	No	No	No	No	No	No	No	No	No
MACS_peak_4694	chr14	56440986	56442107	1122	559	52	240.35	22.9	0	No	Yes	No	Yes	No	No	No	No	No	No	No	No	No	No	No
MACS_peak_10660	chr5	53717012	53718133	1122	555	52	240.35	20.99	0	No	Yes	No	No	No	No	No	No	No	No	No	No	No	No	No
MACS_peak_713	chr1	140224548	140225483	936	483	48	240.33	17.69	0	No	Yes	No	No	No	No	No	No	No	No	No	No	No	No	No
MACS_peak_5755	chr16	28490307	28491242	936	465	48	240.33	21.48	0	No	Yes	No	No	No	No	No	No	No	No	No	No	No	No	No
MACS_peak_11470	chr6	34709179	34710640	1462	1013	60	240.31	16.54	0	No	Yes	No	No	No	No	No	No	No	No	No	No	No	No	No
MACS_peak_14089	chr8	119748169	119749451	1283	519	76	240.24	12.25	0	No	Yes	No	No	No	No	No	No	No	No	No	No	No	No	No
MACS_peak_8388	chr2	137858854	137860316	1463	519	60	240.17	17.17	0	No	Yes	No	No	No	No	No	No	No	No	No	No	No	No	No
MACS_peak_5148	chr15	39647996	39649401	1406	869	73	240.16	9.65	0	No	Yes	No	No	No	No	No	No	No	No	No	No	No	No	No
MACS_peak_6905	chr18	45090548	45091579	1032	679	50	240.11	14.63	0	No	Yes	No	No	No	No	No	No	No	No	No	No	No	No	No
MACS_peak_8697	chr2	173242225	173243082	858	301	46	240.07	22.26	0	No	Yes	No	No	No	No	No	No	No	No	No	No	No	No	No
MACS_peak_7609	chr2	4413267	4414243	977	452	52	239.98	16.03	0	No	Yes	No	No	No	No	No	No	No	No	No	No	No	No	No
MACS_peak_9971	chr4	106836174	106837274	1101	594	55	239.88	20.46	0	No	Yes	No	No	No	No	No	No	No	No	No	No	No	No	No
MACS_peak_8054	chr2	79705230	79706286	1057	499	52	239.84	17.33	0	No	Yes	No	No	No	No	No	No	No	No	No	No	No	No	No
MACS_peak_13077	chr7	120393862	120395033	1172	536	53	239.78	19.08	0	No	Yes	No	Yes	Yes	No	No	No	No	No	No	No	No	No	No
MACS_peak_3171	chr11	117731678	117732623	946	510	48	239.62	19.08	0	No	Yes	No	Yes	No	No	No	No	No	No	No	No	No	Yes	No
MACS_peak_9085	chr3	86834493	86835611	1119	550	52	239.56	17.69	0	No	Yes	No	No	No	No	No	No	No	No	No	No	No	No	No
MACS_peak_14578	chr9	58426149	58427168	1020	539	53	239.52	21.56	0	No	Yes	No	No	No	No	No	No	No	No	No	No	No	No	No
MACS_peak_7722	chr2	26008852	26010307	1456	856	64	239.5	15.48	0	No	Yes	No	No	No	No	No	No	No	No	No	No	No	No	No
MACS_peak_4422	chr13	115754048	115755038	991	628	50	239.43	18.45	0	No	Yes	No	No	No	No	No	No	No	No	No	No	No	Yes	No
MACS_peak_1942	chr11	11456864	11458119	1256	519	57	239.38	18.18	0	No	Yes	No	No	No	No	No	No	No	No	No	No	No	No	No
MACS_peak_415	chr1	88235592	88236719	1128	528	52	239.31	22.26	0	No	Yes	No	No	No	No	No	No	No	No	No	No	No	No	No
MACS_peak_4260	chr13	85303938	85305019	1082	538	51	239.29	18.45	0	No	Yes	No	No	No	No	No	No	No	No	No	No	No	No	No
MACS_peak_15308	chrX	163089924	163091005	1082	554	51	239.29	20.36	0	No	Yes	No	No	No	No	No	No	No	No	No	No	No	No	No
MACS_peak_5126	chr15	37050054	37050915	862	286	46	239.25	17.81	0	No	Yes	No	No	No	No	No	No	No	No	No	No	No	No	No
MACS_peak_9547	chr4	6488510	6489501	992	418	49	239.25	19.72	0	No	Yes	No	No	No	No	No	No	No	No	No	No	No	No	No
MACS_peak_4038	chr13	47443839	47444786	948	496	48	239.23	21.63	0	No	Yes	No	No	No	No	No	No	No	No	No	No	No	No	No
MACS_peak_3844	chr13	12565716	12566862	1147	575	56	239.21	15.48	0	No	Yes	No	No	No	No	No	No	No	No	No	No	No	No	No
MACS_peak_5017	chr15	10850488	10851663	1176	592	53	239.11	19.72	0	No	Yes	No	No	No	No	No	No	No	No	No	No	No	No	No
MACS_peak_7392	chr19	34408826	34409433	608	225	46	239.06	16.58	0	No	Yes	No	No	No	No	No	No	No	No	No	No	No	No	No
MACS_peak_12760	chr7	65839602	65840426	825	284	46	239.06	23.11	0	No	Yes	No	No	No	No	No	No	No	No	No	No	No	No	No
MACS_peak_14197	chr8	129398480	129399135	656	418	47	239.06	19.34	0	No	Yes	No	No	No	No	No	No	No	No	No	No	No	No	No
MACS_peak_10303	chr4	141668946	141669983	1038	484	50	239.02	22.26	0	No	Yes	No	No	No	No	No	No	No	No	No	No	No	No	No
MACS_peak_8767	chr3	9369948	9370763	816	411	45	238.97	23.38	0	No	Yes	No	No	No	No	No	No	No	No	No	No	No	No	No
MACS_peak_3095	chr11	114497189	114498095	907	571	47	238.77	19.72	0	No	Yes	No	No	No	No	No	No	No	No	No	No	No	No	No
MACS_peak_1302	chr10	43294333	43295511	1179	622	53	238.61	19.72	0	No	Yes	No	No	No	No	No	No	No	No	No	No	No	No	No
MACS_peak_9443	chr3	137653876	137654819	944	488	62	238.58	17.32	0	No	Yes	No	No	No	No	No	No	No	No	No	No	No	No	No
MACS_peak_6386	chr17	45867791	45868786	996	528	49	238.5	18.45	0	No	Yes	No	No	No	No	No	No	No	No	No	No	No	No	No
MACS_peak_13117	chr7	127384224	127385403	1180	575	53	238.44	19.08	0	No	Yes	No	No	No	No	No	No	No	No	No	No	No	No	No
MACS_peak_2345	chr11	60766956	60768175	1220	550	61	238.27	17.2	0	No	Yes	No	No	No	No	No	No	No	No	No	No	No	No	No
MACS_peak_295	chr1	64494048	64495375	1328	747	61	238.18	19.35	0	No	Yes	No	No	No	No	No	No	No	No	No	No	No	No	No
MACS_peak_4060	chr13	51044471	51045666	1196	643	57	238.15	16.59	0	No	Yes	No	No	No	No	No	No	No	No	No	No	No	No	No
MACS_peak_5286	chr15	71747867	71748734	868	450	46	238.03	23.54	0	No	Yes	No	No	No	No	No	No	No	No	No	No	No	No	No
MACS_peak_2985	chr11	105205841	105207421	1581	1018	62	238.01	13.36	0	No	Yes	No	No	No	No	No	No	No	No	No	No	No	No	No
MACS_peak_6138	chr17	12229018	12230495	1478	337	58	237.99	17.81	0	No	Yes	No	No	No	No	No	No	No	No	No	No	No	No	No
MACS_peak_7607	chr2	3686414	3687198	785	295	44	237.97	17.17	0	No	Yes	No	No	No	No	No	No	No	No	No	No	No	No	No
MACS_peak_1102	chr10	7915673	7916775	1103	581	58	237.93	16.71	0	No	Yes	No	No	No	No	No	No	No	No	No	No	No	No	No
MACS_peak_9681	chr4	41655014	41656051	1038	496	50	237.76	22.75	0	No	Yes	No	No	No	No	No	No	No	No	No	No	No	No	No
MACS_peak_7772	chr2	30125425	30126426	1002	510	49	237.39	16.54	0	No	Yes	No	No	No	No	No	No	No	No	No	No	No	No	No
MACS_peak_972	chr1	182198436	182199574	1139	532	62	237.38	17.25	0	No	Yes	No	No	No	No	No	No	No	No	No	No	No	No	No
MACS_peak_3030	chr11	107886794	107887886	1093	514	51	237.36	21.63	0	No	Yes	No	No	No	No	No	No	No	No	No	No	No	No	No
MACS_peak_10073	chr4	120913678	120914912	1235	505	55	237.25	17.17	0	No	Yes	No	No	No	No	No	No	No	No	No	No	No	No	No
MACS_peak_3665	chr12	101404298	101405169	872	316	46	237.22	20.99	0	No	Yes	No	No	No	No	No	No	No	No	No	No	No	No	No
MACS_peak_4983	chr15	5186257	5187171	915	471	47	237.2	17.81	0	No	Yes	No	No	No	No	No	No	No	No	No	No	No	No	No
MACS_peak_6955	chr18	57722300	57723210	911	491	50	237.19	16.59	0	No	Yes	No	No	No	No	No	No	No	No	No	No	No	No	No
MACS_peak_4445	chr14	9178758	9179851	1094	478	51	237.18	18.45	0	No	Yes	No	Yes	No	No	No	No	No	No	No	No	No	Yes	No
MACS_peak_10174	chr4	132501174	132502132	959	499	48	237.13	22.26	0	No	Yes	No	No	Yes	No	No	No	No	No	No	No	No	No	No
MACS_peak_12141	chr6	122610236	122611502	1267	417	62	237.12	12.78	0	No	Yes	No	No	No	No	No	No	No	No	No	No	No	No	No
MACS_peak_3862	chr13	18148802	18149896	1095	520	51	237.01	17.17	0	No	No	No	No	No	No	No	No	No	No	No	No	No	No	No
MACS_peak_14626	chr9	63948030	63948939	910	410	47	236.97	19.59	0	No	Yes	No	Yes	No	No	No	No	No	No	No	No	No	No	No
MACS_peak_12904	chr7	91420453	91421594	1142	614	52	236.92	18.45	0	No	Yes	No	No	No	No	No	No	No	No	No	No	No	No	No
MACS_peak_11436	chr6	30307523	30308429	907	371	58	236.87	15.28	0	No	Yes	No	No	No	No	No	No	No	No	No	No	No	No	No
MACS_peak_10235	chr4	136631589	136632684	1096	544	51	236.83	22.26	0	No	Yes	No	No	No	No	No	No	No	No	No	No	No	No	No
MACS_peak_11696	chr6	64635012	64635679	668	206	49	236.8	15.48	0	No	Yes	No	No	No	No	No	No	No	No	No	No	No	No	No
MACS_peak_9362	chr3	121659549	121660509	961	459	48	236.75	19.72	0	No	Yes	No	No	No	No	No	No	No	No	No	No	No	No	No
MACS_peak_8100	chr2	92744230	92745098	869	477	46	236.64	18.96	0	No	Yes	No	No	No	No	No	No	No	No	No	No	No	No	No
MACS_peak_1906	chr11	7099743	7100660	918	510	47	236.61	19.08	0	No	Yes	No	No	No	No	No	No	No	No	No	No	No	No	No
MACS_peak_14581	chr9	58721301	58722444	1144	576	52	236.58	22.26	0	No	Yes	No	No	No	No	No	No	No	No	No	No	No	No	No
MACS_peak_9622	chr4	24647829	24648819	991	368	49	236.51	15.03	0	No	Yes	No	No	No	No	No	No	No	No	No	No	No	No	No
MACS_peak_14519	chr9	53838638	53839533	896	318	49	236.51	17.55	0	No	Yes	No	No	No	No	No	No	No	No	No	No	No	No	No
MACS_peak_4320	chr13	98794966	98795490	525	324	37	236.5	16.54	0	No	Yes	No	No	No	No	No	No	No	No	No	No	No	No	No
MACS_peak_14352	chr9	32399084	32400135	1052	500	50	236.5	17.81	0	No	Yes	No	No	No	No	No	No	No	No	No	No	No	No	No
MACS_peak_7306	chr19	21447569	21448659	1091	507	51	236.42	20.22	0	No	Yes	No	No	No	No	No	No	No	No	No	No	No	No	No
MACS_peak_11898	chr6	92897349	92898267	919	537	47	236.42	24.17	0	No	Yes	No	No	No	No	No	Yes	No	No	No	No	No	No	No
MACS_peak_787	chr1	156895458	156896729	1272	833	60	236.39	18.57	0	No	Yes	No	No	No	No	No	No	No	No	No	No	No	No	No
MACS_peak_1540	chr10	79908579	79909631	1053	604	50	236.33	22.9	0	No	Yes	No	No	No	No	No	No	No	No	No	No	No	No	No
MACS_peak_5627	chr16	10879604	10880396	793	232	44	236.25	21.63	0	No	Yes	No	No	No	No	No	No	No	No	No	No	No	No	No
MACS_peak_8178	chr2	106795525	106796401	877	423	46	236.21	20.36	0	No	Yes	No	No	No	No	No	No	No	No	No	No	No	No	No
MACS_peak_5685	chr16	18696201	18697348	1148	537	52	235.91	22.9	0	No	Yes	Yes	No	No	No	No	No	No	No	No	No	No	No	No
MACS_peak_12887	chr7	89266359	89267679	1321	563	70	235.87	12.87	0	No	Yes	No	No	No	No	No	No	No	No	No	No	No	No	No
MACS_peak_10568	chr5	35385273	35386468	1196	563	53	235.8	18.45	0	No	Yes	No	No	No	No	No	No	No	No	No	No	No	No	No
MACS_peak_15100	chrUn_random	3731654	3733874	2221	1619	111	235.78	10.42	0	No	No	No	No	No	No	No	No	No	No	No	No	No	No	No
MACS_peak_1657	chr10	95360678	95361759	1082	652	54	235.65	15.48	0	No	Yes	No	No	No	No	No	No	No	No	No	No	No	No	No
MACS_peak_7847	chr2	36131441	36132875	1435	762	63	235.64	15.48	0	No	Yes	No	No	No	No	No	No	No	No	No	No	No	No	No
MACS_peak_8077	chr2	87320059	87321926	1868	539	67	235.57	18.45	0	No	Yes	No	No	No	No	No	No	No	No	No	No	No	No	No
MACS_peak_7470	chr19	43705074	43706167	1094	430	55	235.53	16.13	0	No	Yes	No	No	No	No	No	No	No	No	No	No	No	No	No
MACS_peak_1908	chr11	7114306	7115335	1030	662	52	235.48	15.94	0	No	Yes	No	No	No	No	No	No	No	No	No	No	No	No	No
MACS_peak_6583	chr17	83424348	83425405	1058	557	50	235.44	20.99	0	No	Yes	No	No	No	No	No	No	No	No	No	No	No	No	No
MACS_peak_2721	chr11	88325758	88326725	968	452	48	235.43	20.99	0	No	Yes	No	No	No	No	No	No	No	No	No	No	No	No	No
MACS_peak_14219	chr9	6668027	6669085	1059	576	51	235.26	19.08	0	No	Yes	No	No	No	No	No	No	No	No	No	No	No	No	No
MACS_peak_8700	chr2	173387079	173388003	925	391	47	235.25	21.63	0	No	Yes	No	No	No	No	No	No	No	No	No	No	No	No	No
MACS_peak_4563	chr14	32889797	32890836	1040	462	56	235.15	15.73	0	No	Yes	Yes	No	No	No	No	No	No	No	No	No	No	Yes	No
MACS_peak_14517	chr9	53737818	53738738	921	302	50	235.14	15.48	0	No	Yes	No	No	No	No	No	No	No	No	No	No	No	No	No
MACS_peak_536	chr1	119415844	119417140	1297	399	55	235.12	16.54	0	No	Yes	No	No	No	No	No	No	No	No	No	No	No	No	No
MACS_peak_3824	chr13	9180749	9181893	1145	605	53	235.11	19.59	0	No	Yes	No	No	No	No	No	No	No	No	No	No	No	No	No
MACS_peak_2706	chr11	87780860	87781965	1106	522	51	235.1	23.54	0	No	Yes	No	Yes	No	No	No	Yes	No	No	Yes	No	No	No	No
MACS_peak_6460	chr17	57306297	57307179	883	290	46	235.01	19.72	0	No	Yes	No	No	No	No	No	No	No	No	No	No	No	No	No
MACS_peak_1334	chr10	52050437	52051497	1061	562	50	234.91	20.36	0	No	Yes	No	No	No	No	No	No	No	No	No	No	No	No	No
MACS_peak_225	chr1	53771920	53773267	1348	591	56	234.87	18.45	0	No	Yes	No	No	No	No	No	No	No	No	No	No	No	No	No
MACS_peak_8589	chr2	164900145	164901160	1016	528	49	234.82	20.36	0	No	Yes	No	No	No	No	No	No	No	No	No	No	No	No	No
MACS_peak_3381	chr12	41406295	41407795	1501	979	60	234.71	19.08	0	No	Yes	No	No	No	No	No	No	No	No	No	No	No	No	No
MACS_peak_5030	chr15	11901393	11902364	972	425	48	234.68	25.44	0	No	Yes	No	No	No	No	No	No	No	No	No	No	No	No	No
MACS_peak_13989	chr8	109084371	109085670	1300	836	55	234.66	19.08	0	No	Yes	No	No	Yes	No	No	No	No	No	No	No	No	No	No
MACS_peak_13110	chr7	126570559	126571621	1063	410	50	234.55	19.72	0	No	Yes	No	No	No	No	No	No	No	No	No	No	No	No	No
MACS_peak_12019	chr6	112312141	112313204	1064	556	50	234.38	22.26	0	No	Yes	No	Yes	No	No	No	No	No	No	No	No	No	No	Yes
MACS_peak_1871	chr11	4653800	4654729	930	529	47	234.29	21.63	0	No	Yes	No	No	No	No	No	No	No	No	No	No	No	No	No
MACS_peak_14814	chr9	88116413	88117431	1019	514	49	234.28	17.81	0	No	Yes	No	No	No	No	No	No	No	No	No	No	No	No	No
MACS_peak_13071	chr7	120063087	120064197	1111	448	51	234.25	15.27	0	No	Yes	No	No	No	No	No	No	No	No	No	No	No	No	No
MACS_peak_8097	chr2	92448655	92449719	1065	696	50	234.2	14.63	0	No	Yes	No	No	No	No	No	No	No	No	No	No	No	No	No
MACS_peak_11670	chr6	58720386	58721628	1243	616	61	234.2	15.73	0	No	Yes	No	No	No	No	No	No	No	No	No	No	No	No	No
MACS_peak_2114	chr11	35220319	35222021	1703	1083	70	233.98	10.29	0	No	Yes	No	No	No	No	No	No	No	No	No	No	No	No	No
MACS_peak_10778	chr5	86365501	86366694	1194	586	63	233.97	16.81	0	No	Yes	No	No	No	No	No	No	No	No	No	No	No	No	No
MACS_peak_8061	chr2	83611249	83612224	976	429	48	233.94	19.72	0	No	Yes	No	No	No	No	No	No	No	No	No	No	No	No	No
MACS_peak_2433	chr11	69006122	69007142	1021	455	49	233.92	22.9	0	No	Yes	No	No	No	No	No	No	No	No	No	No	No	No	No
MACS_peak_10219	chr4	135925266	135926286	1021	569	49	233.92	19.72	0	No	Yes	No	No	No	No	No	No	No	No	No	No	No	No	No
MACS_peak_4747	chr14	64089483	64090646	1164	581	59	233.91	17.2	0	No	Yes	No	No	No	No	No	No	No	No	No	No	No	No	No
MACS_peak_7601	chr1_random	415187	416299	1113	504	51	233.9	20.36	0	No	No	No	No	No	No	No	No	No	No	No	No	No	No	No
MACS_peak_3810	chr13	4280332	4281492	1161	542	52	233.73	15.27	0	No	Yes	No	No	No	No	No	No	No	No	No	No	No	No	No
MACS_peak_11948	chr6	98221287	98222379	1093	527	55	233.64	21.01	0	No	Yes	No	No	No	No	No	No	No	No	No	No	No	No	No
MACS_peak_13992	chr8	109170674	109171853	1180	712	55	233.61	12.64	0	No	Yes	No	No	No	No	No	No	No	No	No	No	No	No	No
MACS_peak_3098	chr11	114673570	114674779	1210	676	53	233.52	15.27	0	No	Yes	No	No	No	No	No	No	No	No	No	No	No	No	No
MACS_peak_3874	chr13	19790331	19791399	1069	459	50	233.5	21.63	0	No	Yes	No	No	No	No	No	No	No	No	No	No	No	No	No
MACS_peak_9089	chr3	87047187	87048349	1163	640	52	233.4	18.45	0	No	Yes	No	No	No	No	No	No	No	No	No	No	No	No	No
MACS_peak_10129	chr4	128388333	128389267	935	516	47	233.33	24.17	0	No	Yes	No	Yes	No	No	No	No	No	No	No	No	No	Yes	No
MACS_peak_362	chr1	75593976	75594741	766	391	43	233.23	22.26	0	No	Yes	No	No	No	No	No	No	No	No	No	No	No	No	No
MACS_peak_9861	chr4	82579247	82580704	1458	413	67	233.21	15.23	0	No	Yes	No	No	No	No	No	No	No	No	No	No	No	No	No
MACS_peak_4317	chr13	98707322	98708533	1212	738	53	233.2	17.81	0	No	Yes	No	No	No	No	No	No	No	No	No	No	No	No	No
MACS_peak_2998	chr11	106252807	106253877	1071	498	50	233.15	19.08	0	No	Yes	No	No	No	No	No	No	No	No	No	No	No	No	No
MACS_peak_8425	chr2	147002455	147004684	2230	1121	70	233.08	12.72	0	No	Yes	No	No	No	No	No	No	No	No	No	No	No	No	No
MACS_peak_14997	chr9	111820718	111821567	850	566	45	233.07	17.81	0	No	Yes	No	No	No	No	No	No	No	No	No	No	No	No	No
MACS_peak_5452	chr15	90079634	90080772	1139	581	55	233.04	14.93	0	No	Yes	No	No	No	No	No	No	No	No	No	No	No	No	No
MACS_peak_4853	chr14	78882116	78883141	1026	520	49	233.02	20.99	0	No	Yes	No	No	No	No	No	No	No	No	No	No	No	No	No
MACS_peak_4960	chr14	122459861	122460547	687	224	41	233.02	17.81	0	No	Yes	No	No	No	No	No	No	No	No	No	No	No	No	No
MACS_peak_361	chr1	75555729	75556825	1097	559	54	232.92	18.8	0	No	Yes	Yes	No	No	No	No	No	No	No	No	No	No	Yes	Yes
MACS_peak_5135	chr15	38213341	38214506	1166	555	52	232.91	15.9	0	No	Yes	No	Yes	No	No	No	No	No	No	No	No	No	No	No
MACS_peak_13643	chr8	60052584	60053832	1249	869	57	232.91	18.78	0	No	Yes	No	No	No	No	No	No	No	No	No	No	No	No	No
MACS_peak_7200	chr19	6125908	6126758	851	581	45	232.87	18.45	0	No	Yes	No	No	No	No	No	No	No	No	No	No	No	No	No
MACS_peak_359	chr1	75463371	75464885	1515	929	60	232.74	13.99	0	No	Yes	No	No	No	No	No	No	No	No	No	No	No	No	No
MACS_peak_7766	chr2	29672940	29673915	976	550	54	232.74	16.22	0	No	No	Yes	No	No	No	No	No	No	No	No	No	No	No	No
MACS_peak_2260	chr11	54676126	54677153	1028	522	49	232.66	20.36	0	No	Yes	No	No	No	No	No	No	No	No	No	No	No	No	No
MACS_peak_7374	chr19	30628150	30629717	1568	1072	61	232.62	12.72	0	No	Yes	No	No	No	No	No	No	No	No	No	No	No	No	No
MACS_peak_9600	chr4	19511540	19512268	729	461	42	232.47	20.99	0	No	Yes	No	No	No	No	No	No	No	No	No	No	No	No	No
MACS_peak_1126	chr10	13148969	13150043	1075	806	51	232.45	17.17	0	No	Yes	No	No	No	No	No	No	No	No	No	No	No	No	No
MACS_peak_15094	chr9_random	356353	357420	1068	503	50	232.41	17.69	0	No	No	No	No	No	No	No	No	No	No	No	No	No	No	No
MACS_peak_3664	chr12	101210783	101212188	1406	499	58	232.31	13.9	0	No	Yes	No	No	No	No	No	No	No	No	No	No	No	Yes	No
MACS_peak_7112	chr18	77844661	77846026	1366	698	57	232.17	17.17	0	No	Yes	No	No	No	No	No	No	No	No	No	No	No	Yes	No
MACS_peak_4703	chr14	57678777	57679547	771	200	43	232.15	16.54	0	No	Yes	No	No	No	No	No	No	No	No	No	No	No	No	No
MACS_peak_13347	chr8	8992294	8993191	898	621	46	232.05	19.72	0	No	Yes	No	No	No	No	No	No	No	No	No	No	No	No	No
MACS_peak_3709	chr12	106173899	106175086	1188	692	56	232.04	13.82	0	No	Yes	No	No	No	No	No	No	No	No	No	No	No	No	No
MACS_peak_9035	chr3	79612450	79613594	1145	783	56	231.98	18.8	0	No	Yes	No	No	No	No	No	No	No	No	No	No	No	No	No
MACS_peak_5008	chr15	9049531	9050510	980	460	48	231.97	20.85	0	No	Yes	No	No	No	No	No	No	No	No	No	No	No	No	No
MACS_peak_7710	chr2	24430076	24430925	850	295	45	231.91	22.11	0	No	Yes	No	No	No	No	No	No	No	No	No	No	No	No	No
MACS_peak_11485	chr6	37046755	37048353	1599	818	74	231.88	15.48	0	No	Yes	No	No	No	No	No	No	No	No	No	No	No	No	No
MACS_peak_8079	chr2	90314508	90315817	1310	596	55	231.76	18.32	0	No	Yes	Yes	No	No	No	No	Yes	No	No	No	No	No	No	No
MACS_peak_12066	chr6	115838052	115839039	988	493	48	231.72	19.72	0	No	Yes	No	No	No	No	No	No	No	No	No	No	No	No	No
MACS_peak_2266	chr11	54797389	54798416	1028	364	49	231.42	18.96	0	No	Yes	No	No	No	No	No	No	No	No	No	No	No	No	No
MACS_peak_3405	chr12	52289043	52289736	694	358	41	231.39	19.72	0	No	Yes	No	No	No	No	No	No	No	No	No	No	No	No	No
MACS_peak_4963	chr14	122622673	122623800	1128	515	51	231.36	19.72	0	No	Yes	No	No	No	No	No	No	No	No	No	No	No	No	No
MACS_peak_13288	chr7	150339237	150340460	1224	627	53	231.27	15.9	0	No	Yes	No	No	No	No	No	No	No	No	No	No	No	No	No
MACS_peak_3068	chr11	113026143	113027088	946	376	47	231.25	19.08	0	No	Yes	No	Yes	No	No	No	No	No	No	No	No	No	No	No
MACS_peak_10136	chr4	128953317	128954352	1036	577	49	231.23	19.72	0	No	Yes	No	No	No	No	No	No	No	No	No	No	No	No	No
MACS_peak_14762	chr9	77872224	77873688	1465	514	62	231.09	15.48	0	No	Yes	No	No	No	No	No	No	No	No	No	No	No	No	No
MACS_peak_3873	chr13	19775399	19776827	1429	577	65	231.03	12.29	0	No	Yes	No	No	No	No	No	No	No	No	No	No	No	No	No
MACS_peak_11437	chr6	30353208	30354269	1062	501	59	231.02	17.69	0	No	Yes	No	No	No	No	No	No	No	No	No	No	No	No	No
MACS_peak_8288	chr2	126822241	126823232	992	424	48	230.99	23.54	0	No	Yes	No	No	No	No	No	No	No	No	No	No	No	No	No
MACS_peak_2367	chr11	61940038	61942393	2356	1389	112	230.97	12	0	No	Yes	No	No	No	No	No	No	No	No	No	No	No	No	No
MACS_peak_14364	chr9	35089782	35090819	1038	486	49	230.88	21.63	0	No	Yes	No	No	No	No	No	No	No	No	No	No	No	No	No
MACS_peak_7948	chr2	65251381	65252511	1131	565	51	230.86	19.08	0	No	Yes	No	No	No	No	No	No	No	No	No	No	No	No	No
MACS_peak_780	chr1	156027847	156028788	942	398	47	230.8	20.85	0	No	Yes	No	No	No	No	No	No	No	No	No	No	No	No	No
MACS_peak_1484	chr10	75048890	75049471	582	317	38	230.8	16.54	0	No	Yes	Yes	No	No	No	No	No	No	No	No	No	No	No	No
MACS_peak_6866	chr18	39049562	39050624	1063	593	56	230.69	18.18	0	No	Yes	No	Yes	No	No	No	No	No	No	No	No	No	Yes	No
MACS_peak_4745	chr14	63990762	63992038	1277	699	55	230.61	14.63	0	No	Yes	No	No	No	No	No	No	No	No	No	No	No	No	No
MACS_peak_10280	chr4	140234767	140236143	1377	399	57	230.54	15.27	0	No	Yes	No	No	No	No	No	No	No	No	No	No	No	No	No
MACS_peak_7462	chr19	42868619	42869945	1327	1036	57	230.52	16.54	0	No	Yes	No	Yes	No	No	No	No	No	No	No	No	No	No	No
MACS_peak_14345	chr9	31779067	31780199	1133	566	51	230.52	19.72	0	No	Yes	No	Yes	No	No	No	No	No	No	No	No	No	No	No
MACS_peak_1441	chr10	66777702	66778549	848	326	45	230.47	22.5	0	No	Yes	No	No	No	No	No	No	No	No	No	No	No	No	No
MACS_peak_4856	chr14	79506370	79507504	1135	559	51	230.19	13.36	0	No	Yes	No	No	No	No	No	No	No	No	No	No	No	No	No
MACS_peak_12043	chr6	114039369	114040235	867	503	48	229.98	18.8	0	No	Yes	No	No	No	No	No	No	No	No	No	No	No	No	No
MACS_peak_10615	chr5	42159318	42160454	1137	509	51	229.86	19.72	0	No	Yes	No	No	No	No	No	No	No	No	No	No	No	No	No
MACS_peak_6702	chr18	13185360	13186403	1044	446	49	229.82	19.72	0	No	Yes	No	No	No	No	No	No	No	No	No	No	No	No	No
MACS_peak_13473	chr8	26260737	26261921	1185	897	53	229.8	15.27	0	No	Yes	No	No	No	No	No	No	No	No	No	No	No	No	No
MACS_peak_3132	chr11	116179648	116181677	2030	944	70	229.62	8.91	0	No	Yes	No	No	Yes	No	No	No	No	No	No	No	No	No	Yes
MACS_peak_1080	chr10	5184320	5185365	1046	473	49	229.47	19.72	0	No	No	No	No	No	No	No	No	No	No	No	No	No	No	No
MACS_peak_11659	chr6	55998755	56000180	1426	513	57	229.4	15.8	0	No	Yes	No	No	No	No	No	No	No	No	No	No	No	No	No
MACS_peak_1502	chr10	76483896	76484851	956	371	47	229.37	22.26	0	No	Yes	No	No	No	No	No	No	No	No	No	No	No	Yes	No
MACS_peak_2857	chr11	98125779	98127074	1296	828	64	229.36	13.22	0	No	Yes	No	No	No	No	No	No	No	No	No	No	No	No	No
MACS_peak_12970	chr7	105891602	105892602	1001	480	48	229.36	21.63	0	No	Yes	No	No	No	No	No	Yes	No	No	No	No	No	No	No
MACS_peak_5131	chr15	37835361	37836453	1093	563	50	229.35	19.08	0	No	Yes	No	No	No	No	No	No	No	No	No	No	No	No	No
MACS_peak_6767	chr18	27995106	27996107	1002	438	48	229.18	14.63	0	No	Yes	No	No	No	No	No	No	No	No	No	No	No	No	No
MACS_peak_5409	chr15	84366397	84367022	626	300	39	229.14	20.99	0	No	Yes	No	No	No	No	No	No	No	No	No	No	No	No	No
MACS_peak_1621	chr10	92513386	92514433	1048	496	49	229.12	24.17	0	No	Yes	No	No	No	No	No	No	No	No	No	No	No	No	No
MACS_peak_6276	chr17	31629037	31630084	1048	534	49	229.12	18.45	0	No	Yes	No	No	Yes	No	No	No	No	No	No	No	No	No	No
MACS_peak_1956	chr11	12458629	12459874	1246	800	58	229.02	14.88	0	No	Yes	No	No	No	No	No	No	No	No	No	No	No	No	No
MACS_peak_4995	chr15	7409813	7410748	936	537	57	229.02	16.15	0	No	Yes	No	No	No	No	No	No	No	No	No	No	No	No	No
MACS_peak_11905	chr6	94030707	94031926	1220	646	57	229.02	18.35	0	No	Yes	No	No	No	No	No	No	No	No	No	No	No	No	No
MACS_peak_1945	chr11	11711753	11713781	2029	468	79	228.98	16.59	0	No	Yes	Yes	Yes	No	No	No	No	No	No	No	No	No	No	No
MACS_peak_3472	chr12	70188969	70189839	871	462	45	228.87	21.63	0	No	Yes	No	No	No	No	No	No	No	No	No	No	No	No	No
MACS_peak_11323	chr6	5360526	5361776	1251	596	57	228.86	15.48	0	No	Yes	No	No	No	No	No	No	No	No	No	No	No	Yes	No
MACS_peak_8158	chr2	104284781	104285739	959	363	47	228.82	19.72	0	No	Yes	No	No	No	No	No	No	No	No	No	No	No	No	No
MACS_peak_11791	chr6	84010901	84011904	1004	486	48	228.82	15.27	0	No	Yes	No	No	No	No	No	No	No	No	No	No	No	No	No
MACS_peak_2058	chr11	30699041	30700364	1324	644	69	228.79	14.07	0	No	Yes	No	No	No	No	No	No	No	No	No	No	No	No	No
MACS_peak_10398	chr4	154439878	154440830	953	384	50	228.76	15.48	0	No	Yes	No	No	No	No	No	No	No	No	No	No	No	No	No
MACS_peak_7873	chr2	43577990	43579086	1097	498	50	228.67	18.45	0	No	Yes	No	No	No	No	No	No	No	No	No	No	No	No	No
MACS_peak_10738	chr5	74245118	74246122	1005	389	48	228.64	18.45	0	No	Yes	No	No	No	No	No	No	No	No	No	No	No	Yes	No
MACS_peak_2591	chr11	78212769	78213864	1096	596	55	228.59	21.33	0	No	Yes	No	No	No	No	No	No	No	No	No	No	No	No	No
MACS_peak_9980	chr4	108648463	108649704	1242	743	54	228.43	22.26	0	No	Yes	No	No	No	No	No	No	No	No	No	No	No	No	No
MACS_peak_2540	chr11	75899060	75900048	989	583	49	228.32	17.93	0	No	Yes	No	No	No	No	No	No	No	No	No	No	No	No	No
MACS_peak_6407	chr17	47783308	47784039	732	478	48	228.32	17.11	0	No	Yes	No	No	No	No	No	No	No	No	No	No	No	No	No
MACS_peak_13228	chr7	143782368	143783363	996	446	48	228.32	19.51	0	No	Yes	No	No	No	No	No	No	No	No	No	No	No	No	No
MACS_peak_70	chr1	19195279	19196773	1495	1250	59	228.29	12.72	0	No	Yes	No	No	No	No	No	No	No	No	No	No	No	No	No
MACS_peak_10731	chr5	73770691	73771829	1139	612	51	228.25	15.8	0	No	Yes	No	No	No	No	No	No	No	No	No	No	No	No	No
MACS_peak_3994	chr13	41667002	41668077	1076	647	56	228.22	13.76	0	No	Yes	No	No	No	No	No	No	No	No	No	No	No	No	No
MACS_peak_2905	chr11	100754449	100755411	963	514	47	228.08	20.36	0	No	Yes	No	No	No	No	No	Yes	No	No	No	No	No	No	No
MACS_peak_10260	chr4	138406968	138408068	1101	604	50	227.99	17.81	0	No	Yes	No	No	No	No	No	No	No	No	No	No	No	No	No
MACS_peak_14977	chr9	110199491	110200199	709	272	41	227.97	17.81	0	No	Yes	No	Yes	No	No	No	No	No	No	No	No	No	No	No
MACS_peak_9011	chr3	69285382	69286601	1220	547	54	227.93	18.59	0	No	Yes	No	No	No	No	No	No	No	No	No	No	No	No	No
MACS_peak_11610	chr6	52154195	52154864	670	378	40	227.84	20.36	0	No	Yes	No	Yes	No	Yes	Yes	No	No	No	No	No	No	No	No
MACS_peak_1756	chr10	117807108	117808209	1102	535	50	227.82	19.72	0	No	Yes	No	No	No	No	No	No	No	No	No	No	No	No	No
MACS_peak_12429	chr7	3977984	3979229	1246	638	53	227.8	20.36	0	No	Yes	No	No	No	No	No	No	No	No	No	No	No	No	No
MACS_peak_4978	chr15	3907746	3908755	1010	529	48	227.74	20.36	0	No	Yes	No	No	No	No	No	No	No	No	No	No	No	No	No
MACS_peak_14835	chr9	94638794	94639991	1198	665	52	227.7	17.81	0	No	Yes	No	No	No	No	No	No	No	No	No	No	No	No	No
MACS_peak_3102	chr11	114773837	114774939	1103	483	50	227.65	17.17	0	No	Yes	No	No	No	No	No	No	No	No	No	No	No	No	No
MACS_peak_11820	chr6	86279637	86280595	959	504	47	227.62	20.85	0	No	Yes	No	No	No	No	No	No	No	No	No	No	No	No	No
MACS_peak_12286	chr6	136370415	136371720	1306	643	65	227.55	15.04	0	No	Yes	No	No	No	No	No	No	No	No	No	No	No	No	No
MACS_peak_13144	chr7	130608767	130609958	1192	644	63	227.39	13.27	0	No	Yes	No	No	No	No	No	No	No	No	No	No	No	No	No
MACS_peak_8155	chr2	103974220	103975565	1346	604	66	227.38	15.04	0	No	Yes	No	No	No	No	No	No	No	No	No	No	No	No	No
MACS_peak_11461	chr6	34227301	34228381	1081	597	59	227.27	18.58	0	No	Yes	No	No	No	No	No	No	No	No	No	No	No	No	No
MACS_peak_1245	chr10	30438467	30439564	1098	390	50	227.25	15.16	0	No	Yes	No	No	No	No	No	No	No	No	No	No	No	No	No
MACS_peak_1671	chr10	98653121	98654273	1153	495	51	227.21	20.36	0	No	Yes	No	No	No	No	No	No	No	No	No	No	No	No	No
MACS_peak_1874	chr11	4765605	4766663	1059	403	49	227.2	19.08	0	No	Yes	No	No	No	No	No	No	No	No	No	No	No	No	No
MACS_peak_10932	chr5	114173834	114175133	1300	869	55	227.08	20.99	0	No	Yes	No	Yes	No	No	No	No	No	No	No	No	No	No	No
MACS_peak_8220	chr2	116725325	116726478	1154	533	51	227.05	11.45	0	No	Yes	No	No	No	No	No	No	No	No	No	No	No	No	No
MACS_peak_14317	chr9	27217177	27218236	1060	528	49	227.03	19.08	0	No	Yes	No	Yes	No	No	No	No	No	No	No	No	No	No	No
MACS_peak_14729	chr9	72891645	72892525	881	530	45	226.91	15.9	0	No	Yes	No	No	No	No	No	No	No	No	No	No	No	Yes	No
MACS_peak_12743	chr7	57208857	57209826	970	287	47	226.79	14.63	0	No	Yes	No	No	No	No	No	No	No	No	No	No	No	No	No
MACS_peak_14929	chr9	105759872	105760841	970	441	47	226.79	21.63	0	No	Yes	No	No	No	No	No	No	No	No	No	No	No	No	No
MACS_peak_5619	chr16	10398581	10399923	1343	758	56	226.78	16.43	0	No	Yes	No	Yes	No	No	No	No	No	No	No	No	No	No	No
MACS_peak_12085	chr6	118129311	118131030	1720	546	63	226.67	19.08	0	No	Yes	No	No	No	No	No	No	No	No	No	No	No	No	No
MACS_peak_4566	chr14	33285766	33286874	1109	586	50	226.65	21.63	0	No	Yes	No	No	No	No	No	No	No	No	No	No	No	No	No
MACS_peak_7036	chr18	66679764	66680325	562	207	38	226.44	19.08	0	No	Yes	Yes	No	No	No	No	No	No	No	No	No	No	No	No
MACS_peak_7928	chr2	59882663	59883546	884	607	45	226.32	12.09	0	No	Yes	No	No	No	No	No	No	No	No	No	No	No	No	No
MACS_peak_2017	chr11	23578774	23579874	1101	638	60	226.28	14.31	0	No	Yes	No	No	No	No	No	No	No	No	No	No	No	No	No
MACS_peak_3513	chr12	76489955	76491020	1066	652	49	226	18.45	0	No	Yes	No	No	No	No	No	No	No	No	No	No	No	No	No
MACS_peak_1408	chr10	61567544	61568656	1113	617	50	225.98	15.27	0	No	Yes	No	No	No	No	No	No	No	No	No	No	No	No	No
MACS_peak_13550	chr8	37595251	37596418	1168	565	58	225.96	16.71	0	No	Yes	No	No	No	No	No	No	No	No	No	No	No	Yes	No
MACS_peak_4539	chr14	28620850	28622208	1359	692	55	225.76	12.09	0	No	Yes	No	No	No	No	No	No	No	No	No	No	No	No	No
MACS_peak_14730	chr9	72939279	72940209	931	414	46	225.74	19.72	0	No	Yes	No	No	No	No	No	No	No	No	No	No	No	No	No
MACS_peak_1724	chr10	111394772	111395485	714	201	41	225.71	18.32	0	No	Yes	No	No	No	No	No	No	No	No	No	No	No	No	No
MACS_peak_6023	chr16	90185987	90187246	1260	651	53	225.63	16.54	0	No	Yes	No	No	No	Yes	No	No	No	No	No	No	No	No	No
MACS_peak_5948	chr16	64747656	64748763	1108	586	50	225.56	21.48	0	No	Yes	No	No	No	No	No	No	No	No	No	No	No	No	No
MACS_peak_10754	chr5	76248849	76249964	1116	507	50	225.48	17.17	0	No	No	No	No	No	No	No	No	No	No	No	No	No	No	No
MACS_peak_1407	chr10	61564519	61565580	1062	446	49	225.45	19.59	0	No	Yes	No	No	No	No	No	No	No	No	No	No	No	No	No
MACS_peak_3660	chr12	100322042	100323254	1213	518	52	225.32	17.17	0	No	Yes	No	Yes	No	No	Yes	No	No	No	No	No	No	No	No
MACS_peak_2965	chr11	103325423	103326393	971	461	50	225.28	17.69	0	No	Yes	No	No	No	No	No	No	No	No	No	No	No	No	No
MACS_peak_2440	chr11	69214616	69215419	804	248	43	225.2	18.45	0	No	Yes	No	No	Yes	No	No	No	No	No	No	No	No	No	No
MACS_peak_9881	chr4	86342752	86343233	482	197	42	225.14	14.47	0	No	Yes	No	No	No	No	No	No	No	No	No	No	No	No	No
MACS_peak_8668	chr2	170698531	170699377	847	544	44	225.1	15.27	0	No	Yes	No	No	No	No	No	No	No	No	No	No	No	No	No
MACS_peak_3199	chr11	119364733	119365788	1056	504	52	225	19.35	0	No	Yes	No	No	No	No	No	No	No	No	No	No	No	Yes	No
MACS_peak_3608	chr12	87638189	87639079	891	421	45	224.97	15.9	0	No	Yes	No	No	No	No	No	No	No	No	No	No	No	No	No
MACS_peak_9201	chr3	96742364	96743254	891	523	45	224.97	22.26	0	No	Yes	No	No	No	No	No	No	No	No	No	No	No	No	No
MACS_peak_11441	chr6	31025503	31026393	891	472	45	224.97	18.45	0	No	Yes	No	Yes	No	No	No	No	No	No	No	No	No	No	No
MACS_peak_665	chr1	136050999	136052063	1065	549	49	224.94	14.53	0	No	Yes	No	No	No	No	No	No	No	No	No	No	No	No	No
MACS_peak_2042	chr11	28708202	28709417	1216	707	53	224.85	15.27	0	No	Yes	No	No	No	No	No	No	No	No	No	No	No	No	No
MACS_peak_13112	chr7	126992320	126993454	1135	539	57	224.66	18.67	0	No	Yes	No	No	No	No	No	No	No	No	No	No	No	No	No
MACS_peak_9105	chr3	87995026	87996816	1791	1311	64	224.65	12.72	0	No	Yes	No	No	No	No	No	No	No	No	No	No	No	No	No
MACS_peak_8790	chr3	15264198	15265271	1074	630	50	224.63	14.63	0	No	No	No	No	No	No	No	No	No	No	No	No	No	No	No
MACS_peak_6727	chr18	21197009	21198024	1016	481	51	224.62	16.59	0	No	Yes	No	No	No	No	No	No	No	No	No	No	No	No	No
MACS_peak_2535	chr11	75527413	75528096	684	291	40	224.61	19.72	0	No	Yes	No	No	No	No	No	No	No	No	No	No	No	No	No
MACS_peak_4503	chr14	24219767	24221041	1275	683	67	224.54	16.08	0	No	Yes	No	No	No	No	No	No	No	No	No	No	No	No	No
MACS_peak_12800	chr7	75518846	75519611	766	304	42	224.41	16.54	0	No	Yes	No	No	No	No	No	No	No	No	No	No	No	No	No
MACS_peak_7065	chr18	70353157	70353964	808	549	43	224.38	24.17	0	No	Yes	No	No	No	No	No	No	No	No	No	No	No	No	No
MACS_peak_14043	chr8	113273456	113274484	1029	489	48	224.38	20.99	0	No	Yes	No	No	No	No	No	No	No	No	No	No	No	No	No
MACS_peak_13087	chr7	121163794	121165011	1218	646	59	224.34	13.27	0	No	Yes	No	No	No	No	No	No	No	No	No	No	No	No	No
MACS_peak_4854	chr14	79068011	79068861	851	253	44	224.31	20.36	0	No	Yes	No	No	No	No	No	Yes	No	No	No	No	No	No	No
MACS_peak_3345	chr12	33954237	33955267	1031	557	48	224.03	17.17	0	No	Yes	No	No	No	No	No	No	No	No	No	No	No	No	No
MACS_peak_12419	chr6	149323291	149324321	1031	548	48	224.03	19.08	0	No	Yes	No	No	No	No	No	No	No	No	No	No	No	No	No
MACS_peak_1046	chr1	193916557	193917452	896	381	45	224.01	20.99	0	No	Yes	No	No	No	No	No	No	No	No	No	No	No	No	No
MACS_peak_9485	chr3	146007879	146008774	896	468	45	224.01	20.99	0	No	Yes	No	No	No	No	No	No	No	No	No	No	No	No	No
MACS_peak_11326	chr6	5589425	5590320	896	482	45	224.01	22.26	0	No	Yes	No	No	No	No	No	No	No	No	No	No	No	No	No
MACS_peak_8664	chr2	170345891	170346700	810	242	43	223.97	15.27	0	No	No	No	No	No	No	No	No	No	No	No	No	No	No	No
MACS_peak_1316	chr10	44770553	44771630	1078	632	50	223.95	13.99	0	No	Yes	No	No	No	No	No	No	No	No	No	No	No	Yes	No
MACS_peak_1061	chr1	195329784	195330957	1174	604	51	223.81	19.72	0	No	Yes	No	No	No	No	No	No	No	No	No	No	No	No	No
MACS_peak_9749	chr4	53606642	53607621	980	694	47	223.78	16.43	0	No	Yes	No	Yes	No	No	No	No	No	No	No	No	No	Yes	No
MACS_peak_14000	chr8	109644641	109645368	728	331	41	223.75	19.72	0	No	Yes	No	No	No	No	No	No	No	No	No	No	No	No	No
MACS_peak_11367	chr6	16977305	16978384	1080	538	49	223.61	19.72	0	No	Yes	No	No	No	No	No	No	No	No	No	No	No	No	No
MACS_peak_8449	chr2	149924979	149925959	981	430	47	223.6	19.59	0	No	No	No	No	No	No	No	No	No	No	No	No	No	No	No
MACS_peak_14184	chr8	128382881	128383907	1027	447	48	223.52	19.59	0	No	Yes	No	No	No	No	No	No	No	No	No	No	No	No	No
MACS_peak_566	chr1	122445590	122447172	1583	397	60	223.49	17.17	0	No	Yes	No	No	No	No	No	No	No	No	No	No	No	No	No
MACS_peak_13500	chr8	28472379	28473506	1128	543	50	223.49	19.72	0	No	Yes	No	No	No	No	No	No	No	No	No	No	No	No	No
MACS_peak_5951	chr16	65370995	65371903	909	522	51	223.39	16.71	0	No	Yes	No	No	No	No	No	No	No	No	No	No	No	No	No
MACS_peak_4561	chr14	32844870	32846319	1450	977	69	223.34	11.94	0	No	Yes	No	No	No	No	No	No	No	No	No	No	No	No	No
MACS_peak_11034	chr5	123417962	123419043	1082	627	49	223.27	15.9	0	No	Yes	No	No	No	No	No	No	No	No	No	No	No	No	No
MACS_peak_7310	chr19	21821448	21822530	1083	554	49	223.11	23.54	0	No	Yes	No	No	No	No	No	No	No	No	No	No	No	No	No
MACS_peak_8345	chr2	131637899	131639175	1277	745	54	223.03	20.99	0	No	Yes	No	No	No	No	No	Yes	No	No	No	Yes	No	Yes	No
MACS_peak_11103	chr5	131631971	131633007	1037	424	48	222.99	19.08	0	No	Yes	No	No	No	No	No	No	No	No	No	No	No	No	No
MACS_peak_7702	chr2	22577084	22578113	1030	433	57	222.97	15.92	0	No	Yes	No	No	No	No	No	No	No	No	No	No	No	No	No
MACS_peak_10241	chr4	137285738	137287047	1310	486	61	222.85	13.27	0	No	Yes	No	No	No	No	No	No	No	No	No	No	No	No	No
MACS_peak_483	chr1	95091141	95092272	1132	595	50	222.84	19.08	0	No	Yes	No	No	No	No	No	No	No	No	No	No	No	No	No
MACS_peak_14750	chr9	76118355	76119340	986	564	47	222.7	23.38	0	No	Yes	No	No	No	No	No	No	No	No	No	No	No	No	No
MACS_peak_5280	chr15	68259942	68260801	860	313	44	222.54	20.36	0	No	Yes	No	No	No	No	No	No	No	No	No	No	No	No	No
MACS_peak_13924	chr8	97524778	97526252	1475	1005	58	222.47	13.9	0	No	Yes	No	No	No	No	No	No	No	No	No	No	No	No	No
MACS_peak_13600	chr8	48038502	48039450	949	427	46	222.41	15.27	0	No	Yes	No	No	No	No	No	No	No	No	No	No	No	No	No
MACS_peak_343	chr1	74359579	74360714	1136	564	50	222.18	15.27	0	No	Yes	No	No	No	No	No	No	No	No	No	No	No	No	No
MACS_peak_13982	chr8	108835563	108836579	1017	489	51	222.1	16.93	0	No	Yes	No	No	No	No	No	No	No	No	No	No	No	No	No
MACS_peak_9551	chr4	8294129	8295453	1325	682	55	222.01	15.16	0	No	Yes	No	No	No	No	No	No	No	No	No	No	No	No	No
MACS_peak_12995	chr7	108200138	108200992	855	295	44	221.97	16.39	0	No	Yes	No	No	No	No	No	No	No	No	No	No	No	No	No
MACS_peak_7358	chr19	28833172	28834168	997	425	47	221.93	15.9	0	No	Yes	No	No	No	No	No	No	No	No	No	No	No	No	No
MACS_peak_6196	chr17	25470745	25471522	778	303	42	221.89	22.9	0	No	Yes	No	No	Yes	No	No	No	No	No	No	No	No	No	No
MACS_peak_7398	chr19	35067382	35068616	1235	496	52	221.89	16.54	0	No	Yes	No	No	No	No	No	No	No	No	No	No	No	No	No
MACS_peak_1982	chr11	20032673	20034387	1715	523	65	221.88	18.67	0	No	Yes	No	No	No	No	No	No	No	No	No	No	No	No	No
MACS_peak_9101	chr3	87790457	87791741	1285	504	53	221.82	16.54	0	No	Yes	No	No	No	No	No	No	No	No	No	No	No	Yes	No
MACS_peak_11718	chr6	67147829	67149061	1233	537	59	221.77	15.73	0	No	Yes	No	No	No	Yes	No	No	No	No	No	No	No	No	No
MACS_peak_8577	chr2	163226550	163227672	1123	584	68	221.76	16.33	0	No	Yes	No	No	No	No	No	No	No	No	No	No	No	No	No
MACS_peak_14017	chr8	111097772	111099205	1434	479	61	221.76	12.72	0	No	Yes	No	No	No	No	No	No	No	No	No	No	No	No	No
MACS_peak_14968	chr9	108904986	108906076	1091	543	49	221.76	21.63	0	No	Yes	No	No	No	No	No	No	No	No	No	No	No	No	No
MACS_peak_7176	chr19	4628525	4629522	998	541	56	221.74	17.21	0	No	Yes	No	No	No	No	No	No	No	No	No	No	No	No	No
MACS_peak_3996	chr13	41737933	41739071	1139	562	50	221.7	19.72	0	No	Yes	No	No	No	No	No	No	No	No	No	No	No	No	No
MACS_peak_11225	chr5	143616310	143617006	697	389	40	221.67	22.9	0	No	Yes	No	Yes	No	No	No	No	No	No	No	No	No	No	No
MACS_peak_11943	chr6	97709037	97710188	1152	453	57	221.62	15.23	0	No	Yes	No	No	No	No	No	No	No	No	No	No	No	No	No
MACS_peak_9695	chr4	43873700	43874646	947	467	46	221.61	20.22	0	No	Yes	No	Yes	No	No	No	No	No	No	No	No	No	No	No
MACS_peak_15198	chrX	83164040	83165114	1075	522	52	221.6	22.67	0	No	Yes	No	No	No	No	No	No	No	No	No	No	No	No	No
MACS_peak_2019	chr11	23853748	23854984	1237	704	52	221.58	13.99	0	No	No	No	No	No	No	No	No	No	No	No	No	No	No	No
MACS_peak_10360	chr4	150030162	150031399	1238	578	52	221.43	14.63	0	No	Yes	No	No	No	No	No	No	No	No	No	No	No	No	No
MACS_peak_717	chr1	140731714	140732753	1040	491	48	221.27	17.06	0	No	Yes	No	No	No	No	No	No	No	No	No	No	No	No	No
MACS_peak_8764	chr3	9064296	9065342	1047	588	48	221.27	17.81	0	No	Yes	No	No	No	No	No	No	No	No	No	No	No	No	No
MACS_peak_12552	chr7	26384342	26385483	1142	401	50	221.21	13.99	0	No	Yes	No	No	No	No	No	No	No	No	No	No	No	No	No
MACS_peak_13647	chr8	60417986	60419066	1081	581	53	221.01	15.99	0	No	Yes	No	No	No	No	No	No	No	No	No	No	No	No	No
MACS_peak_8165	chr2	105070026	105070949	924	574	46	220.99	14.74	0	No	Yes	No	No	No	No	No	No	No	No	No	No	No	No	No
MACS_peak_2953	chr11	102635049	102635873	825	348	43	220.94	20.99	0	No	Yes	No	No	No	No	No	No	No	No	No	No	No	No	No
MACS_peak_12006	chr6	108659587	108660635	1049	514	48	220.93	14.63	0	No	Yes	No	No	No	No	Yes	No	No	No	No	No	No	Yes	No
MACS_peak_11488	chr6	37321254	37322668	1415	354	55	220.8	18.07	0	No	Yes	No	No	No	No	No	No	No	No	No	No	No	No	No
MACS_peak_10755	chr5	76258159	76259450	1292	695	54	220.78	15.9	0	No	Yes	No	No	No	No	No	No	No	No	No	No	No	No	No
MACS_peak_4593	chr14	37846010	37847132	1123	648	53	220.76	17.14	0	No	Yes	No	No	No	No	No	No	No	No	No	No	No	No	No
MACS_peak_11866	chr6	90524979	90525848	870	477	44	220.6	20.99	0	No	Yes	No	No	No	No	No	No	No	No	No	No	No	No	No
MACS_peak_9398	chr3	129006543	129007593	1051	561	48	220.59	15.27	0	No	Yes	No	No	No	No	No	No	No	No	No	No	No	No	No
MACS_peak_13504	chr8	28789297	28790347	1051	567	48	220.59	20.36	0	No	Yes	No	No	No	No	No	No	No	No	No	No	No	No	No
MACS_peak_14965	chr9	108661798	108662835	1038	593	51	220.59	17.14	0	No	Yes	Yes	No	No	No	No	No	No	No	No	No	No	No	No
MACS_peak_14366	chr9	35342350	35343092	743	463	41	220.51	17.17	0	No	Yes	No	No	No	No	No	No	No	No	No	No	No	Yes	No
MACS_peak_2912	chr11	100928095	100928935	841	446	53	220.42	17.36	0	No	Yes	No	No	No	No	No	No	No	No	No	No	No	No	No
MACS_peak_8323	chr2	129730256	129731250	995	486	53	220.42	16.63	0	No	Yes	No	No	No	No	No	No	No	No	No	No	No	No	No
MACS_peak_12421	chr7	3142888	3143939	1052	614	48	220.42	17.17	0	No	No	No	No	No	No	No	No	No	No	No	No	No	No	No
MACS_peak_5742	chr16	25064088	25065474	1387	703	55	220.36	15.16	0	No	Yes	No	No	No	No	No	No	No	No	No	No	No	No	No
MACS_peak_3805	chr13	3405249	3406493	1245	856	53	220.35	17.17	0	No	Yes	No	No	No	No	No	No	No	No	No	No	No	No	No
MACS_peak_10571	chr5	35853206	35853868	663	206	39	220.35	20.36	0	No	Yes	No	No	Yes	No	No	No	No	No	No	No	No	No	No
MACS_peak_5702	chr16	21192217	21193269	1053	547	48	220.25	21.63	0	No	Yes	No	No	No	No	No	No	No	No	No	No	No	No	No
MACS_peak_2069	chr11	32031789	32032775	987	632	47	220.22	12.47	0	No	Yes	No	No	No	No	No	No	No	No	No	No	No	No	No
MACS_peak_13938	chr8	98438573	98439298	726	401	47	220.22	16.51	0	No	Yes	No	No	No	No	No	No	No	No	No	No	No	No	No
MACS_peak_7821	chr2	33601854	33602682	829	296	43	220.15	20.99	0	No	Yes	No	No	No	No	No	No	No	No	No	No	No	No	No
MACS_peak_8883	chr3	37102493	37103890	1398	481	56	220.13	17.17	0	No	Yes	No	No	No	No	No	No	No	No	No	No	No	No	No
MACS_peak_11498	chr6	38016233	38016977	745	200	41	220.09	15.27	0	No	Yes	No	No	No	No	No	No	No	No	No	No	No	No	No
MACS_peak_5829	chr16	36710495	36711548	1054	526	48	220.08	23.54	0	No	Yes	No	No	No	No	No	No	No	No	No	No	No	No	No
MACS_peak_4013	chr13	43834739	43835785	1047	454	48	220.06	17.69	0	No	Yes	No	No	No	No	No	No	No	No	No	No	No	Yes	No
MACS_peak_8691	chr2	172824817	172825733	917	528	45	220.06	19.72	0	No	Yes	No	No	No	No	No	No	No	No	No	No	No	No	No
MACS_peak_14610	chr9	62134497	62135413	917	599	45	220.06	16.54	0	No	No	No	No	No	No	No	No	No	No	No	No	No	No	No
MACS_peak_13006	chr7	109565735	109566582	848	350	50	219.83	19.22	0	No	Yes	No	No	No	No	No	No	No	No	No	No	No	No	No
MACS_peak_3860	chr13	17929064	17930894	1831	528	65	219.8	18.45	0	No	Yes	No	No	No	No	No	No	No	No	No	No	No	No	No
MACS_peak_5804	chr16	33950531	33951681	1151	601	50	219.76	16.54	0	No	Yes	No	No	No	No	No	No	No	No	No	No	No	No	No
MACS_peak_4232	chr13	77108365	77109663	1299	534	54	219.73	16.54	0	No	Yes	No	No	No	No	No	No	No	No	No	No	No	No	No
MACS_peak_14350	chr9	32212632	32213717	1086	496	52	219.66	16.03	0	No	Yes	No	No	No	No	No	No	No	No	No	No	No	No	No
MACS_peak_8445	chr2	149175933	149176764	832	343	43	219.55	17.81	0	No	Yes	No	No	No	No	No	No	No	No	No	No	No	No	No
MACS_peak_15224	chrX	100635736	100636655	920	580	45	219.5	17.81	0	No	Yes	No	No	No	No	No	No	No	No	No	No	No	No	No
MACS_peak_6198	chr17	25534486	25535590	1105	550	49	219.44	16.54	0	No	Yes	No	No	No	No	No	No	No	No	No	No	No	No	No
MACS_peak_1950	chr11	11874315	11875880	1566	790	89	219.29	10.32	0	No	Yes	No	No	No	No	No	No	No	No	No	No	No	No	No
MACS_peak_13698	chr8	69929433	69930538	1106	646	50	219.28	15.9	0	No	Yes	No	No	No	No	No	No	No	No	No	No	No	No	No
MACS_peak_13246	chr7	146488847	146490300	1454	595	71	219.26	11.66	0	No	Yes	No	No	No	No	No	No	No	No	No	No	No	Yes	No
MACS_peak_3565	chr12	82897477	82898029	553	295	36	219.22	18.45	0	No	Yes	No	No	No	No	No	No	No	No	No	No	No	No	No
MACS_peak_1943	chr11	11642119	11643453	1335	721	61	219.15	15.25	0	No	Yes	No	No	No	No	No	No	No	No	No	No	No	No	No
MACS_peak_7512	chr19	46744555	46745925	1371	874	61	219.07	13.14	0	No	Yes	No	No	No	No	No	No	No	No	No	No	No	No	No
MACS_peak_13970	chr8	108119940	108120986	1047	539	51	218.97	17.14	0	No	Yes	No	No	No	No	No	No	No	No	No	No	No	No	No
MACS_peak_13811	chr8	85267974	85269178	1205	620	51	218.92	20.36	0	No	Yes	Yes	No	No	No	No	No	No	No	No	No	No	No	No
MACS_peak_6179	chr17	21559152	21560419	1268	546	56	218.86	14.93	0	No	Yes	No	No	No	No	No	No	No	No	No	No	No	No	No
MACS_peak_1262	chr10	34046166	34047193	1028	498	49	218.81	19.46	0	No	Yes	No	No	No	No	No	No	No	No	No	No	No	No	No
MACS_peak_4650	chr14	51646162	51647209	1048	513	51	218.79	20.46	0	No	Yes	No	No	No	No	No	No	No	No	No	No	No	No	No
MACS_peak_13930	chr8	97727413	97728691	1279	576	53	218.69	16.2	0	No	Yes	No	No	No	No	No	No	No	No	No	No	No	No	No
MACS_peak_4729	chr14	61312835	61314090	1256	752	53	218.68	18.45	0	No	Yes	No	No	No	No	No	No	No	No	No	No	No	No	No
MACS_peak_12174	chr6	125221194	125222245	1052	589	57	218.66	18.13	0	No	Yes	No	No	No	No	Yes	No	No	No	No	No	No	No	No
MACS_peak_12874	chr7	87994224	87995286	1063	530	48	218.55	17.81	0	No	Yes	No	Yes	No	No	No	No	No	No	No	No	No	Yes	No
MACS_peak_3135	chr11	116324935	116326292	1358	448	55	218.52	19.08	0	No	Yes	No	No	No	No	No	No	No	No	No	No	No	No	No
MACS_peak_4640	chr14	49857546	49858639	1094	543	61	218.47	12.06	0	No	Yes	No	No	No	No	No	No	No	No	No	No	No	No	No
MACS_peak_2562	chr11	76913400	76914522	1123	459	66	218.43	15.97	0	No	Yes	No	No	No	No	No	No	No	No	No	No	No	No	No
MACS_peak_4538	chr14	28554344	28555360	1017	466	47	218.43	24.81	0	No	Yes	No	No	No	No	No	No	No	No	No	No	No	No	No
MACS_peak_2829	chr11	96770973	96772076	1104	520	49	218.39	19.59	0	No	Yes	No	No	No	No	No	No	No	No	No	No	No	No	No
MACS_peak_3213	chr11	120637061	120638110	1050	526	54	218.36	19.66	0	No	Yes	No	No	No	No	Yes	No	No	No	No	No	No	No	No
MACS_peak_12028	chr6	112731222	112732373	1152	590	52	218.2	19.79	0	No	Yes	No	No	No	No	No	No	No	No	No	No	No	No	No
MACS_peak_8284	chr2	126188423	126189441	1019	469	47	218.09	17.81	0	No	Yes	No	No	No	No	No	No	No	No	No	No	No	No	No
MACS_peak_8622	chr2	167430450	167431377	928	425	45	218.03	20.36	0	No	Yes	No	No	No	No	No	Yes	No	No	No	No	No	No	No
MACS_peak_8955	chr3	57429354	57430412	1059	357	48	218.03	12.64	0	No	Yes	No	No	No	No	No	No	No	No	No	No	No	No	No
MACS_peak_8792	chr3	16366385	16366835	451	252	33	217.98	19.72	0	No	Yes	No	No	No	No	No	No	No	No	No	No	No	No	No
MACS_peak_1331	chr10	51935929	51937239	1311	884	53	217.96	15.9	0	No	Yes	No	No	No	No	No	No	No	No	No	No	No	No	No
MACS_peak_13371	chr8	11699501	11701149	1649	1054	69	217.95	15.73	0	No	Yes	No	No	No	No	No	No	No	No	No	No	No	No	No
MACS_peak_14165	chr8	126307408	126308474	1067	494	48	217.88	21.63	0	No	Yes	No	No	No	No	No	No	No	No	No	No	No	No	No
MACS_peak_14320	chr9	28068390	28069601	1212	806	51	217.84	16.54	0	No	Yes	No	No	No	No	No	No	No	No	No	No	No	No	No
MACS_peak_256	chr1	58352563	58353816	1254	707	53	217.71	17.06	0	No	Yes	No	Yes	No	Yes	No	No	No	No	No	No	No	No	No
MACS_peak_8187	chr2	110044510	110045981	1472	728	65	217.69	12.29	0	No	Yes	No	Yes	No	No	No	No	No	No	No	No	No	No	No
MACS_peak_11489	chr6	37397580	37398991	1412	614	73	217.68	13.64	0	No	Yes	No	No	No	No	No	No	No	No	No	No	No	No	No
MACS_peak_2413	chr11	66923497	66924508	1012	477	50	217.63	18.24	0	No	Yes	No	No	No	No	No	No	No	No	No	No	No	No	No
MACS_peak_5680	chr16	18442954	18444358	1405	850	67	217.63	14.6	0	No	Yes	No	No	No	No	No	No	No	No	No	No	No	No	No
MACS_peak_1849	chr11	3374521	3376095	1575	478	58	217.51	17.81	0	No	Yes	No	No	No	No	No	No	No	No	No	No	No	No	No
MACS_peak_7930	chr2	60255907	60256793	887	379	44	217.36	19.08	0	No	Yes	No	No	No	No	No	No	No	No	No	No	No	No	No
MACS_peak_6935	chr18	53115873	53116630	758	510	41	217.35	23.54	0	No	Yes	No	No	No	No	No	No	No	No	No	No	No	No	No
MACS_peak_8318	chr2	129500547	129501347	801	350	42	217.19	20.36	0	No	Yes	No	No	No	No	No	No	No	No	No	No	No	No	No
MACS_peak_7229	chr19	9156558	9157629	1072	557	48	217.05	20.99	0	No	Yes	Yes	Yes	Yes	No	No	No	No	No	No	No	No	No	No
MACS_peak_8309	chr2	128398529	128399600	1072	543	48	217.05	18.45	0	No	Yes	No	No	No	No	No	No	No	No	No	No	No	No	No
MACS_peak_11396	chr6	23407522	23408574	1053	343	65	216.98	12.25	0	No	Yes	No	No	No	No	No	No	No	No	No	No	No	No	No
MACS_peak_10435	chr5	13628392	13629717	1326	827	58	216.97	15.48	0	No	Yes	No	No	No	No	No	No	No	No	No	No	No	No	No
MACS_peak_1554	chr10	81633293	81634052	760	428	42	216.93	15.9	0	No	Yes	No	No	No	No	No	No	No	No	No	No	No	No	No
MACS_peak_10533	chr5	31900718	31902243	1526	521	58	216.92	13.36	0	No	Yes	No	No	No	No	No	No	No	No	No	No	No	No	No
MACS_peak_11142	chr5	135761698	135762915	1218	559	51	216.91	17.81	0	No	Yes	No	Yes	No	No	No	No	No	No	No	No	No	No	No
MACS_peak_6357	chr17	43149221	43150488	1268	660	53	216.88	15.27	0	No	Yes	No	No	No	No	No	No	No	No	No	No	No	No	No
MACS_peak_12184	chr6	125570513	125571585	1073	464	48	216.88	18.45	0	No	Yes	No	No	No	No	No	No	No	No	No	No	No	No	No
MACS_peak_3948	chr13	34137863	34138928	1066	631	48	216.85	17.69	0	No	Yes	No	No	No	No	No	No	No	No	No	No	No	No	No
MACS_peak_8976	chr3	61072328	61073307	980	526	46	216.84	14.63	0	No	Yes	No	No	No	No	No	No	No	No	No	No	No	No	No
MACS_peak_1893	chr11	5895672	5896785	1114	519	49	216.75	20.22	0	No	Yes	No	No	No	No	No	No	No	No	No	No	No	No	No
MACS_peak_1913	chr11	8145217	8146290	1074	532	48	216.72	22.9	0	No	Yes	No	No	No	No	No	No	No	No	No	No	No	No	No
MACS_peak_12172	chr6	125034130	125035156	1027	523	47	216.71	17.81	0	No	Yes	No	No	No	No	No	No	No	No	No	No	No	No	No
MACS_peak_7634	chr2	10980871	10981992	1122	580	49	216.67	16.54	0	No	Yes	No	No	No	No	No	No	No	No	No	No	No	No	No
MACS_peak_11086	chr5	129028324	129029304	981	460	46	216.67	16.54	0	No	Yes	No	No	No	No	No	No	No	No	No	No	No	No	No
MACS_peak_2147	chr11	43161458	43162740	1283	777	66	216.62	14.07	0	No	Yes	No	No	No	No	No	No	No	No	No	No	No	No	No
MACS_peak_892	chr1	172066075	172067149	1075	580	48	216.55	19.08	0	No	Yes	No	No	No	No	No	No	No	No	No	No	No	No	No
MACS_peak_9254	chr3	102138997	102139933	937	343	45	216.39	15.27	0	No	Yes	No	No	No	No	No	No	No	No	No	No	No	Yes	No
MACS_peak_2756	chr11	92751060	92751856	797	514	43	216.38	18.53	0	No	Yes	No	No	No	No	No	No	No	No	No	No	No	No	No
MACS_peak_10144	chr4	129764190	129765218	1029	575	47	216.37	20.99	0	No	Yes	No	No	No	No	No	No	No	No	No	No	No	Yes	No
MACS_peak_2395	chr11	65010497	65011583	1087	516	50	216.35	21.82	0	No	Yes	No	No	No	No	No	No	No	No	No	No	No	No	No
MACS_peak_14173	chr8	126873243	126874366	1124	539	49	216.35	14.63	0	No	Yes	No	No	No	No	No	No	No	No	No	No	No	No	No
MACS_peak_3237	chr12	4392068	4393137	1070	685	60	216.34	15.68	0	No	Yes	No	Yes	No	No	Yes	No	No	No	No	No	No	No	No
MACS_peak_6006	chr16	86419388	86420068	681	476	39	216.27	19.72	0	No	Yes	No	No	No	No	No	No	No	No	No	No	No	No	No
MACS_peak_8329	chr2	130214338	130215222	885	447	52	216.16	12.83	0	No	Yes	No	No	No	No	No	No	No	No	No	No	No	No	No
MACS_peak_11999	chr6	108357556	108358930	1375	870	55	216.09	14.63	0	No	Yes	No	No	No	No	No	No	No	No	No	No	No	No	No
MACS_peak_13351	chr8	9233024	9234149	1126	551	49	216.03	16.54	0	No	Yes	No	No	No	No	No	No	No	No	No	No	No	Yes	No
MACS_peak_61	chr1	17153429	17154397	969	486	57	216	15.28	0	No	Yes	No	No	No	No	No	No	No	No	No	No	No	No	No
MACS_peak_6173	chr17	17782232	17783358	1127	564	49	215.87	12.09	0	No	Yes	No	No	No	No	No	No	No	No	No	No	No	No	No
MACS_peak_951	chr1	180290566	180291587	1022	485	50	215.82	17.69	0	No	Yes	No	No	No	Yes	No	Yes	No	No	No	No	No	Yes	No
MACS_peak_14224	chr9	7713798	7714863	1066	503	51	215.61	18.24	0	No	Yes	No	No	No	No	No	No	No	No	No	No	No	No	No
MACS_peak_5024	chr15	11337979	11339013	1035	453	47	215.35	20.99	0	No	Yes	No	No	No	No	No	No	No	No	No	No	No	No	No
MACS_peak_1726	chr10	111596972	111597912	941	398	48	215.28	15.48	0	No	Yes	No	No	No	No	No	No	No	No	No	No	No	No	No
MACS_peak_4413	chr13	114654817	114656641	1825	417	65	215.23	11.18	0	No	Yes	No	No	No	No	No	No	No	No	No	No	No	No	No
MACS_peak_14325	chr9	29468787	29469822	1036	476	47	215.18	16.54	0	No	Yes	No	No	No	No	No	No	No	No	No	No	No	No	No
MACS_peak_11168	chr5	137266606	137267504	899	350	44	215.12	19.08	0	No	Yes	No	No	No	No	No	No	No	No	No	No	No	No	No
MACS_peak_9665	chr4	40720074	40722001	1928	308	66	215.09	12.09	0	No	Yes	No	No	No	No	No	No	No	No	No	No	No	No	No
MACS_peak_6616	chr17	86883412	86884495	1084	534	48	215.06	15.9	0	No	Yes	No	No	No	No	No	No	No	No	No	No	No	No	No
MACS_peak_5455	chr15	91134460	91135572	1113	552	52	215.01	16.59	0	No	Yes	No	No	No	No	No	No	No	No	No	No	No	No	No
MACS_peak_3657	chr12	99518475	99519559	1085	489	48	214.9	17.17	0	No	Yes	No	No	No	No	No	No	No	No	No	No	No	No	No
MACS_peak_5317	chr15	75379070	75380107	1038	494	47	214.85	18.45	0	No	Yes	No	Yes	No	No	No	No	No	No	No	No	No	No	No
MACS_peak_5013	chr15	10638006	10638990	985	517	46	214.8	18.96	0	No	Yes	No	Yes	No	No	No	No	No	No	No	Yes	No	No	No
MACS_peak_11947	chr6	98054220	98056005	1786	1301	68	214.64	13.48	0	No	Yes	No	No	No	No	No	No	No	No	No	No	No	No	No
MACS_peak_14046	chr8	113866711	113868005	1295	704	57	214.64	17.14	0	No	Yes	No	No	Yes	No	No	No	No	No	No	No	No	No	No
MACS_peak_13136	chr7	129602794	129603865	1072	542	51	214.57	13.82	0	No	Yes	No	No	No	No	No	No	No	No	No	No	No	No	No
MACS_peak_4352	chr13	105579371	105580263	893	557	55	214.52	15.8	0	No	Yes	No	No	No	No	No	No	No	No	No	No	No	No	No
MACS_peak_14966	chr9	108838068	108838925	858	402	43	214.5	22.26	0	No	No	No	No	No	No	No	No	No	No	Yes	No	No	No	No
MACS_peak_11484	chr6	36995265	36996778	1514	1105	62	214.44	14.2	0	No	Yes	No	No	No	No	No	No	No	No	No	No	No	No	No
MACS_peak_13092	chr7	121723527	121724711	1185	642	50	214.4	13.36	0	No	Yes	No	No	No	No	No	No	No	No	No	No	No	No	No
MACS_peak_298	chr1	64763538	64764880	1343	802	57	214.39	17.69	0	No	Yes	No	No	No	No	No	No	No	No	No	No	No	No	No
MACS_peak_3947	chr13	34086631	34087867	1237	649	54	214.31	17.01	0	No	Yes	No	No	No	No	No	No	No	No	No	No	No	No	No
MACS_peak_1530	chr10	79420635	79421284	650	388	38	214.25	18.45	0	No	Yes	Yes	Yes	No	No	No	No	No	No	No	No	No	No	No
MACS_peak_9399	chr3	129010745	129012238	1494	549	57	214.11	12.72	0	No	Yes	No	No	No	No	No	No	No	No	No	No	No	No	No
MACS_peak_10776	chr5	82775196	82776356	1161	649	68	214.07	13.61	0	No	Yes	No	No	No	No	No	No	No	No	No	No	No	No	No
MACS_peak_12294	chr6	136809087	136810323	1237	666	51	214.03	17.81	0	No	Yes	No	No	No	No	No	No	No	No	No	No	No	No	No
MACS_peak_14113	chr8	122209830	122210903	1074	482	54	213.96	15.23	0	No	Yes	No	No	No	No	No	No	No	No	No	No	No	No	No
MACS_peak_632	chr1	134208790	134209928	1139	719	49	213.95	13.99	0	No	Yes	No	No	No	No	No	No	No	No	No	No	No	Yes	No
MACS_peak_5403	chr15	83884100	83885090	991	528	49	213.76	17.69	0	No	Yes	No	No	No	No	No	No	No	No	No	No	No	No	No
MACS_peak_9229	chr3	100372233	100373094	862	417	43	213.74	20.36	0	No	Yes	No	No	No	No	No	No	No	No	No	No	No	No	No
MACS_peak_2473	chr11	70436200	70437244	1045	588	47	213.67	16.54	0	No	Yes	No	No	No	No	No	No	No	No	No	No	No	No	No
MACS_peak_6661	chr18	3495195	3496095	901	470	44	213.63	18.96	0	No	Yes	No	No	No	No	No	No	No	No	No	No	No	No	No
MACS_peak_1121	chr10	12331856	12332948	1093	532	48	213.59	16.54	0	No	Yes	No	No	No	No	No	No	No	No	No	No	No	No	No
MACS_peak_2041	chr11	28510492	28511483	992	496	46	213.58	17.06	0	No	Yes	No	No	No	No	No	No	No	No	No	No	No	No	No
MACS_peak_7090	chr18	75765917	75767309	1393	477	54	213.56	12.72	0	No	No	No	No	No	No	No	No	No	No	No	No	No	No	No
MACS_peak_7822	chr2	33676841	33677793	953	560	45	213.52	18.45	0	No	Yes	No	No	No	Yes	No	No	No	No	No	No	No	No	No
MACS_peak_1854	chr11	3686300	3687220	921	453	50	213.3	16.22	0	No	Yes	No	No	No	No	No	No	No	No	No	No	No	Yes	No
MACS_peak_5470	chr15	94043250	94044491	1242	763	52	213.28	17.17	0	No	Yes	No	No	No	No	No	No	No	No	No	No	No	No	No
MACS_peak_9646	chr4	34337772	34339326	1555	1175	55	213.11	15.27	0	No	Yes	No	No	No	No	No	No	No	No	No	No	No	No	No
MACS_peak_14570	chr9	57885987	57886988	1002	556	46	213.01	21.63	0	No	Yes	No	No	No	No	No	No	No	No	No	No	No	No	No
MACS_peak_4742	chr14	63111036	63112030	995	498	52	212.98	18.58	0	No	Yes	No	No	No	No	No	No	No	No	No	No	No	No	No
MACS_peak_10064	chr4	120053164	120054134	971	583	52	212.98	13.84	0	No	Yes	No	No	No	No	No	No	No	No	No	No	No	No	No
MACS_peak_14204	chr8	129854865	129856447	1583	1061	65	212.92	18.65	0	No	Yes	No	No	No	No	No	No	No	No	No	No	No	No	No
MACS_peak_11663	chr6	56430572	56431717	1146	532	49	212.85	14.63	0	No	Yes	No	No	No	No	No	No	No	No	No	No	No	No	No
MACS_peak_199	chr1	46970864	46971866	1003	525	46	212.84	23.54	0	No	Yes	No	No	No	No	No	No	No	No	No	No	No	No	No
MACS_peak_8857	chr3	33854877	33855997	1121	559	55	212.78	17.69	0	No	Yes	No	Yes	No	No	No	No	No	No	No	No	No	No	No
MACS_peak_7538	chr19	53322111	53323306	1196	631	50	212.71	15.27	0	No	Yes	No	No	No	No	No	No	No	No	No	No	No	No	No
MACS_peak_1168	chr10	19844608	19845853	1246	577	51	212.68	16.54	0	No	Yes	No	No	No	No	No	No	No	No	No	No	No	No	Yes
MACS_peak_3991	chr13	41333711	41334927	1217	615	55	212.56	15.48	0	No	Yes	No	No	No	No	No	No	No	No	No	No	No	No	No
MACS_peak_14433	chr9	44261873	44263584	1712	633	62	212.56	13.9	0	No	Yes	No	No	No	No	No	No	No	No	No	No	No	No	No
MACS_peak_1251	chr10	31461936	31463063	1128	538	52	212.48	16.03	0	No	Yes	No	No	No	No	No	No	No	No	No	No	No	No	No
MACS_peak_15005	chr9	113538357	113539225	869	570	43	212.42	21.63	0	No	Yes	No	No	No	No	No	No	No	No	No	No	No	No	No
MACS_peak_14515	chr9	53598513	53599338	826	480	42	212.25	19.08	0	No	Yes	No	No	No	No	No	No	No	No	No	No	No	No	No
MACS_peak_874	chr1	169142165	169143059	895	323	46	212.2	12.44	0	No	Yes	No	No	No	No	No	No	No	No	No	No	No	No	No
MACS_peak_5915	chr16	55852758	55853637	880	400	46	212.2	19.46	0	No	Yes	No	No	No	No	No	No	No	No	No	No	No	No	No
MACS_peak_9299	chr3	107669720	107670692	973	538	46	212.2	17.83	0	No	Yes	No	No	No	No	No	No	No	No	No	No	No	No	No
MACS_peak_12242	chr6	131303361	131304326	966	446	46	212.2	18.31	0	No	Yes	No	No	No	No	No	No	No	No	No	No	No	No	No
MACS_peak_11061	chr5	126009221	126010267	1047	475	47	212.16	20.22	0	No	Yes	No	No	No	No	No	No	No	No	No	No	No	No	No
MACS_peak_6256	chr17	30591407	30592401	995	491	48	212.15	25.85	0	No	Yes	No	No	No	No	No	No	No	No	Yes	No	No	No	No
MACS_peak_5023	chr15	11336394	11337470	1077	387	49	212.13	13.69	0	No	Yes	No	No	No	No	No	No	No	No	No	No	No	No	No
MACS_peak_5205	chr15	54838950	54839998	1049	634	49	212.13	14.5	0	No	Yes	No	No	No	No	No	No	No	No	No	No	No	No	No
MACS_peak_5495	chr15	97157462	97158388	927	724	49	212.13	13.84	0	No	Yes	No	No	No	No	No	No	No	No	No	No	No	No	No
MACS_peak_1304	chr10	43673290	43674539	1250	623	51	212.08	14.63	0	No	Yes	No	No	No	No	No	No	No	No	No	No	No	No	No
MACS_peak_8389	chr2	139207324	139208239	916	327	44	212	17.17	0	No	Yes	No	No	No	No	No	No	No	No	No	No	No	No	No
MACS_peak_5767	chr16	30236113	30237120	1008	474	46	211.99	20.36	0	No	Yes	No	No	No	No	No	No	No	No	No	No	No	No	No
MACS_peak_3866	chr13	18901416	18902518	1103	632	48	211.98	14.63	0	No	Yes	No	No	No	No	No	No	No	No	No	No	No	No	No
MACS_peak_445	chr1	90641523	90642307	785	509	41	211.83	15.9	0	No	Yes	No	No	No	No	No	No	No	No	No	No	No	No	No
MACS_peak_930	chr1	176399598	176400514	917	520	44	211.82	19.08	0	No	Yes	No	No	No	No	No	No	No	No	No	No	No	No	No
MACS_peak_1628	chr10	92828245	92829253	1009	499	46	211.82	20.36	0	No	Yes	No	No	Yes	No	No	No	No	No	No	No	No	No	No
MACS_peak_10327	chr4	144885248	144886164	917	391	44	211.82	20.36	0	No	Yes	No	No	No	No	No	No	No	No	No	No	No	No	No
MACS_peak_8232	chr2	118088590	118089552	963	536	45	211.75	17.17	0	No	Yes	No	No	No	No	No	No	No	No	No	No	No	No	No
MACS_peak_4567	chr14	33294996	33296040	1045	417	50	211.74	15.48	0	No	Yes	No	No	No	No	No	No	No	No	No	No	No	No	No
MACS_peak_7735	chr2	27092577	27093278	702	444	39	211.66	18.45	0	No	Yes	No	Yes	No	No	No	No	No	No	No	No	No	No	No
MACS_peak_14425	chr9	43092037	43093046	1010	469	46	211.65	19.72	0	No	Yes	No	No	No	No	No	No	No	No	No	No	No	Yes	No
MACS_peak_3504	chr12	74617645	74618897	1253	836	52	211.64	15.27	0	No	Yes	No	No	No	No	No	No	No	No	No	No	No	No	No
MACS_peak_5545	chr15	101349793	101350995	1203	629	50	211.64	15.27	0	No	Yes	No	No	No	No	No	No	No	No	No	No	No	No	No
MACS_peak_4447	chr14	9292732	9293877	1146	577	49	211.63	17.69	0	No	Yes	No	No	No	No	No	No	No	No	No	No	No	No	No
MACS_peak_13860	chr8	90060275	90061238	964	485	45	211.58	13.99	0	No	Yes	No	No	No	No	No	No	No	No	No	No	No	No	No
MACS_peak_13879	chr8	92524195	92525597	1403	864	65	211.5	12.83	0	No	Yes	No	No	No	No	No	No	No	No	No	No	No	No	No
MACS_peak_10462	chr5	21092225	21093235	1011	566	46	211.48	18.45	0	No	Yes	No	No	No	No	No	No	No	No	No	No	No	No	No
MACS_peak_103	chr1	31210584	31211502	919	398	44	211.46	24.17	0	No	Yes	No	No	No	No	No	No	No	No	No	No	No	No	No
MACS_peak_13663	chr8	64353462	64354766	1305	740	53	211.44	13.99	0	No	Yes	No	No	No	No	No	No	No	No	No	No	No	No	No
MACS_peak_6787	chr18	32644296	32645208	913	554	44	211.43	17.69	0	No	Yes	No	No	No	No	No	No	No	No	No	No	No	No	No
MACS_peak_9041	chr3	80842899	80844168	1270	676	55	211.4	13.27	0	No	Yes	No	No	No	No	No	No	No	No	No	No	No	No	No
MACS_peak_10720	chr5	72741276	72742192	917	529	62	211.34	12.95	0	No	Yes	No	No	No	No	No	No	No	No	No	No	No	No	No
MACS_peak_1919	chr11	8475093	8476557	1465	578	70	211.31	8.85	0	No	No	No	No	No	No	No	No	No	No	No	No	No	No	No
MACS_peak_5926	chr16	57243231	57244640	1410	511	54	211.21	12.72	0	No	No	No	No	No	No	No	No	No	No	No	No	No	Yes	No
MACS_peak_3131	chr11	116155107	116156362	1256	733	52	211.19	15.27	0	No	Yes	No	No	No	No	No	No	No	No	No	Yes	No	Yes	No
MACS_peak_786	chr1	156872682	156873789	1108	515	48	211.17	13.36	0	No	Yes	No	No	No	No	No	No	No	No	No	No	No	No	No
MACS_peak_7284	chr19	16428037	16428906	870	346	43	211.13	17.06	0	No	Yes	No	No	No	No	No	No	No	No	No	No	No	No	No
MACS_peak_11832	chr6	86871229	86872516	1288	799	56	211.11	15.12	0	No	Yes	No	No	No	No	No	No	No	No	No	No	No	No	No
MACS_peak_8717	chr2	178804810	178806058	1249	512	51	210.98	16.43	0	No	Yes	No	No	No	No	No	No	No	No	No	No	No	No	No
MACS_peak_5108	chr15	34672549	34673706	1158	382	49	210.97	12.72	0	No	Yes	No	No	No	No	No	No	No	No	No	No	No	No	No
MACS_peak_1159	chr10	19017074	19018224	1151	608	49	210.85	17.06	0	No	Yes	No	No	No	No	No	No	No	No	No	No	No	No	No
MACS_peak_7728	chr2	26416704	26417813	1110	616	48	210.85	17.81	0	No	Yes	No	No	No	No	No	No	No	No	No	No	No	No	No
MACS_peak_11405	chr6	24969614	24971065	1452	590	72	210.84	12.09	0	No	Yes	No	No	No	No	No	No	No	No	No	No	No	No	No
MACS_peak_821	chr1	161326259	161327266	1008	465	46	210.83	13.27	0	No	Yes	No	No	No	No	No	No	No	No	No	No	No	No	No
MACS_peak_2668	chr11	84607382	84608436	1055	779	47	210.83	16.43	0	No	Yes	No	Yes	No	No	No	No	No	No	No	No	No	No	No
MACS_peak_3928	chr13	31750453	31751334	882	580	46	210.83	16.59	0	No	Yes	No	No	No	No	No	No	No	No	No	No	No	No	No
MACS_peak_7866	chr2	39250058	39251072	1015	344	46	210.8	15.27	0	No	Yes	No	No	No	No	No	No	No	No	No	No	No	No	No
MACS_peak_12323	chr6	140663283	140664442	1160	535	49	210.66	17.17	0	No	Yes	No	No	No	No	No	No	No	No	No	No	No	No	No
MACS_peak_12453	chr7	6477454	6479465	2012	501	66	210.65	12	0	No	Yes	No	No	No	No	No	No	No	No	No	No	No	No	No
MACS_peak_9159	chr3	93165531	93166634	1104	556	48	210.62	19.59	0	No	Yes	No	No	No	No	No	No	No	No	No	No	No	No	No
MACS_peak_2709	chr11	87872104	87873860	1757	731	85	210.57	10.55	0	No	Yes	No	No	No	No	No	No	No	No	No	No	No	No	No
MACS_peak_2453	chr11	69747415	69748338	924	490	44	210.56	16.54	0	No	Yes	No	No	No	No	No	No	No	No	No	No	No	No	No
MACS_peak_1140	chr10	17589480	17590591	1112	550	48	210.54	17.17	0	No	Yes	No	No	No	No	No	No	No	No	No	No	No	No	No
MACS_peak_8353	chr2	132141482	132142593	1112	509	49	210.54	19.72	0	No	Yes	No	No	No	No	No	No	No	No	No	No	No	No	Yes
MACS_peak_13459	chr8	24787231	24788165	935	405	50	210.54	15.23	0	No	Yes	No	No	No	No	No	No	No	No	No	No	No	No	No
MACS_peak_4104	chr13	55506475	55507444	970	521	45	210.53	15.9	0	No	Yes	No	No	No	No	No	No	No	No	Yes	No	No	No	No
MACS_peak_14531	chr9	54668869	54670190	1322	833	56	210.53	13.82	0	No	Yes	No	No	No	No	No	No	No	No	No	No	No	No	No
MACS_peak_3878	chr13	20403124	20404486	1363	596	54	210.51	13.99	0	No	Yes	No	No	No	No	No	No	No	No	No	No	No	No	No
MACS_peak_1060	chr1	195275282	195277022	1741	716	62	210.46	11.45	0	No	Yes	No	No	No	No	No	No	No	No	No	No	No	No	No
MACS_peak_10111	chr4	125903960	125905024	1065	498	47	210.36	20.36	0	No	Yes	No	No	No	No	No	No	No	No	No	No	No	No	No
MACS_peak_5308	chr15	74470245	74471406	1162	595	49	210.35	17.81	0	No	Yes	No	No	No	No	No	No	No	No	No	No	No	No	No
MACS_peak_344	chr1	74408317	74409109	793	324	41	210.23	15.27	0	No	Yes	No	No	No	No	No	No	No	No	No	No	No	No	No
MACS_peak_14993	chr9	111453713	111454722	1010	516	60	210.2	12.16	0	No	Yes	No	No	No	No	No	No	No	No	No	No	No	No	No
MACS_peak_13390	chr8	13411227	13412292	1066	668	47	210.19	16.54	0	No	Yes	No	No	No	No	No	No	No	No	No	No	No	No	No
MACS_peak_11500	chr6	38276203	38277261	1059	567	47	210.17	15.8	0	No	Yes	No	No	No	No	No	No	No	No	No	No	No	No	No
MACS_peak_14150	chr8	124796799	124797817	1019	482	46	210.13	17.17	0	No	Yes	No	Yes	No	No	No	No	No	No	No	No	No	No	No
MACS_peak_15049	chr9	118829662	118830916	1255	480	51	210.09	16.43	0	No	Yes	No	Yes	Yes	No	No	No	No	No	No	No	No	No	No
MACS_peak_3998	chr13	41804542	41805608	1067	543	47	210.03	18.45	0	No	Yes	No	No	No	No	No	No	No	No	No	No	No	No	No
MACS_peak_13438	chr8	23102416	23103511	1096	553	54	210.03	17.2	0	No	Yes	No	No	No	No	No	No	No	No	No	No	No	No	No
MACS_peak_14726	chr9	72731439	72732411	973	465	45	210.01	16.54	0	No	Yes	No	No	No	No	No	No	No	No	No	No	No	No	No
MACS_peak_9116	chr3	88325691	88326703	1013	420	46	209.98	17.69	0	No	Yes	No	No	No	No	No	No	No	No	No	No	No	No	No
MACS_peak_13535	chr8	35878599	35879930	1332	748	63	209.96	14.15	0	No	Yes	No	No	No	No	No	No	No	No	No	No	No	No	No
MACS_peak_5006	chr15	8805078	8806044	967	605	45	209.92	17.06	0	No	No	No	No	No	No	No	No	No	No	No	No	No	No	No
MACS_peak_6951	chr18	57291519	57292991	1473	1060	57	209.83	13.36	0	No	Yes	No	No	No	No	No	No	No	No	No	No	No	No	No
MACS_peak_10885	chr5	104647652	104648672	1021	457	46	209.79	23.54	0	No	Yes	No	No	No	No	No	No	No	No	No	No	No	No	No
MACS_peak_3419	chr12	55199408	55200524	1117	634	48	209.74	17.17	0	No	Yes	No	No	No	No	No	No	No	No	No	No	No	No	No
MACS_peak_10005	chr4	115575186	115576254	1069	554	47	209.7	12.72	0	No	Yes	No	No	No	No	No	No	No	No	No	No	No	No	No
MACS_peak_1836	chr10	129529732	129530755	1024	378	57	209.64	14.41	0	No	Yes	No	No	No	No	No	No	No	No	No	No	No	No	No
MACS_peak_2056	chr11	30556933	30557962	1030	332	57	209.64	14.49	0	No	Yes	No	No	No	No	No	No	No	No	No	No	No	No	No
MACS_peak_2925	chr11	101674288	101675357	1070	555	47	209.54	23.54	0	No	Yes	No	No	Yes	No	No	No	No	No	No	No	No	No	No
MACS_peak_7882	chr2	49167953	49169271	1319	788	53	209.44	19.08	0	No	Yes	No	No	No	No	No	No	No	No	No	No	No	No	No
MACS_peak_11447	chr6	31610131	31611501	1371	857	53	209.39	14.63	0	No	Yes	No	No	No	No	No	No	No	No	No	No	No	No	No
MACS_peak_5508	chr15	98446960	98448228	1269	764	53	209.29	15.9	0	No	Yes	No	No	No	No	No	No	No	No	No	No	No	No	No
MACS_peak_13961	chr8	107644563	107645452	890	536	46	209.28	18.8	0	No	Yes	No	No	No	No	No	No	No	No	No	No	No	No	No
MACS_peak_9573	chr4	11380514	11381399	886	591	43	209.26	19.72	0	No	Yes	No	No	No	No	No	No	No	No	No	No	No	No	No
MACS_peak_13653	chr8	63095486	63096487	1002	588	57	209.24	16.89	0	No	No	No	No	No	No	No	No	No	No	No	No	No	No	No
MACS_peak_13428	chr8	18953618	18954731	1114	545	63	209.18	13.64	0	No	Yes	No	No	No	No	No	No	No	No	No	No	No	No	No
MACS_peak_5877	chr16	44693630	44694776	1147	338	51	209.11	14.93	0	No	Yes	No	No	No	No	No	No	No	No	No	No	No	No	No
MACS_peak_6257	chr17	30695861	30697085	1225	868	53	208.95	14.74	0	No	Yes	No	No	No	No	No	No	No	No	No	No	No	No	No
MACS_peak_703	chr1	138447214	138448101	888	462	43	208.89	17.81	0	No	Yes	No	No	No	No	No	No	No	No	No	No	No	No	No
MACS_peak_10530	chr5	31108421	31109264	844	263	42	208.8	18.45	0	No	Yes	No	No	No	No	No	No	No	No	No	No	No	No	No
MACS_peak_12324	chr6	140714684	140715827	1144	463	55	208.8	15.23	0	No	Yes	No	No	No	No	No	No	No	No	No	No	No	No	No
MACS_peak_835	chr1	163144326	163145352	1027	536	46	208.79	19.72	0	No	Yes	No	No	No	No	No	No	No	No	No	No	No	No	No
MACS_peak_4473	chr14	17212322	17213348	1027	527	46	208.79	23.54	0	No	Yes	No	No	No	No	No	No	No	No	No	No	No	No	No
MACS_peak_9445	chr3	137861007	137862081	1075	341	47	208.73	14.63	0	No	Yes	No	No	No	No	No	No	No	No	No	No	No	No	No
MACS_peak_8454	chr2	150503069	150504896	1828	1323	67	208.64	11.06	0	No	Yes	No	No	No	No	No	No	No	No	No	No	No	No	No
MACS_peak_7739	chr2	27283201	27284263	1063	557	50	208.62	18.8	0	No	Yes	No	No	No	No	No	No	No	No	No	No	No	No	No
MACS_peak_7750	chr2	28403037	28403971	935	418	44	208.6	12.09	0	No	Yes	No	Yes	No	No	No	No	No	No	No	No	No	No	No
MACS_peak_10367	chr4	150530991	150531880	890	333	43	208.53	21.63	0	No	Yes	No	No	No	No	No	No	No	No	No	No	No	No	No
MACS_peak_7593	chr19	60958760	60959905	1146	540	55	208.45	15.73	0	No	Yes	No	No	No	No	Yes	No	No	No	No	No	No	No	No
MACS_peak_14662	chr9	66673407	66674425	1019	584	60	208.35	16.95	0	No	Yes	No	No	No	No	No	No	No	No	No	No	No	No	No
MACS_peak_5244	chr15	60933562	60935320	1759	596	61	208.31	14.63	0	No	Yes	No	No	No	No	No	No	No	No	No	No	No	No	No
MACS_peak_7388	chr19	33301090	33302333	1244	581	54	208.31	16.59	0	No	Yes	No	No	No	No	No	No	No	No	No	No	No	No	No
MACS_peak_2126	chr11	36034455	36035557	1103	553	48	208.27	22.43	0	No	Yes	No	No	No	No	No	No	No	No	No	No	No	No	No
MACS_peak_14723	chr9	72255830	72256766	937	431	44	208.25	15.9	0	No	Yes	No	No	No	No	No	No	No	No	No	No	No	No	No
MACS_peak_13331	chr8	3671801	3672647	847	253	42	208.23	15.9	0	No	Yes	No	No	No	No	No	No	No	No	No	No	No	Yes	No
MACS_peak_12410	chr6	148862139	148863122	984	491	45	208.11	19.72	0	No	Yes	No	No	No	No	No	No	No	No	No	No	No	No	No
MACS_peak_12922	chr7	96648043	96649316	1274	606	58	208.11	12.29	0	No	Yes	No	No	No	No	No	No	No	No	No	No	No	No	No
MACS_peak_7746	chr2	28059314	28060468	1155	607	52	208.03	16.03	0	No	Yes	No	No	No	No	No	No	No	No	No	No	No	No	No
MACS_peak_920	chr1	174420024	174421151	1128	575	48	208.01	17.81	0	No	Yes	No	No	Yes	No	No	No	No	No	No	No	No	No	No
MACS_peak_60	chr1	17113071	17114150	1080	593	47	207.92	19.08	0	No	Yes	No	No	No	No	No	No	No	No	No	No	No	No	No
MACS_peak_12378	chr6	145308272	145309351	1080	521	47	207.92	17.17	0	No	Yes	No	No	No	No	No	No	No	No	No	No	No	No	No
MACS_peak_3197	chr11	119224405	119225632	1228	699	51	207.89	19.72	0	No	Yes	No	No	No	No	No	No	No	No	No	No	No	No	No
MACS_peak_547	chr1	120983886	120984690	805	464	41	207.88	19.08	0	No	Yes	No	No	No	No	No	No	No	No	No	No	No	No	No
MACS_peak_11268	chr5	148631383	148632144	762	326	40	207.87	17.17	0	No	Yes	No	No	No	No	No	No	No	No	No	No	No	No	No
MACS_peak_3452	chr12	60366284	60367003	720	368	39	207.84	18.45	0	No	Yes	No	No	No	No	No	No	No	No	No	No	No	No	No
MACS_peak_8316	chr2	129084056	129085210	1155	591	64	207.78	17.32	0	No	Yes	No	No	No	No	No	No	No	No	No	No	No	No	No
MACS_peak_12219	chr6	128183880	128184977	1098	591	65	207.69	14.29	0	No	Yes	No	No	No	No	No	No	No	No	No	No	No	No	No
MACS_peak_13463	chr8	25496489	25497377	889	583	43	207.62	12.64	0	No	Yes	No	No	No	No	No	No	No	No	No	No	No	No	No
MACS_peak_13562	chr8	41272689	41273675	987	383	45	207.6	20.36	0	No	Yes	No	No	No	No	No	No	No	No	No	No	No	No	No
MACS_peak_419	chr1	88336655	88337595	941	578	44	207.54	18.45	0	Yes	Yes	No	No	Yes	No	Yes	No	No	No	No	No	No	No	No
MACS_peak_4245	chr13	81001116	81002246	1131	587	48	207.54	18.45	0	No	Yes	No	No	No	No	No	No	No	No	No	No	No	No	No
MACS_peak_1223	chr10	25400837	25401871	1035	447	46	207.46	17.17	0	No	Yes	No	No	No	No	No	No	No	No	No	No	No	No	No
MACS_peak_10684	chr5	64897022	64898202	1181	506	49	207.44	14.63	0	No	Yes	Yes	No	Yes	No	No	No	No	No	No	No	No	No	No
MACS_peak_14862	chr9	97062193	97063630	1438	835	55	207.41	13.36	0	No	Yes	No	No	No	No	No	No	No	No	No	No	No	No	No
MACS_peak_7641	chr2	11923637	11924918	1282	491	51	207.4	15.27	0	No	Yes	No	No	No	No	No	No	No	No	No	No	No	No	No
MACS_peak_4819	chr14	71180255	71181387	1133	547	48	207.23	17.17	0	No	Yes	No	No	No	No	No	No	No	No	No	No	No	No	No
MACS_peak_201	chr1	51018881	51019917	1037	439	46	207.13	18.45	0	No	Yes	No	No	No	No	No	No	No	No	No	No	No	No	No
MACS_peak_4828	chr14	75390253	75390854	602	240	36	207.13	14.63	0	No	Yes	No	No	No	No	No	No	No	No	No	No	No	No	No
MACS_peak_14202	chr8	129663008	129663747	740	217	41	207.13	16.88	0	No	Yes	No	No	No	No	No	No	No	No	No	No	No	No	No
MACS_peak_7226	chr19	8757147	8758231	1085	530	47	207.12	22.26	0	No	Yes	No	No	No	No	No	No	No	No	No	No	No	No	No
MACS_peak_13592	chr8	47019694	47020827	1134	520	48	207.07	20.36	0	No	Yes	No	No	Yes	No	No	No	No	No	No	No	No	Yes	No
MACS_peak_2643	chr11	82540051	82541043	993	475	59	207.01	16.22	0	No	Yes	No	No	No	No	No	No	No	No	No	No	No	No	No
MACS_peak_3672	chr12	102078883	102080066	1184	713	49	206.98	14.63	0	No	Yes	No	Yes	No	No	No	No	No	No	No	No	No	No	No
MACS_peak_104	chr1	31266730	31267815	1086	508	47	206.96	17.81	0	No	Yes	No	No	No	No	No	No	No	No	No	No	No	No	No
MACS_peak_14250	chr9	13693807	13694892	1086	546	47	206.96	18.45	0	No	Yes	No	No	No	No	No	No	No	No	No	No	No	Yes	No
MACS_peak_8469	chr2	152022571	152023424	854	525	42	206.92	19.08	0	No	Yes	No	No	No	No	No	No	No	No	No	No	No	Yes	No
MACS_peak_11896	chr6	92734541	92736025	1485	555	56	206.92	15.8	0	No	Yes	No	No	No	No	No	No	No	No	No	No	No	No	No
MACS_peak_14045	chr8	113613751	113614560	810	416	41	206.91	19.72	0	No	Yes	No	No	No	No	No	No	No	No	No	No	No	No	No
MACS_peak_11953	chr6	99477044	99477942	899	599	43	206.89	17.17	0	No	Yes	No	No	No	No	No	No	No	No	No	No	No	No	No
MACS_peak_1315	chr10	44764458	44765743	1286	800	51	206.83	13.36	0	No	Yes	No	No	No	No	No	No	No	No	No	No	No	No	No
MACS_peak_4902	chr14	103949428	103950507	1080	494	47	206.75	17.69	0	No	Yes	No	No	No	No	No	No	No	No	No	No	No	Yes	No
MACS_peak_1435	chr10	66371669	66372661	993	496	45	206.58	17.17	0	No	Yes	No	No	No	No	No	No	No	No	No	No	No	No	No
MACS_peak_7230	chr19	9184455	9185447	993	410	45	206.58	18.45	0	No	Yes	No	No	No	No	No	No	No	No	No	No	No	No	No
MACS_peak_14009	chr8	110100309	110101103	795	448	41	206.56	18.69	0	No	Yes	No	No	No	Yes	No	No	No	No	No	No	No	No	No
MACS_peak_9394	chr3	128039957	128040725	769	251	40	206.47	20.99	0	No	Yes	No	No	No	No	No	No	No	No	No	No	No	No	No
MACS_peak_6673	chr18	7707652	7708592	941	608	44	206.43	15.16	0	No	Yes	No	No	No	No	No	No	No	No	No	No	No	No	No
MACS_peak_6398	chr17	46919657	46920836	1180	555	49	206.38	8.85	0	No	Yes	No	No	No	No	No	No	No	No	No	No	No	No	No
MACS_peak_15025	chr9	115619007	115619819	813	378	41	206.33	19.08	0	No	Yes	No	No	No	No	No	No	No	No	No	No	No	No	No
MACS_peak_13074	chr7	120286642	120288025	1384	646	53	206.32	12	0	No	Yes	No	No	No	No	No	No	No	No	No	No	No	No	No
MACS_peak_8775	chr3	9947357	9948298	942	469	44	206.25	18.96	0	No	Yes	No	No	Yes	No	No	No	No	No	No	No	No	No	No
MACS_peak_638	chr1	134490771	134491892	1122	593	51	206.12	18.8	0	No	Yes	No	No	No	No	No	No	No	No	No	No	No	No	No
MACS_peak_13690	chr8	68966282	68967521	1240	608	50	206.12	13.36	0	No	Yes	No	No	No	No	No	No	No	No	No	No	No	No	No
MACS_peak_8747	chr2	181393538	181394880	1343	503	52	206.06	11.45	0	No	Yes	No	No	No	Yes	No	No	No	No	No	No	No	No	No
MACS_peak_2045	chr11	29167567	29168836	1270	526	64	206.05	13.67	0	No	Yes	No	No	No	No	No	No	No	No	No	No	No	No	No
MACS_peak_10008	chr4	115676371	115677504	1134	442	48	205.88	14.53	0	No	Yes	No	Yes	No	No	No	No	No	No	No	No	No	No	No
MACS_peak_9303	chr3	107864181	107864868	688	346	38	205.84	15.27	0	No	Yes	No	No	No	No	No	No	No	No	No	No	No	No	No
MACS_peak_12820	chr7	80521087	80522210	1124	516	52	205.79	18.8	0	No	Yes	No	No	No	No	No	No	No	No	No	No	No	No	No
MACS_peak_8212	chr2	115896800	115897991	1192	563	49	205.78	13.99	0	No	Yes	No	No	No	No	No	No	No	No	No	No	No	No	No
MACS_peak_12252	chr6	134190589	134191586	998	592	45	205.74	16.54	0	No	Yes	No	No	No	No	No	No	No	No	No	No	No	No	No
MACS_peak_9565	chr4	10762190	10763283	1094	523	47	205.69	17.17	0	No	Yes	No	No	No	No	No	No	No	No	No	No	No	No	No
MACS_peak_4459	chr14	13362513	13363963	1451	394	55	205.68	17.17	0	No	Yes	No	No	No	No	No	No	No	No	No	No	No	Yes	No
MACS_peak_2902	chr11	100563156	100564437	1282	758	53	205.64	15.15	0	No	Yes	No	No	No	No	No	No	No	No	No	No	No	No	No
MACS_peak_3962	chr13	37544710	37545660	951	521	51	205.62	15.89	0	No	Yes	No	Yes	No	No	No	No	No	No	No	No	No	Yes	No
MACS_peak_9507	chr3	153932234	153933177	944	603	51	205.62	13.45	0	No	Yes	No	No	No	No	No	No	No	No	No	No	No	No	No
MACS_peak_13304	chr7	151771271	151772222	952	499	44	205.62	20.99	0	No	Yes	No	No	No	No	No	No	No	No	No	No	No	No	No
MACS_peak_4713	chr14	58529030	58529890	861	521	42	205.61	16.54	0	No	Yes	No	No	Yes	No	No	No	No	No	No	No	No	No	No
MACS_peak_12487	chr7	17587281	17588450	1170	535	52	205.61	16.03	0	No	No	No	No	No	No	No	No	No	No	No	No	No	No	No
MACS_peak_1404	chr10	61301190	61302333	1144	455	48	205.52	15.27	0	No	Yes	No	No	No	No	No	No	No	No	No	No	No	No	No
MACS_peak_2456	chr11	69868810	69869905	1096	484	47	205.37	20.36	0	No	Yes	No	No	No	No	No	No	No	No	No	No	No	No	No
MACS_peak_10460	chr5	20831957	20833052	1096	581	47	205.37	17.17	0	No	Yes	No	No	No	No	No	No	No	No	No	No	No	No	No
MACS_peak_3309	chr12	25635110	25636157	1048	533	46	205.33	13.99	0	No	Yes	No	No	No	No	No	No	No	No	No	No	No	No	No
MACS_peak_7355	chr19	28621221	28622268	1048	471	46	205.33	15.9	0	No	Yes	No	No	No	No	No	No	No	No	No	No	No	No	No
MACS_peak_4184	chr13	68306550	68307322	773	424	42	205.26	18.23	0	No	No	No	No	No	No	No	No	No	No	No	No	No	No	No
MACS_peak_9758	chr4	54936211	54937029	819	228	41	205.18	20.36	0	No	Yes	No	No	No	No	No	No	No	No	No	No	No	No	No
MACS_peak_8994	chr3	65733058	65734843	1786	457	61	205.14	12.72	0	No	Yes	No	No	No	No	No	No	No	No	No	No	No	No	No
MACS_peak_5723	chr16	23045801	23047050	1250	686	58	205.13	12.78	0	No	No	No	No	No	No	No	No	No	No	No	No	No	No	No
MACS_peak_2693	chr11	86688121	86689838	1718	539	60	205.12	10.74	0	No	Yes	No	No	No	No	No	No	No	No	No	No	No	No	No
MACS_peak_8840	chr3	30594913	30595867	955	553	44	205.1	14.63	0	No	Yes	No	No	No	No	No	No	No	No	No	No	No	No	No
MACS_peak_9719	chr4	46623809	46624810	1002	461	45	205.07	22.26	0	No	Yes	No	No	No	No	No	No	No	No	No	No	No	No	No
MACS_peak_9464	chr3	142302815	142303864	1050	544	46	205	19.72	0	No	Yes	No	No	No	No	No	No	No	No	No	No	No	Yes	No
MACS_peak_4726	chr14	61131982	61133229	1248	608	50	204.95	13.36	0	No	Yes	No	No	No	No	No	No	No	No	No	No	No	No	No
MACS_peak_11371	chr6	17539010	17540914	1905	803	85	204.93	14.01	0	No	Yes	No	No	No	No	No	No	No	No	No	No	No	No	No
MACS_peak_13881	chr8	93232032	93232896	865	532	42	204.88	16.54	0	No	Yes	No	No	No	No	No	No	No	No	No	No	No	No	No
MACS_peak_12037	chr6	113390935	113391985	1051	496	46	204.84	17.81	0	No	Yes	No	No	No	No	No	No	No	No	No	No	No	No	No
MACS_peak_2882	chr11	99324015	99325521	1507	741	70	204.74	10.45	0	No	Yes	No	No	No	No	No	No	No	No	No	No	No	No	No
MACS_peak_4930	chr14	118711815	118712725	911	379	43	204.74	17.81	0	No	No	No	No	No	No	No	No	No	No	No	No	No	No	No
MACS_peak_6103	chr17	3570654	3571513	860	463	42	204.73	19.59	0	No	Yes	No	No	No	No	No	No	No	No	No	No	No	No	No
MACS_peak_6679	chr18	9272994	9274234	1241	749	64	204.66	13.27	0	No	Yes	No	No	No	No	No	No	No	No	No	No	No	No	No
MACS_peak_5222	chr15	57431327	57432893	1567	1014	58	204.64	19.72	0	No	Yes	No	Yes	No	No	No	No	No	No	No	No	No	No	No
MACS_peak_6246	chr17	29649689	29650838	1150	576	48	204.6	19.72	0	No	Yes	No	No	No	No	No	No	No	No	No	No	No	Yes	No
MACS_peak_6699	chr18	12883857	12885479	1623	1092	58	204.52	13.36	0	No	Yes	No	No	No	No	No	No	No	No	No	No	No	No	No
MACS_peak_3497	chr12	73935523	73937201	1679	1131	59	204.47	9.54	0	No	Yes	No	No	No	No	No	No	No	No	Yes	No	No	No	No
MACS_peak_11654	chr6	55666607	55667852	1246	863	61	204.44	13.71	0	No	Yes	No	No	No	No	No	No	No	No	No	No	No	No	No
MACS_peak_5970	chr16	72979610	72980593	984	643	45	204.28	18.65	0	No	Yes	No	No	No	No	No	No	No	No	No	No	No	No	No
MACS_peak_9498	chr3	152412269	152413204	936	433	45	204.28	19.52	0	No	Yes	No	No	No	No	No	No	No	No	No	No	No	No	No
MACS_peak_10841	chr5	97981827	97982720	894	488	45	204.28	18.64	0	No	Yes	No	No	No	No	No	No	No	No	No	No	No	Yes	No
MACS_peak_13696	chr8	69437580	69438411	832	631	45	204.28	15.25	0	No	Yes	No	No	No	No	No	No	No	No	No	No	No	No	No
MACS_peak_5654	chr16	14237090	14238080	991	494	46	204.24	17.33	0	No	Yes	No	No	No	No	No	No	No	No	No	No	No	No	No
MACS_peak_7205	chr19	6488706	6489712	1007	529	45	204.24	20.36	0	No	Yes	No	No	No	No	No	No	No	No	No	No	No	No	No
MACS_peak_5946	chr16	63015698	63017159	1462	472	55	204.23	17.81	0	No	Yes	No	No	No	No	No	No	No	No	No	No	No	No	No
MACS_peak_11887	chr6	92016672	92017824	1153	646	49	204.14	20.36	0	No	Yes	No	No	No	No	No	No	No	No	No	No	No	No	No
MACS_peak_7175	chr19	4497238	4498245	1008	486	45	204.07	20.36	0	No	Yes	No	No	No	No	No	No	No	No	No	No	No	No	No
MACS_peak_13597	chr8	47632201	47633025	825	586	41	204.04	19.08	0	No	Yes	No	No	No	No	No	No	No	No	No	No	No	No	No
MACS_peak_11328	chr6	5751896	5752767	872	575	48	204.02	14.9	0	No	Yes	No	No	No	No	No	No	No	No	No	No	No	No	No
MACS_peak_3086	chr11	113726506	113727610	1105	642	47	203.95	17.81	0	No	Yes	No	No	No	No	No	No	No	No	No	No	No	No	No
MACS_peak_10253	chr4	137982313	137983274	962	438	44	203.9	16.54	0	No	Yes	No	No	No	No	No	No	No	No	No	No	No	No	No
MACS_peak_3659	chr12	99912468	99913558	1091	522	50	203.89	14.37	0	No	Yes	No	No	No	No	No	No	No	No	No	No	No	No	Yes
MACS_peak_4634	chr14	48989786	48990701	916	445	43	203.86	19.08	0	No	Yes	No	No	No	No	No	No	No	No	No	No	No	No	No
MACS_peak_7292	chr19	17198496	17199650	1155	589	48	203.84	13.99	0	No	Yes	No	No	No	No	No	No	No	No	No	No	No	No	No
MACS_peak_4460	chr14	13407194	13408420	1227	606	53	203.83	17.69	0	No	Yes	No	No	No	No	No	No	No	No	No	No	No	No	No
MACS_peak_7372	chr19	30291765	30292629	865	302	42	203.81	17.69	0	No	Yes	No	No	No	No	No	No	No	No	No	No	No	No	No
MACS_peak_8705	chr2	174500902	174501864	963	400	44	203.73	19.72	0	No	Yes	No	No	No	No	No	No	No	No	No	No	No	No	No
MACS_peak_14559	chr9	57198569	57199701	1133	585	57	203.72	17.69	0	No	Yes	No	No	No	No	No	No	No	No	No	No	No	No	No
MACS_peak_952	chr1	180393454	180394560	1107	546	47	203.64	21.63	0	No	Yes	No	No	No	No	No	No	No	No	No	No	No	No	No
MACS_peak_9333	chr3	115736430	115737393	964	401	44	203.56	17.17	0	No	Yes	No	No	No	No	No	No	No	No	No	No	No	No	No
MACS_peak_1589	chr10	86487328	86488111	784	572	40	203.5	22.26	0	No	Yes	No	No	No	No	No	No	No	No	No	No	No	No	No
MACS_peak_5478	chr15	95404771	95405598	828	527	41	203.47	17.81	0	No	Yes	No	No	No	No	No	No	No	No	No	No	No	No	No
MACS_peak_3611	chr12	87954782	87955882	1101	472	47	203.42	16.43	0	No	Yes	No	No	No	No	No	No	No	No	No	No	No	No	No
MACS_peak_2890	chr11	100061054	100062204	1151	589	49	203.33	17.57	0	No	Yes	No	No	No	No	No	No	No	No	No	No	No	No	No
MACS_peak_12194	chr6	126756542	126757460	919	540	43	203.33	19.08	0	No	Yes	No	No	No	No	No	No	No	No	No	No	No	No	No
MACS_peak_6247	chr17	29651060	29652120	1061	488	47	203.23	19.08	0	No	Yes	No	No	No	No	No	No	No	No	No	No	No	Yes	No
MACS_peak_12664	chr7	38926346	38927546	1201	501	49	203.23	11.37	0	No	Yes	No	No	No	No	No	No	No	No	No	No	No	No	No
MACS_peak_1954	chr11	12432012	12433224	1213	562	62	203.12	16.08	0	No	Yes	No	No	No	No	No	No	No	No	No	No	No	Yes	No
MACS_peak_7314	chr19	22989956	22991017	1062	565	46	203.07	21.63	0	No	Yes	No	No	No	No	No	No	No	No	No	No	No	Yes	No
MACS_peak_10379	chr4	152074363	152075022	660	139	37	203.04	18.45	0	No	Yes	No	No	No	No	No	No	No	No	No	No	No	No	No
MACS_peak_13264	chr7	148144759	148145723	965	537	60	203.04	11.23	0	No	Yes	No	Yes	No	No	No	No	No	No	No	No	No	No	No
MACS_peak_13940	chr8	98498511	98499387	877	548	48	203.02	15.38	0	No	Yes	No	No	No	No	No	No	No	No	No	No	No	No	No
MACS_peak_7542	chr19	53653010	53654185	1176	567	58	202.98	15.48	0	No	Yes	No	No	No	No	No	No	No	No	No	No	No	No	No
MACS_peak_12403	chr6	148084290	148085205	916	429	56	202.91	12.53	0	No	Yes	No	No	No	No	No	No	No	No	No	No	No	No	No
MACS_peak_9627	chr4	26856967	26857931	965	464	55	202.85	13.67	0	No	Yes	No	No	No	No	No	No	No	No	No	No	No	No	No
MACS_peak_3647	chr12	93251470	93252469	1000	464	56	202.76	14.88	0	No	Yes	No	No	No	No	No	No	No	No	No	No	No	No	No
MACS_peak_14069	chr8	116188159	116189646	1488	449	57	202.76	19.74	0	No	Yes	No	No	No	No	No	No	No	No	No	No	No	Yes	No
MACS_peak_6943	chr18	56537152	56538314	1163	648	48	202.63	15.27	0	No	Yes	No	No	No	No	No	No	No	No	No	No	No	No	No
MACS_peak_14332	chr9	30743869	30745227	1359	538	52	202.59	13.9	0	No	No	No	No	No	No	No	No	No	No	No	No	No	No	No
MACS_peak_5752	chr16	27139798	27140767	970	511	45	202.54	17.17	0	No	Yes	No	No	No	No	No	No	No	No	No	No	No	No	No
MACS_peak_789	chr1	157064927	157065759	833	557	41	202.53	19.08	0	No	Yes	No	No	No	No	No	No	No	No	No	No	No	No	No
MACS_peak_1633	chr10	93225742	93226440	699	258	38	202.51	15.16	0	No	Yes	No	No	No	No	No	No	No	No	No	No	No	No	No
MACS_peak_12077	chr6	117775035	117776052	1018	540	45	202.42	19.72	0	No	Yes	No	No	No	No	No	No	No	No	No	No	No	No	No
MACS_peak_14078	chr8	117064729	117065827	1099	528	53	202.39	16.71	0	No	Yes	No	No	No	No	No	No	No	No	No	No	No	No	No
MACS_peak_2211	chr11	49799096	49800465	1370	856	53	202.34	19.72	0	No	Yes	No	No	No	No	No	No	No	No	No	No	No	No	No
MACS_peak_2666	chr11	84431776	84432883	1108	460	47	202.32	14.53	0	No	Yes	No	No	No	No	No	No	No	No	No	No	No	No	No
MACS_peak_2311	chr11	58048433	58049371	939	505	49	202.3	21.13	0	No	Yes	No	No	No	No	No	No	No	No	No	No	No	No	No
MACS_peak_4225	chr13	75364772	75365838	1067	568	46	202.27	15.27	0	No	Yes	No	No	No	No	No	No	No	No	No	No	No	No	No
MACS_peak_6793	chr18	33966286	33967352	1067	532	46	202.27	19.08	0	No	Yes	No	Yes	No	No	No	No	No	No	No	No	No	Yes	No
MACS_peak_10344	chr4	148923088	148923967	880	476	42	202.15	16.54	0	No	Yes	No	No	No	No	No	No	No	No	No	No	No	No	No
MACS_peak_4842	chr14	77411313	77412238	926	426	43	202.1	22.26	0	No	Yes	No	No	No	No	No	No	No	No	No	No	No	No	No
MACS_peak_5138	chr15	38414928	38415853	926	387	43	202.1	19.08	0	No	Yes	No	No	No	No	No	No	No	No	No	No	No	No	No
MACS_peak_1373	chr10	59327505	59328532	1028	483	54	202.08	19.46	0	No	Yes	No	No	No	No	No	No	No	No	No	No	No	No	No
MACS_peak_1712	chr10	109357757	109358592	836	255	41	201.97	16.54	0	No	Yes	No	No	No	No	No	No	No	No	No	No	No	No	No
MACS_peak_11310	chr6	3459678	3460610	933	401	48	201.96	16.78	0	No	Yes	No	No	No	No	No	No	No	No	No	No	No	No	No
MACS_peak_13538	chr8	36524959	36525750	792	404	40	201.95	17.81	0	No	Yes	No	No	No	No	No	No	No	No	No	No	No	No	No
MACS_peak_13792	chr8	81423363	81424572	1210	683	53	201.8	14.02	0	No	Yes	No	No	No	No	No	No	No	No	No	No	No	No	No
MACS_peak_9043	chr3	82137109	82138227	1119	640	48	201.78	17.81	0	No	Yes	No	No	No	No	No	No	No	No	No	No	No	No	No
MACS_peak_3678	chr12	102267331	102268352	1022	434	45	201.76	20.36	0	No	Yes	No	No	No	No	No	No	No	No	No	No	No	No	No
MACS_peak_12261	chr6	134608957	134610214	1258	645	63	201.75	13.67	0	No	Yes	No	No	No	No	No	No	No	No	No	No	No	No	No
MACS_peak_13565	chr8	41503047	41504215	1169	557	48	201.72	17.17	0	No	Yes	No	No	No	No	No	No	No	No	No	No	No	No	No
MACS_peak_935	chr1	177229450	177230513	1064	478	46	201.6	15.8	0	No	Yes	No	No	No	No	No	No	No	No	No	No	No	No	No
MACS_peak_8219	chr2	116722331	116723435	1105	527	50	201.59	15.48	0	No	Yes	No	No	No	No	No	No	No	No	No	No	No	No	No
MACS_peak_7191	chr19	5529007	5529935	929	497	43	201.58	20.99	0	No	Yes	No	Yes	Yes	No	No	No	No	No	No	No	No	No	No
MACS_peak_1318	chr10	45092809	45093602	794	438	40	201.57	17.81	0	No	Yes	No	No	No	No	No	No	No	No	No	No	No	Yes	No
MACS_peak_11165	chr5	137140093	137141205	1113	490	47	201.54	16.43	0	No	Yes	No	No	No	No	No	No	No	No	No	No	No	No	No
MACS_peak_1534	chr10	79627700	79628494	795	317	40	201.37	19.72	0	No	Yes	No	No	No	No	No	No	No	No	No	No	No	Yes	No
MACS_peak_9533	chr4	3901886	3902958	1073	518	46	201.31	15.27	0	No	Yes	No	No	No	No	No	No	No	No	No	No	No	No	No
MACS_peak_11570	chr6	49007369	49008490	1122	546	47	201.31	15.9	0	No	Yes	No	No	No	No	No	No	No	No	No	No	No	No	No
MACS_peak_13120	chr7	127813402	127814334	933	490	46	201.24	12.16	0	No	Yes	No	No	No	No	No	No	No	No	No	No	No	No	No
MACS_peak_9028	chr3	78723200	78724130	931	397	43	201.23	18.45	0	No	Yes	No	No	No	No	No	No	No	No	No	No	No	No	No
MACS_peak_10960	chr5	116573061	116574191	1131	522	65	201.19	13.61	0	No	Yes	No	No	No	No	No	No	No	No	No	No	No	No	No
MACS_peak_11910	chr6	94493634	94494611	978	501	44	201.19	17.81	0	No	Yes	No	No	No	No	No	No	No	No	No	No	No	No	No
MACS_peak_11944	chr6	97711018	97712165	1148	516	54	201.12	12.78	0	No	Yes	No	No	No	No	No	No	No	No	No	No	No	No	No
MACS_peak_10176	chr4	132564859	132565884	1026	427	45	201.11	17.17	0	No	Yes	No	No	No	No	No	No	No	No	No	No	No	No	No
MACS_peak_4731	chr14	61418342	61419320	979	454	44	201.02	17.17	0	No	Yes	No	No	No	No	No	No	No	No	No	No	No	No	No
MACS_peak_9094	chr3	87311843	87312869	1027	479	45	200.95	20.99	0	No	Yes	No	No	No	No	No	No	No	No	No	No	No	No	No
MACS_peak_7777	chr2	30649722	30651049	1328	403	51	200.92	8.27	0	No	Yes	No	No	No	No	No	No	No	No	No	No	No	No	No
MACS_peak_6741	chr18	23724464	23725350	887	371	42	200.89	17.17	0	No	Yes	No	No	No	No	No	No	No	No	No	No	No	No	No
MACS_peak_11889	chr6	92218556	92219741	1186	622	80	200.85	11.06	0	No	Yes	No	No	No	No	No	No	No	No	No	No	No	No	No
MACS_peak_9743	chr4	52739079	52740145	1067	578	52	200.84	14.25	0	No	Yes	No	No	No	No	No	No	No	No	No	No	No	No	No
MACS_peak_12059	chr6	115488448	115489523	1076	571	46	200.84	17.17	0	No	Yes	No	No	No	No	No	No	No	No	No	No	No	No	No
MACS_peak_2457	chr11	69887779	69888953	1175	611	48	200.83	13.99	0	No	Yes	No	No	No	No	No	No	No	No	No	No	No	No	No
MACS_peak_13355	chr8	9934775	9935974	1200	634	50	200.77	14.34	0	No	Yes	No	Yes	No	Yes	No	No	No	No	No	No	No	No	No
MACS_peak_7713	chr2	25048666	25049553	888	429	42	200.71	18.45	0	No	Yes	No	No	No	No	Yes	No	No	No	No	No	No	No	No
MACS_peak_13828	chr8	86710072	86711587	1516	522	67	200.64	15.92	0	No	Yes	No	Yes	Yes	Yes	No	Yes	No	Yes	No	Yes	No	No	No
MACS_peak_4736	chr14	62189803	62191238	1436	549	53	200.62	12.72	0	No	Yes	No	No	No	No	No	No	No	No	No	No	No	No	No
MACS_peak_12560	chr7	26687727	26689907	2181	1676	65	200.58	11.45	0	No	Yes	No	No	No	No	No	No	No	No	No	No	No	No	No
MACS_peak_13049	chr7	117944027	117945203	1177	660	48	200.53	15.27	0	No	Yes	No	No	No	No	No	No	No	No	No	No	No	No	No
MACS_peak_14025	chr8	111991133	111992114	982	432	44	200.52	22.9	0	No	Yes	No	No	No	No	No	No	No	No	No	No	No	No	No
MACS_peak_12134	chr6	122446329	122447548	1220	520	49	200.43	14.53	0	No	Yes	No	No	No	No	No	No	No	No	No	No	No	No	No
MACS_peak_1261	chr10	33999926	34001103	1178	683	48	200.38	15.27	0	No	Yes	No	No	No	No	No	No	No	No	No	No	No	No	No
MACS_peak_7921	chr2	58519991	58521168	1178	605	48	200.38	17.17	0	No	Yes	No	No	No	No	No	No	No	No	No	No	No	No	No
MACS_peak_9623	chr4	24823546	24824624	1079	614	46	200.37	17.81	0	No	Yes	No	No	No	No	No	No	No	No	No	No	No	No	No
MACS_peak_13491	chr8	28091567	28092795	1229	750	50	200.32	15.27	0	No	Yes	No	No	No	No	No	No	No	No	No	No	No	No	No
MACS_peak_5587	chr16	5145520	5146151	632	342	36	200.28	14.63	0	No	Yes	No	No	No	No	No	No	No	No	Yes	No	No	No	No
MACS_peak_6987	chr18	61953047	61953983	937	555	43	200.2	19.08	0	No	Yes	No	No	No	No	No	No	No	No	No	No	No	No	No
MACS_peak_12300	chr6	137403896	137404879	984	489	44	200.18	19.72	0	No	Yes	No	No	No	No	No	No	No	No	No	No	No	No	No
MACS_peak_5651	chr16	13920826	13921997	1172	581	48	200.1	18.96	0	No	Yes	No	No	No	No	No	No	No	No	No	No	No	Yes	Yes
MACS_peak_9251	chr3	102046416	102047496	1081	575	46	200.05	14.63	0	No	No	No	No	No	No	No	No	No	No	No	No	No	No	No
MACS_peak_9890	chr4	87681086	87682023	938	527	43	200.03	13.36	0	No	Yes	No	No	No	No	No	No	No	No	No	No	No	Yes	No
MACS_peak_11146	chr5	136091578	136092562	985	482	44	200.02	17.17	0	No	Yes	No	No	No	No	No	No	No	No	No	No	No	No	No
MACS_peak_2024	chr11	25200911	25201796	886	416	42	200	15.8	0	No	Yes	No	No	No	No	No	No	No	No	No	No	No	No	No
MACS_peak_8958	chr3	57647366	57648398	1033	571	45	199.97	17.17	0	No	Yes	No	No	No	No	No	No	No	No	No	No	No	No	No
MACS_peak_965	chr1	181664529	181665659	1131	853	48	199.94	15.27	0	No	Yes	No	No	No	No	No	No	No	No	No	No	No	No	No
MACS_peak_9700	chr4	44078233	44079266	1034	560	45	199.81	20.99	0	Yes	Yes	No	No	No	No	Yes	No	No	No	No	No	No	Yes	No
MACS_peak_13704	chr8	70756456	70757388	933	515	43	199.8	15.16	0	No	Yes	No	No	No	Yes	No	No	No	No	No	No	No	No	No
MACS_peak_8695	chr2	173011400	173012482	1083	774	46	199.74	14.63	0	No	Yes	No	No	No	No	No	No	No	No	No	No	No	No	No
MACS_peak_15093	chr9_random	320089	321640	1552	1065	56	199.66	12.09	0	No	No	No	No	No	No	No	No	No	No	No	No	No	No	No
MACS_peak_14908	chr9	103526475	103527759	1285	729	57	199.63	15.23	0	No	Yes	No	No	No	No	No	No	No	No	No	No	No	No	No
MACS_peak_6924	chr18	49718743	49719503	761	444	39	199.53	17.81	0	No	Yes	No	No	No	No	No	No	No	No	No	No	No	No	No
MACS_peak_11945	chr6	97952851	97953791	941	447	44	199.53	18.18	0	No	Yes	No	No	No	No	No	No	No	No	No	No	No	No	No
MACS_peak_14640	chr9	64981297	64982430	1134	501	47	199.48	15.27	0	No	Yes	No	No	No	No	No	No	No	No	No	No	No	No	No
MACS_peak_5208	chr15	55099463	55100958	1496	932	59	199.45	13.82	0	No	Yes	Yes	Yes	No	No	No	No	No	No	No	No	No	No	No
MACS_peak_9875	chr4	85447301	85448385	1085	558	46	199.43	18.45	0	No	Yes	No	No	No	No	No	No	No	No	No	No	No	No	No
MACS_peak_4168	chr13	64281342	64282733	1392	1018	53	199.38	12.72	0	No	Yes	No	No	No	No	No	No	No	No	No	No	No	No	No
MACS_peak_294	chr1	64492269	64493074	806	549	40	199.28	15.9	0	No	Yes	No	No	No	No	No	No	No	No	No	No	No	No	No
MACS_peak_8561	chr2	161040100	161041235	1136	550	47	199.18	20.36	0	No	Yes	No	No	No	No	No	No	No	No	No	No	No	No	No
MACS_peak_1176	chr10	20712355	20713206	852	359	41	199.03	15.9	0	No	Yes	No	No	No	No	No	No	No	No	No	No	No	No	No
MACS_peak_12527	chr7	25226507	25227497	991	534	44	199.02	19.72	0	No	Yes	No	Yes	Yes	No	No	Yes	No	No	No	No	No	No	No
MACS_peak_5380	chr15	81819814	81820853	1040	507	45	198.85	16.54	0	No	Yes	No	No	No	No	No	No	No	No	No	No	No	No	No
MACS_peak_6437	chr17	52600712	52601800	1089	531	47	198.8	17.81	0	No	Yes	No	No	No	No	No	No	No	No	No	No	No	No	No
MACS_peak_7712	chr2	24636537	24637435	899	376	42	198.76	22.9	0	No	Yes	No	No	No	No	No	No	No	No	No	No	No	No	No
MACS_peak_14426	chr9	43147320	43148458	1139	533	47	198.72	17.17	0	No	Yes	No	No	No	No	No	No	No	No	No	No	No	No	No
MACS_peak_4475	chr14	18234962	18235995	1034	502	45	198.69	18.96	0	No	Yes	No	No	No	No	No	No	No	No	No	No	No	No	No
MACS_peak_11720	chr6	67267890	67269202	1313	857	53	198.66	16.14	0	No	Yes	No	No	No	No	No	No	No	No	No	No	No	No	No
MACS_peak_14275	chr9	20544690	20545543	854	328	41	198.66	19.08	0	No	Yes	No	No	Yes	No	No	No	No	No	No	No	No	No	No
MACS_peak_7192	chr19	5786605	5787684	1080	743	52	198.59	11.3	0	No	Yes	No	No	No	No	No	No	No	No	No	No	No	No	No
MACS_peak_13612	chr8	49307259	49308727	1469	688	68	198.56	12.06	0	No	Yes	No	No	No	No	No	No	No	No	No	No	No	No	No
MACS_peak_2738	chr11	88961500	88962446	947	525	43	198.49	18.45	0	No	Yes	No	Yes	Yes	No	Yes	Yes	No	No	No	No	No	No	No
MACS_peak_6621	chr17	87305153	87306187	1035	465	48	198.48	16.03	0	No	Yes	No	No	No	No	No	No	No	No	No	No	No	No	No
MACS_peak_14008	chr8	110096009	110097250	1242	548	49	198.46	15.27	0	No	Yes	No	No	No	No	No	No	No	No	No	No	No	No	No
MACS_peak_10690	chr5	65792513	65793453	941	598	43	198.43	19.59	0	No	Yes	No	No	No	No	No	No	No	No	No	No	No	No	No
MACS_peak_3680	chr12	102360969	102361869	901	541	42	198.41	16.54	0	No	No	No	No	No	No	No	No	No	No	No	No	No	No	No
MACS_peak_12799	chr7	75502187	75503087	901	309	42	198.41	19.08	0	No	Yes	No	No	No	No	No	No	No	No	No	No	No	No	No
MACS_peak_13359	chr8	10414513	10415548	1036	552	45	198.37	17.06	0	No	Yes	No	No	No	No	No	No	No	No	No	No	No	No	No
MACS_peak_11160	chr5	136728511	136729505	995	501	44	198.36	19.08	0	No	Yes	No	No	No	No	No	No	No	No	No	No	No	No	No
MACS_peak_12976	chr7	106648436	106649430	995	507	44	198.36	20.36	0	No	Yes	No	No	No	No	No	No	No	No	No	No	No	No	No
MACS_peak_13210	chr7	141047954	141048881	928	313	50	198.35	15.96	0	No	Yes	No	No	No	No	No	No	No	No	No	No	No	No	No
MACS_peak_8214	chr2	116041603	116042866	1264	748	54	198.23	14.93	0	No	Yes	No	No	No	No	No	No	No	No	No	No	No	No	No
MACS_peak_10584	chr5	36324393	36325429	1037	503	45	198.21	20.85	0	No	Yes	No	No	No	No	No	No	No	No	No	No	No	No	No
MACS_peak_2295	chr11	57280795	57281987	1193	610	48	198.17	17.17	0	No	Yes	No	No	No	No	No	No	No	No	No	No	No	Yes	No
MACS_peak_587	chr1	129393336	129393977	642	205	36	198.07	20.36	0	No	Yes	No	Yes	No	No	No	No	No	No	No	No	No	No	No
MACS_peak_9429	chr3	133539019	133540112	1094	475	46	198.03	13.99	0	No	Yes	No	No	No	No	No	No	No	No	No	No	No	No	No
MACS_peak_9344	chr3	116538436	116539629	1194	667	48	198.02	15.27	0	No	Yes	Yes	No	No	No	No	No	No	No	No	No	No	No	No
MACS_peak_12827	chr7	80798688	80799953	1266	605	53	197.93	12.72	0	No	Yes	No	No	No	No	No	No	No	No	No	No	No	No	No
MACS_peak_13776	chr8	80153614	80154589	976	668	46	197.89	16.44	0	No	Yes	No	No	No	No	No	No	No	No	No	No	No	No	No
MACS_peak_3294	chr12	16724190	16725187	998	449	44	197.87	20.99	0	No	Yes	No	No	No	No	No	No	No	No	No	No	No	No	No
MACS_peak_7781	chr2	31006004	31007001	998	428	44	197.87	17.81	0	No	Yes	No	No	No	No	No	No	No	No	No	No	No	No	No
MACS_peak_14465	chr9	46543343	46544516	1174	569	51	197.8	14.93	0	No	Yes	No	No	No	No	No	No	No	No	No	No	No	Yes	No
MACS_peak_4097	chr13	54548049	54548862	814	533	40	197.78	16.54	0	No	Yes	No	No	No	No	No	No	No	No	No	No	No	No	No
MACS_peak_3491	chr12	73368307	73369402	1096	508	46	197.72	17.81	0	No	Yes	No	No	No	No	No	No	No	No	No	No	No	No	No
MACS_peak_4389	chr13	112200693	112201788	1096	564	46	197.72	17.81	0	No	Yes	No	No	No	No	No	No	No	No	No	No	No	No	No
MACS_peak_12718	chr7	53351184	53352279	1096	546	46	197.72	15.27	0	No	Yes	No	No	No	No	No	No	No	No	No	No	No	No	No
MACS_peak_5189	chr15	51730401	51731414	1014	438	53	197.71	11.06	0	No	Yes	No	No	No	No	No	No	No	No	No	No	No	No	No
MACS_peak_9738	chr4	49701236	49702140	905	487	42	197.71	18.45	0	No	Yes	No	No	No	No	No	No	No	No	No	No	No	No	No
MACS_peak_8249	chr2	119332461	119333231	771	539	39	197.58	18.45	0	No	Yes	No	No	No	No	No	No	No	No	No	No	No	No	No
MACS_peak_7124	chr18	80687092	80688139	1048	500	45	197.57	19.72	0	No	Yes	No	No	No	No	No	No	No	No	No	No	No	No	No
MACS_peak_2873	chr11	98971640	98972848	1209	499	58	197.42	13.71	0	No	Yes	No	No	No	No	No	No	No	No	No	No	No	No	No
MACS_peak_4536	chr14	28226764	28227861	1098	538	46	197.41	19.08	0	No	Yes	No	No	No	No	No	No	No	No	No	No	No	No	No
MACS_peak_8437	chr2	147937654	147938514	861	205	41	197.4	14.63	0	No	Yes	No	No	No	No	No	No	No	No	No	No	No	No	No
MACS_peak_1824	chr10	127625087	127625956	870	552	44	197.38	16.59	0	No	Yes	No	No	No	No	No	No	No	No	No	No	No	No	No
MACS_peak_8276	chr2	124881001	124882046	1046	468	51	197.38	15.23	0	No	Yes	No	No	No	No	No	No	No	No	No	No	No	No	No
MACS_peak_775	chr1	155741429	155742890	1462	903	54	197.24	13.99	0	No	Yes	No	No	No	No	No	No	No	No	No	No	No	No	No
MACS_peak_13227	chr7	143680357	143681358	1002	498	44	197.22	18.45	0	No	Yes	No	No	No	No	No	No	No	No	No	No	No	No	No
MACS_peak_2382	chr11	63204656	63206570	1915	1457	65	197.2	11.64	0	No	Yes	No	No	No	No	No	No	No	No	No	No	No	No	No
MACS_peak_10674	chr5	60387600	60388512	913	563	45	197.18	11.06	0	No	Yes	No	No	No	No	No	No	No	No	No	No	No	No	No
MACS_peak_13265	chr7	148193949	148195632	1684	1254	57	197.18	11.45	0	No	Yes	No	Yes	No	No	Yes	No	No	No	No	No	No	No	No
MACS_peak_3255	chr12	9058661	9059587	927	402	48	197.16	18.18	0	No	Yes	No	No	No	No	Yes	No	No	No	No	No	No	No	No
MACS_peak_5971	chr16	72995214	72996140	927	508	48	197.16	16.22	0	No	Yes	No	No	No	No	No	No	No	No	No	No	No	No	No
MACS_peak_9915	chr4	98368741	98369940	1200	554	48	197.15	15.9	0	No	Yes	No	No	No	No	No	No	No	No	No	No	No	No	No
MACS_peak_12057	chr6	115177318	115178780	1463	440	55	197.11	11.45	0	No	Yes	No	No	No	No	No	No	No	No	No	No	No	No	No
MACS_peak_8106	chr2	93498754	93499756	1003	517	44	197.05	17.81	0	No	Yes	No	No	No	No	No	No	No	No	No	No	No	No	No
MACS_peak_11602	chr6	51458986	51460830	1845	1286	61	197.05	12.64	0	No	Yes	No	No	No	No	No	No	No	No	No	No	No	No	No
MACS_peak_4822	chr14	72916000	72916908	909	320	42	197.02	19.72	0	No	Yes	No	No	No	No	No	No	No	No	No	No	No	No	No
MACS_peak_868	chr1	168083044	168084174	1131	594	53	196.99	14.25	0	No	Yes	No	No	No	No	No	No	No	No	No	No	No	No	No
MACS_peak_2491	chr11	72155671	72156500	830	506	47	196.99	13.77	0	No	Yes	No	No	No	No	No	No	No	No	No	No	No	Yes	No
MACS_peak_4815	chr14	70948764	70949645	882	480	47	196.99	19.02	0	No	Yes	No	No	Yes	No	No	No	No	No	No	No	No	No	No
MACS_peak_8052	chr2	79339044	79339916	873	516	47	196.99	14.48	0	No	Yes	No	No	No	No	No	No	No	No	No	No	No	Yes	No
MACS_peak_9761	chr4	55252929	55254121	1193	558	48	196.99	16.43	0	No	Yes	No	No	No	No	No	No	No	No	No	No	No	No	No
MACS_peak_2138	chr11	40414601	40415689	1089	530	49	196.9	17.14	0	No	Yes	No	No	No	No	No	No	No	No	No	No	No	No	No
MACS_peak_5194	chr15	52290014	52291079	1066	581	57	196.89	15.68	0	No	Yes	No	No	No	No	No	No	No	No	No	No	No	No	No
MACS_peak_10783	chr5	86861479	86862580	1102	487	58	196.89	10.45	0	No	Yes	No	No	No	No	No	No	No	No	No	No	No	No	No
MACS_peak_709	chr1	139014032	139015241	1210	577	51	196.86	16.51	0	No	Yes	No	No	No	No	No	No	No	No	No	No	No	No	No
MACS_peak_2854	chr11	97906796	97907363	568	334	34	196.77	15.27	0	No	Yes	No	Yes	No	No	No	No	No	No	No	No	No	No	No
MACS_peak_7515	chr19	46943611	46944664	1054	575	45	196.63	18.45	0	No	Yes	No	No	No	No	No	No	No	No	No	No	No	Yes	No
MACS_peak_3066	chr11	112640700	112641795	1096	561	46	196.58	19.59	0	No	Yes	No	No	No	No	No	No	No	No	No	No	No	No	No
MACS_peak_14434	chr9	44309895	44310760	866	363	41	196.5	17.81	0	No	Yes	No	No	Yes	No	No	No	No	No	No	No	No	No	No
MACS_peak_8635	chr2	168453955	168455108	1154	505	47	196.48	13.99	0	No	Yes	No	No	No	No	No	No	No	No	No	No	No	No	No
MACS_peak_5038	chr15	12506408	12507462	1055	471	45	196.47	14.63	0	No	Yes	No	No	No	No	No	No	No	No	No	No	No	No	No
MACS_peak_7737	chr2	27144406	27145226	821	283	40	196.47	16.54	0	No	Yes	No	No	No	No	No	No	No	No	No	No	No	No	No
MACS_peak_9847	chr4	80411363	80412321	959	461	43	196.47	16.54	0	No	Yes	No	No	No	No	No	No	No	No	No	No	No	No	No
MACS_peak_287	chr1	62975835	62976817	983	408	44	196.44	17.39	0	No	Yes	No	No	No	No	No	No	No	No	No	No	No	No	No
MACS_peak_769	chr1	155403772	155404686	915	493	44	196.44	14.45	0	No	Yes	No	No	No	No	No	No	No	No	No	No	No	No	No
[truncated: 13,333 more rows]

## Sheet: RAD21 ESC Motif Detection
Peak ID	Motif ID	Motif Name	Start	End	Score	P-Value	Sequence
MACS_peak_1	MA0055.1	Myf	105	116	10.4041	8.83841e-05	AAGCAGAAGCAG
MACS_peak_1	MA0061.1	NF-kappaB	54	63	11.2024	5.97729e-05	GGGAAATACC
MACS_peak_1	MA0070.1	PBX1	274	285	10.8581	7.02539e-05	TCATCTATCAAT
MACS_peak_1	MA0071.1	RORA_1	137	146	12.5353	3.81166e-05	AAGTAGGTCA
MACS_peak_1	MA0072.1	RORA_2	134	147	16.465	2.685e-06	TGAAAGTAGGTCAT
MACS_peak_1	MA0100.1	Myb	213	206	12.4981	3.18484e-05	CAACTGCC
MACS_peak_1	MA0139.1	CTCF	225	207	15.5359	2.11465e-06	AACTGCCATCTAGTGTTCA
MACS_peak_1	MA0144.1	Stat3	109	100	11.1547	5.88496e-05	CTTCCAAGCA
MACS_peak_1	MA0157.1	FOXO3	77	70	11.0478	7.92895e-05	TGTTTTCC
MACS_peak_2	MA0007.1	Ar	205	226	14.0958	7.15732e-06	CAAAGACCACGCTGACCCTGAA
MACS_peak_2	MA0009.1	T	148	138	8.68393	8.78367e-05	GTGTCACCTAG
MACS_peak_2	MA0055.1	Myf	245	234	10.4656	8.51122e-05	AACCAGTTGCCT
MACS_peak_2	MA0071.1	RORA_1	226	217	12.3316	4.64608e-05	TGACCCTGAA
MACS_peak_2	MA0112.2	ESR1	203	222	12.2478	2.2429e-05	TACAAAGACCACGCTGACCC
MACS_peak_2	MA0112.2	ESR1	227	208	10.8068	5.42706e-05	AGACCACGCTGACCCTGAAA
MACS_peak_2	MA0119.1	TLX1::NFIC	277	290	10.6818	3.38564e-05	AGACACCATGCCAA
MACS_peak_2	MA0139.1	CTCF	154	136	19.6298	1.34305e-07	CAGTGTCACCTAGTGGTCA
MACS_peak_2	MA0141.1	Esrrb	6	17	10.4485	8.54426e-05	AGTTCAAGGCCA
MACS_peak_2	MA0258.1	ESR2	206	223	10.803	6.18621e-05	AAAGACCACGCTGACCCT
MACS_peak_2	MA0258.1	ESR2	224	207	15.5815	2.43172e-06	AAGACCACGCTGACCCTG
MACS_peak_2	NGMPR005.1	Esrrb	217	227	11.1839	7.59303e-05	TGACCCTGAAA
MACS_peak_3	MA0017.1	NR2F1	198	211	11.0504	5.85803e-05	TCACCTTTGAGCAT
MACS_peak_3	MA0050.1	IRF1	181	170	10.8409	6.41938e-05	GATTTCGTTTTT
MACS_peak_3	MA0055.1	Myf	275	264	11.3271	4.77265e-05	CTCCTGCTGGCC
MACS_peak_3	MA0061.1	NF-kappaB	120	111	14.3072	8.79697e-06	GGAATTTCCC
MACS_peak_3	MA0100.1	Myb	11	4	12.4981	3.18484e-05	CAACTGCC
MACS_peak_3	MA0101.1	REL	110	119	12.3826	2.53755e-05	TGGAATTTCC
MACS_peak_3	MA0101.1	REL	120	111	12.6288	1.85301e-05	GGAATTTCCC
MACS_peak_3	MA0107.1	RELA	110	119	14.7174	7.1331e-06	TGGAATTTCC
MACS_peak_3	MA0107.1	RELA	120	111	13.9588	1.18011e-05	GGAATTTCCC
MACS_peak_3	MA0115.1	NR1H2::RXRA	212	196	4.22875	7.11889e-05	CTTCACCTTTGAGCATC
MACS_peak_3	MA0116.1	Zfp423	134	148	12.5793	1.31304e-05	GGCCACCAGGGGGCA
MACS_peak_3	MA0119.1	TLX1::NFIC	271	284	14.497	4.57107e-06	TGGCCGCTTGCCAG
MACS_peak_3	MA0119.1	TLX1::NFIC	283	270	12.7125	1.28648e-05	CTGGCCGCTTGCCA
MACS_peak_3	MA0124.1	NKX3-1	86	92	12.0793	9.65593e-05	ATACTTA
MACS_peak_3	MA0139.1	CTCF	133	151	25.0103	4.6682e-10	TGGCCACCAGGGGGCAGTC
MACS_peak_3	MA0139.1	CTCF	276	258	11.91	1.51368e-05	AGGTAACTCCTGCTGGCCG
MACS_peak_3	MA0141.1	Esrrb	62	51	12.1498	3.52165e-05	TGCCCTTGAGAA
MACS_peak_3	NGMPR001.2	Nanog	10	24	11.5182	5.49057e-05	CCTTTCTAATTTCAA
MACS_peak_3	NGMPR005.1	Esrrb	51	61	12.1065	4.70037e-05	TGCCCTTGAGA
MACS_peak_4	MA0039.2	Klf4	26	17	10.7775	7.10597e-05	GCAACACCCT
MACS_peak_4	MA0083.1	SRF	136	125	8.84059	8.55682e-05	TCTTCTATGGGC
MACS_peak_4	MA0113.1	NR3C1	235	218	10.9873	6.65949e-05	ATAGAACAGAATTTTTTA
MACS_peak_4	MA0139.1	CTCF	143	161	7.93306	9.27846e-05	TTCCCTCTAGTGGACACTA
MACS_peak_4	MA0139.1	CTCF	158	140	19.1619	1.91243e-07	TGCTTCCCTCTAGTGGACA
MACS_peak_4	MA0159.1	RXR::RAR_DR5	216	200	10.3875	7.08551e-05	TGAACTGCTGTTGAATT
MACS_peak_4	NGMPR004.1	Klf4	16	26	10.5234	8.42054e-05	AGCAACACCCT
MACS_peak_5	MA0032.1	FOXC1	237	244	8.12575	2.67319e-05	GGTGAGTA
MACS_peak_5	MA0099.2	AP1	269	263	11.6317	6.51085e-05	TGAGTCA
MACS_peak_5	MA0111.1	Spz1	284	274	10.7377	8.2664e-05	GCTGTAGCCCT
MACS_peak_5	MA0139.1	CTCF	241	223	12.6118	1.06197e-05	GACTGCCCTCTGAAGGTGA
MACS_peak_6	MA0050.1	IRF1	261	250	12.2318	2.86302e-05	ATTTTCACTTTG
MACS_peak_6	MA0055.1	Myf	165	176	11.7579	3.4525e-05	AAGCAGCAGTTG
MACS_peak_6	MA0068.1	Pax4	139	110	11.2461	4.86664e-05	GTGTGAAGAGTTTGTTAGGCGGTACAATTC
MACS_peak_6	MA0139.1	CTCF	144	162	14.1323	4.7259e-06	TTGCCTCTTGAGGGCAGTA
MACS_peak_7	MA0002.2	RUNX1	46	56	10.8369	9.25904e-05	CTTTGTGGGCT
MACS_peak_7	MA0019.1	Ddit3::Cebpa	110	99	11.2315	6.52293e-05	GGGGTTGCAGGC
MACS_peak_7	MA0055.1	Myf	263	252	11.6963	3.57338e-05	CTTCAGCTGCCT
MACS_peak_7	MA0111.1	Spz1	99	109	11.4122	4.70823e-05	GGGGTTGCAGG
MACS_peak_7	MA0139.1	CTCF	68	86	15.419	2.26635e-06	CTCCCACTAGGTGACAGCA
MACS_peak_7	NGMPR001.1	Nanog	51	44	11.3734	5.04299e-05	GCCTTTGT
MACS_peak_8	MA0014.1	Pax5	17	36	11.162	6.26319e-05	AAGGCTATGAGGCAGGAAGG
MACS_peak_8	MA0038.1	Gfi	185	176	11.5835	3.54956e-05	CGGTGATTTC
MACS_peak_8	MA0039.2	Klf4	108	99	11.1657	5.97656e-05	GCACCACCCT
MACS_peak_8	MA0039.2	Klf4	261	270	10.4864	8.05147e-05	AAGGTGGGGC
MACS_peak_8	MA0136.1	ELF5	41	33	10.7381	4.77048e-05	AAGGAAATT
MACS_peak_8	MA0139.1	CTCF	144	162	13.1966	7.83356e-06	ACTCCTCTAGAGGGAGCTG
MACS_peak_8	MA0145.1	Tcfcp2l1	163	150	11.516	4.81788e-05	CTAGAGGGAGCTGG
MACS_peak_8	MA0149.1	EWSR1-FLI1	19	36	-3.84426	4.29211e-05	GGCTATGAGGCAGGAAGG
MACS_peak_8	MA0149.1	EWSR1-FLI1	23	40	-6.5892	8.88074e-05	ATGAGGCAGGAAGGAAAT
MACS_peak_8	MA0156.1	FEV	33	40	10.6915	9.89309e-05	AAGGAAAT
MACS_peak_8	NGMPR001.1	Nanog	63	70	11.9701	1.78757e-05	ACAAAGGA
MACS_peak_9	MA0009.1	T	256	246	10.9237	3.1092e-05	GTGACACCTTG
MACS_peak_9	MA0041.1	Foxd3	36	47	12.8213	2.32885e-05	TTTTGTTTTTTT
MACS_peak_9	MA0041.1	Foxd3	40	51	10.8957	9.018e-05	GTTTTTTTGTTT
MACS_peak_9	MA0068.1	Pax4	57	28	12.7314	1.36552e-05	GGAGGGTTTTTTGTTTTTTTGTTTTTTGTT
MACS_peak_9	MA0084.1	SRY	135	143	10.3437	8.18359e-05	CAAAACAAT
MACS_peak_9	MA0139.1	CTCF	202	184	19.2789	1.75392e-07	TAGCTCCATCTACTGGCAG
MACS_peak_9	MA0153.1	HNF1B	227	238	10.9433	7.26618e-05	TTCATGGGTAAC
MACS_peak_9	MA0155.1	INSM1	197	208	10.3942	7.57755e-05	TGGCAGTGGGCA
MACS_peak_9	MA0157.1	FOXO3	61	54	11.3924	6.14139e-05	TGTTTTCA
MACS_peak_9	NGMPR001.2	Nanog	145	131	11.1296	7.15224e-05	GAGGCAAAACAATGC
MACS_peak_10	MA0019.1	Ddit3::Cebpa	252	263	10.6401	9.61368e-05	AAGTGAAATAGC
MACS_peak_10	MA0035.2	Gata1	201	211	11.9228	5.38484e-05	AGAGATAACAA
MACS_peak_10	MA0137.2	STAT1	233	219	11.2423	5.39559e-05	GGCGTCTGGGAAAAG
MACS_peak_10	MA0159.1	RXR::RAR_DR5	151	135	10.6544	6.11472e-05	TTAACTTTGCTTCAACT
MACS_peak_10	MA0160.1	NR4A2	47	40	10.8392	8.92151e-05	GTGATCTT
MACS_peak_10	NGMPR002.1	Oct4	151	165	11.0349	7.06274e-05	TTTGCTCATGCAGTG
MACS_peak_11	MA0042.1	FOXI1	13	2	11.4303	7.83797e-05	CAACAAACAAAA
MACS_peak_11	MA0050.1	IRF1	167	156	14.5079	6.10749e-06	AGTTTCATTTTG
MACS_peak_11	MA0052.1	MEF2A	42	51	10.1242	7.39388e-05	TTATTTTTAA
MACS_peak_11	MA0084.1	SRY	184	192	10.4121	7.58591e-05	CTTAACAAT
MACS_peak_11	MA0104.2	Mycn	277	268	10.7765	9.19781e-05	GCCATGTGCA
MACS_peak_11	MA0139.1	CTCF	67	85	11.5591	1.79936e-05	CTTCCACACGGTGGCGCCT
MACS_peak_11	MA0147.1	Myc	277	268	10.9085	8.27407e-05	GCCATGTGCA
MACS_peak_11	MA0153.1	HNF1B	178	189	10.6848	8.39626e-05	TCAGTACTTAAC
MACS_peak_12	MA0002.2	RUNX1	34	44	10.9678	8.30595e-05	CACTGTGGTCA
MACS_peak_12	MA0038.1	Gfi	270	261	11.4267	4.38398e-05	CAGAGATTTA
MACS_peak_12	MA0041.1	Foxd3	280	291	12.8213	2.32885e-05	AATTATTTATTT
MACS_peak_12	MA0042.1	FOXI1	280	291	11.1577	9.16714e-05	AATTATTTATTT
MACS_peak_12	MA0047.2	Foxa2	283	294	10.8336	9.40899e-05	TATTTATTTAGA
MACS_peak_12	MA0050.1	IRF1	95	84	12.6112	2.2599e-05	GGTTTTGTTTTT
MACS_peak_12	MA0069.1	Pax6	41	54	10.5	7.69169e-05	GTCAAGCTTGGTTT
MACS_peak_12	MA0101.1	REL	167	158	10.8441	8.22228e-05	GGAAATCCAC
MACS_peak_12	MA0105.1	NFKB1	167	157	10.9864	5.32103e-05	GGGAAATCCAC
MACS_peak_12	MA0107.1	RELA	167	158	12.4416	2.82632e-05	GGAAATCCAC
MACS_peak_12	MA0135.1	Lhx3	221	233	10.8086	7.28779e-05	TAATTAAATAAAA
MACS_peak_12	MA0135.1	Lhx3	230	218	12.5413	2.30097e-05	CAATAATTAAATA
MACS_peak_12	MA0135.1	Lhx3	265	277	10.8704	7.15299e-05	GATTTAATTAATA
MACS_peak_12	MA0135.1	Lhx3	274	262	10.8704	7.15299e-05	AGAGATTTAATTA
MACS_peak_12	MA0139.1	CTCF	146	164	9.33667	5.06539e-05	CGCCCACTAGTGGGAAATC
MACS_peak_12	MA0139.1	CTCF	161	143	15.7699	1.83798e-06	TGGCGCCCACTAGTGGGAA
MACS_peak_12	MA0148.1	FOXA1	197	187	10.4477	9.98972e-05	GTTAGCAAACA
MACS_peak_12	MA0156.1	FEV	10	17	10.6915	9.89309e-05	AAGGAAAT
MACS_peak_12	MA0164.1	Nr2e3	43	49	12.6212	6.51085e-05	CAAGCTT
MACS_peak_12	MA0164.1	Nr2e3	50	44	12.6212	6.51085e-05	AAGCTTG
MACS_peak_13	MA0030.1	FOXF2	89	102	12.8681	2.26056e-05	CAAAAATAAACATT
MACS_peak_13	MA0040.1	Foxq1	103	93	13.9576	8.18457e-06	AATAAACATTT
MACS_peak_13	MA0041.1	Foxd3	103	92	14.7468	3.36209e-06	AAATAAACATTT
MACS_peak_13	MA0042.1	FOXI1	103	92	12.3164	4.09398e-05	AAATAAACATTT
MACS_peak_13	MA0047.2	Foxa2	100	89	11.5883	6.29642e-05	CAAAAATAAACA
MACS_peak_13	MA0079.2	SP1	134	143	11.4082	5.33615e-05	CCCCCTCTCC
MACS_peak_13	MA0102.2	CEBPA	122	114	10.9789	3.20695e-05	ATTGCAAAA
MACS_peak_13	MA0139.1	CTCF	149	131	10.1554	3.49967e-05	GATCCCCCTCTCCTGGCTA
MACS_peak_13	MA0144.1	Stat3	280	271	10.8133	7.26352e-05	CTTCCTTGAA
MACS_peak_13	MA0148.1	FOXA1	100	90	10.8311	7.83962e-05	AAAAATAAACA
MACS_peak_13	MA0148.1	FOXA1	79	89	10.9269	7.43448e-05	TATTTGCTCTC
MACS_peak_13	MA0152.1	NFATC2	106	112	11.8534	7.92895e-05	TTTTCCA
MACS_peak_13	MA0164.1	Nr2e3	180	186	12.6212	6.51085e-05	CAAGCTT
MACS_peak_14	MA0002.2	RUNX1	142	152	13.1924	1.24121e-05	TGCTGTGGTTA
MACS_peak_14	MA0002.2	RUNX1	15	25	10.7061	9.86037e-05	CTCTGTGGTAA
MACS_peak_14	MA0038.1	Gfi	144	135	11.5835	3.54956e-05	CTGTGATTGC
MACS_peak_14	MA0055.1	Myf	37	26	10.2195	9.73319e-05	CTCCAGCTGTGT
MACS_peak_14	MA0115.1	NR1H2::RXRA	153	169	8.50757	1.45387e-05	AGAGCTCAGTGGTCAAG
MACS_peak_14	MA0139.1	CTCF	279	261	17.0565	8.22945e-07	TGGTGCCCTCTTCTGGGCT
MACS_peak_14	MA0258.1	ESR2	32	49	12.8206	1.79877e-05	CTGTGTCAAGTTGACACA
MACS_peak_15	MA0030.1	FOXF2	287	274	10.2877	8.94924e-05	CATGTTTACTGCGG
MACS_peak_15	MA0031.1	FOXD1	282	275	13.191	2.17691e-05	ATGTTTAC
MACS_peak_15	MA0041.1	Foxd3	240	229	15.9318	7.77349e-07	AAACAAACAAAC
MACS_peak_15	MA0041.1	Foxd3	244	233	15.9318	7.77349e-07	AAACAAACAAAC
MACS_peak_15	MA0041.1	Foxd3	248	237	13.8581	9.02246e-06	AAACAAACAAAA
MACS_peak_15	MA0042.1	FOXI1	240	229	14.4976	3.06782e-06	AAACAAACAAAC
MACS_peak_15	MA0042.1	FOXI1	244	233	14.4976	3.06782e-06	AAACAAACAAAC
MACS_peak_15	MA0042.1	FOXI1	248	237	13.6796	1.09931e-05	AAACAAACAAAA
MACS_peak_15	MA0046.1	HNF1A	182	195	11.966	3.50119e-05	GGTTACAAATTACA
MACS_peak_15	MA0066.1	PPARG	43	62	11.4297	1.98512e-05	GTAGGTGACAGCAACCTAGG
MACS_peak_15	MA0066.1	PPARG	61	42	11.6368	1.78748e-05	TGTAGGTGACAGCAACCTAG
MACS_peak_15	MA0109.1	Hltf	69	78	8.54363	8.88021e-05	GACCTTTTGT
MACS_peak_15	MA0113.1	NR3C1	244	261	11.6078	4.22268e-05	CAAAAAATACAGTCCCAA
MACS_peak_15	MA0143.1	Sox2	72	86	12.7723	1.80425e-05	CTTTTGTTTTCCTGA
MACS_peak_15	MA0146.1	Zfx	53	66	14.4391	8.23167e-06	GCAACCTAGGCCTC
MACS_peak_15	MA0157.1	FOXO3	83	76	11.0478	7.92895e-05	TGTTTTCC
MACS_peak_15	NGMPR003.1	Sox2	85	71	12.5488	3.32527e-05	CCTTTTGTTTTCCTG
MACS_peak_16	MA0032.1	FOXC1	157	150	7.87961	8.6018e-05	TACTCAGC
MACS_peak_16	MA0041.1	Foxd3	125	136	11.7104	5.23482e-05	GATTATTGGCTT
MACS_peak_16	MA0065.2	PPARG::RXRA	261	247	12.698	1.84316e-05	TCCCCTCTGTCCTCA
MACS_peak_16	MA0081.1	SPIB	288	282	11.147	6.51085e-05	TTCCTCT
MACS_peak_16	MA0090.1	TEAD1	233	244	10.7514	7.42074e-05	TCCATTCCTCCC
MACS_peak_16	MA0091.1	TAL1::TCF3	73	84	12.8098	2.53933e-05	GCGCCATCTGGT
MACS_peak_16	MA0091.1	TAL1::TCF3	86	75	11.2201	6.17401e-05	GCCATCTGGTGG
MACS_peak_16	MA0139.1	CTCF	73	91	9.80454	4.10718e-05	GCGCCATCTGGTGGCAGTA
MACS_peak_16	MA0139.1	CTCF	89	71	23.6067	3.33346e-09	TAGCGCCATCTGGTGGCAG
MACS_peak_16	MA0149.1	EWSR1-FLI1	170	153	-6.05792	7.70932e-05	TCAGCCTGCTTTCTTTTC
MACS_peak_16	MA0149.1	EWSR1-FLI1	174	157	-0.833672	1.86474e-05	CCTGCTTTCTTTTCTGCC
MACS_peak_17	MA0002.2	RUNX1	146	136	10.8369	9.25904e-05	AACCCACAGTA
MACS_peak_17	MA0009.1	T	171	181	10.849	3.29525e-05	CTTGGTGTCAA
MACS_peak_17	MA0051.1	IRF2	214	231	10.6144	4.5147e-05	GTATAGTGAAAGGAACTA
MACS_peak_17	MA0065.2	PPARG::RXRA	67	81	11.6901	3.78314e-05	CTGGGAGACAGTTCA
MACS_peak_17	MA0066.1	PPARG	142	123	8.66889	7.45765e-05	AGGTGGTGCTGTTAACCCAC
MACS_peak_17	MA0111.1	Spz1	140	130	11.9743	2.95286e-05	GCTGTTAACCC
MACS_peak_17	MA0135.1	Lhx3	36	24	12.727	2.12303e-05	CATTAATAAATTA
MACS_peak_17	MA0139.1	CTCF	115	133	11.91	1.51368e-05	TATCCTACAGGTGGTGCTG
MACS_peak_18	MA0017.1	NR2F1	169	156	10.9333	6.2784e-05	AGGTCTTGAGTTCA
MACS_peak_18	MA0029.1	Evi1	20	7	11.6754	2.94549e-05	CATTGTCTTATCCA
MACS_peak_18	MA0041.1	Foxd3	280	269	13.3397	1.41051e-05	AAATAAATAAAC
MACS_peak_18	MA0042.1	FOXI1	280	269	13.407	1.45756e-05	AAATAAATAAAC
MACS_peak_18	MA0063.1	Nkx2-5	85	79	9.60422	9.65593e-05	CAATTAA
MACS_peak_18	MA0070.1	PBX1	173	184	12.3121	2.52587e-05	ACAACAATCATA
MACS_peak_18	MA0078.1	Sox17	5	13	11.121	8.70142e-05	TGCATTGTC
MACS_peak_18	MA0139.1	CTCF	234	216	16.2377	1.38206e-06	GGATGCCCCCTTCTGGTGA
MACS_peak_19	MA0009.1	T	154	144	13.9847	6.31393e-06	GTGACACCTAC
MACS_peak_19	MA0009.1	T	98	88	13.9847	6.31393e-06	GTGACACCTAC
MACS_peak_19	MA0032.1	FOXC1	103	96	8.06422	5.92861e-05	TACTTGCC
MACS_peak_19	MA0032.1	FOXC1	159	152	8.06422	5.92861e-05	TACTTGCC
MACS_peak_19	MA0046.1	HNF1A	277	290	14.3608	6.3743e-06	GGTTAATCTTTAGA
MACS_peak_19	MA0050.1	IRF1	193	204	11.8525	3.62932e-05	GCAAGTGAAAGC
MACS_peak_19	MA0050.1	IRF1	255	244	15.1402	4.31841e-06	GTTTTCACTTTC
MACS_peak_19	MA0051.1	IRF2	192	209	9.92515	6.43172e-05	AGCAAGTGAAAGCAGCAA
MACS_peak_19	MA0051.1	IRF2	256	239	10.6718	4.37696e-05	TAGATGTTTTCACTTTCT
MACS_peak_19	MA0077.1	SOX9	18	10	10.8631	6.3982e-05	CCATTGATT
MACS_peak_19	MA0077.1	SOX9	269	277	13.6033	4.03003e-06	GAACAATGG
MACS_peak_19	MA0138.2	REST	199	219	4.37055	9.00474e-05	GAAAGCAGCAAGGAGAGAAAA
MACS_peak_19	MA0139.1	CTCF	104	86	13.3136	7.36282e-06	CAGTGACACCTACTTGCCA
MACS_peak_19	MA0139.1	CTCF	155	173	9.45364	4.80867e-05	TTGCCAGTAGGAGGTTCTT
MACS_peak_19	MA0139.1	CTCF	160	142	13.3136	7.36282e-06	CAGTGACACCTACTTGCCA
MACS_peak_19	MA0139.1	CTCF	99	117	10.1554	3.49967e-05	TTGCCACTAGGAGAGGCTG
MACS_peak_19	MA0142.1	Pou5f1	203	189	11.3182	4.18745e-05	TTTAGCAAGTGAAAG
MACS_peak_19	MA0142.1	Pou5f1	276	262	10.8455	5.49327e-05	TTCTACAGAACAATG
MACS_peak_19	MA0143.1	Sox2	277	263	17.0416	4.72638e-07	TCTACAGAACAATGG
MACS_peak_19	MA0149.1	EWSR1-FLI1	188	171	5.54168	2.70569e-06	CTTTCCTTGCTGTCTCCC
MACS_peak_19	MA0149.1	EWSR1-FLI1	192	175	-2.69315	3.14489e-05	CCTTGCTGTCTCCCTTTA
MACS_peak_19	MA0149.1	EWSR1-FLI1	198	215	-3.13588	3.52505e-05	TGAAAGCAGCAAGGAGAG
MACS_peak_19	MA0153.1	HNF1B	289	278	11.1502	6.78389e-05	GTTAATCTTTAG
MACS_peak_19	MA0157.1	FOXO3	250	243	11.3924	6.14139e-05	TGTTTTCA
MACS_peak_19	MA0258.1	ESR2	96	79	12.1834	2.70701e-05	AAGGATACAGTGACACCT
MACS_peak_19	NGMPR001.2	Nanog	277	263	15.5328	1.59285e-06	TCTACAGAACAATGG
MACS_peak_19	NGMPR002.1	Oct4	203	189	11.1813	6.45119e-05	TTTAGCAAGTGAAAG
MACS_peak_19	NGMPR003.1	Sox2	264	278	14.9138	1.47271e-06	CTACAGAACAATGGG
MACS_peak_20	MA0014.1	Pax5	51	70	10.645	9.15619e-05	AGGTCACTGCTGTGGGGAAA
MACS_peak_20	MA0035.2	Gata1	21	11	11.4994	7.85582e-05	TTCTTATCACA
MACS_peak_20	MA0092.1	Hand1::Tcfe2a	74	83	10.9316	8.56528e-05	GATCTGGCTG
MACS_peak_20	MA0139.1	CTCF	93	111	17.0565	8.22945e-07	TAACCACTAGGAGGCAATA
MACS_peak_20	NGMPR001.1	Nanog	19	26	11.2242	7.97871e-05	ACAAAGGG
MACS_peak_21	MA0017.1	NR2F1	169	182	11.1676	5.4623e-05	TGGACTTAGCCCTG
MACS_peak_21	MA0030.1	FOXF2	38	51	10.3556	8.67137e-05	CAGGGGTAAATAAT
MACS_peak_21	MA0039.2	Klf4	33	24	12.4272	3.08106e-05	TCCCCACCCC
MACS_peak_21	MA0055.1	Myf	159	170	17.3576	5.00669e-07	AAGCAACTGCTG
MACS_peak_21	MA0065.2	PPARG::RXRA	32	46	11.5221	4.24153e-05	CCAGGACAGGGGTAA
MACS_peak_21	MA0071.1	RORA_1	69	60	12.3316	4.64608e-05	TGACCTGGAA
MACS_peak_21	MA0073.1	RREB1	14	33	8.83075	8.09414e-05	CACTCAACCTTCCCCACCCC
MACS_peak_21	MA0074.1	RXRA::VDR	65	51	10.1974	5.90819e-05	TGATGTCCTTGACCT
MACS_peak_21	MA0079.2	SP1	25	34	11.0445	7.2233e-05	CCCCACCCCA
MACS_peak_21	MA0114.1	HNF4A	181	169	12.6119	1.5798e-05	TGGACTTAGCCCT
MACS_peak_21	MA0141.1	Esrrb	65	54	13.0004	2.04707e-05	TGTCCTTGACCT
MACS_peak_21	MA0152.1	NFATC2	71	77	11.8534	7.92895e-05	TTTTCCA
MACS_peak_21	NGMPR003.1	Sox2	125	139	12.5488	3.32527e-05	CAGAAGAACAAAGCA
MACS_peak_21	NGMPR004.1	Klf4	23	33	10.2287	9.69742e-05	TTCCCCACCCC
MACS_peak_21	NGMPR005.1	Esrrb	54	64	12.5678	3.66206e-05	TGTCCTTGACC
MACS_peak_22	MA0041.1	Foxd3	151	162	11.0438	8.17484e-05	GTATATTTAATT
MACS_peak_22	MA0050.1	IRF1	214	225	11.6628	4.07497e-05	CAAAGTGAAATC
MACS_peak_22	MA0071.1	RORA_1	133	142	12.1278	5.59037e-05	TTTAAGGTCA
MACS_peak_22	MA0116.1	Zfp423	228	242	12.2198	1.64067e-05	GCCACCCAGCGGTTA
MACS_peak_22	MA0135.1	Lhx3	154	166	13.222	1.65569e-05	TATTTAATTATTT
MACS_peak_22	MA0135.1	Lhx3	163	151	12.9126	1.94446e-05	GTATATTTAATTA
MACS_peak_22	MA0159.1	RXR::RAR_DR5	126	142	13.2566	1.2942e-05	AGGTCAATTTAAGGTCA
MACS_peak_22	MA0159.1	RXR::RAR_DR5	226	242	10.6544	6.11472e-05	AGGCCACCCAGCGGTTA
MACS_peak_22	MA0160.1	NR4A2	136	143	11.0148	7.13394e-05	AAGGTCAG
MACS_peak_23	MA0030.1	FOXF2	209	222	10.5593	7.85372e-05	AAAAAATAAACAAA
MACS_peak_23	MA0040.1	Foxq1	223	213	11.6185	5.67306e-05	AATAAACAAAC
MACS_peak_23	MA0041.1	Foxd3	219	208	13.1175	1.75401e-05	AAAAAAATAAAC
MACS_peak_23	MA0041.1	Foxd3	223	212	15.1171	1.9768e-06	AAATAAACAAAC
MACS_peak_23	MA0041.1	Foxd3	227	216	15.9318	7.77349e-07	AAACAAACAAAC
MACS_peak_23	MA0041.1	Foxd3	231	220	14.0062	7.71846e-06	AAACAAACATAA
MACS_peak_23	MA0042.1	FOXI1	223	212	14.1568	5.35644e-06	AAATAAACAAAC
MACS_peak_23	MA0042.1	FOXI1	227	216	14.4976	3.06782e-06	AAACAAACAAAC
MACS_peak_23	MA0042.1	FOXI1	231	220	14.0886	6.00917e-06	AAACAAACATAA
MACS_peak_23	MA0042.1	FOXI1	65	54	12.5891	3.329e-05	AACCAAACATAA
MACS_peak_23	MA0047.2	Foxa2	220	209	10.7392	9.87153e-05	AAAAAATAAACA
MACS_peak_23	MA0048.1	NHLH1	107	96	12.7698	1.97735e-05	TCCCAGCTGAGC
MACS_peak_23	MA0048.1	NHLH1	96	107	11.7466	3.39022e-05	TCCCAGCTGAGC
MACS_peak_23	MA0106.1	TP53	24	43	7.18067	5.45088e-05	ACAGGCAAACCTGGGTATGT
MACS_peak_23	MA0112.2	ESR1	124	143	10.1242	8.083e-05	GTTCAAGGCCAGCCTAAACT
MACS_peak_23	MA0112.2	ESR1	153	172	12.7787	1.59478e-05	ACTCCAAGGCAGCCTGAGCT
MACS_peak_23	MA0141.1	Esrrb	123	134	10.4485	8.54426e-05	AGTTCAAGGCCA
MACS_peak_23	MA0148.1	FOXA1	220	210	10.8311	7.83962e-05	AAAAATAAACA
MACS_peak_23	MA0148.1	FOXA1	224	214	10.4477	9.98972e-05	ATAAACAAACA
MACS_peak_23	MA0258.1	ESR2	127	144	10.2721	8.33439e-05	CAAGGCCAGCCTAAACTA
MACS_peak_23	MA0258.1	ESR2	174	157	12.0773	2.89279e-05	CAAGGCAGCCTGAGCTAC
MACS_peak_24	MA0031.1	FOXD1	25	32	13.191	2.17691e-05	GTAAACAT
MACS_peak_24	MA0050.1	IRF1	69	58	11.5363	4.48532e-05	GCTTTCCCTTTG
MACS_peak_24	MA0052.1	MEF2A	289	298	13.1612	1.78389e-05	CTATTTTTAA
MACS_peak_24	MA0061.1	NF-kappaB	65	56	10.8328	7.308e-05	GGGCTTTCCC
MACS_peak_24	MA0074.1	RXRA::VDR	157	171	9.64888	7.92844e-05	CGGTTAATGAGTACG
MACS_peak_24	MA0078.1	Sox17	233	225	12.1861	1.22471e-05	GACAATGAA
MACS_peak_24	MA0079.2	SP1	59	50	12.6448	1.92932e-05	GGGGGCGGGC
MACS_peak_24	MA0101.1	REL	55	64	14.1673	1.97133e-06	CGGGCTTTCC
MACS_peak_24	MA0107.1	RELA	55	64	13.7691	1.48434e-05	CGGGCTTTCC
MACS_peak_24	MA0116.1	Zfp423	56	42	9.48769	6.15784e-05	GGCCTCTAGGGGGCG
MACS_peak_24	MA0139.1	CTCF	41	59	19.8637	1.11968e-07	TGGCCTCTAGGGGGCGGGC
MACS_peak_24	MA0146.1	Zfx	34	47	12.0094	3.72785e-05	AGCGCCCTGGCCTC
MACS_peak_24	MA0148.1	FOXA1	31	21	10.9269	7.43448e-05	GACTGTAAACA
MACS_peak_24	MA0149.1	EWSR1-FLI1	254	237	1.82272	8.69436e-06	GAATTCTTCCTTGCTTCC
MACS_peak_24	MA0154.1	EBF1	44	53	10.7695	8.93791e-05	CCTCTAGGGG
MACS_peak_24	MA0157.1	FOXO3	24	31	12.886	2.17691e-05	TGTAAACA
MACS_peak_24	MA0163.1	PLAG1	41	54	8.32757	9.38473e-05	TGGCCTCTAGGGGG
MACS_peak_25	MA0009.1	T	232	222	10.2518	4.58619e-05	ACCACACCTAG
MACS_peak_25	MA0017.1	NR2F1	84	71	15.8536	1.77687e-06	GAGGGCAGAGGTCA
MACS_peak_25	MA0019.1	Ddit3::Cebpa	214	203	11.8229	4.26858e-05	GGCATTGCAGTT
MACS_peak_25	MA0065.2	PPARG::RXRA	70	84	18.5777	6.99901e-08	GGAGGGCAGAGGTCA
MACS_peak_25	MA0108.2	TBP	62	76	12.8797	1.06313e-05	GTATATATGGAGGGC
MACS_peak_25	MA0109.1	Hltf	239	248	8.62379	6.80344e-05	GTCCTTATGC
MACS_peak_25	MA0114.1	HNF4A	72	84	15.2201	1.10212e-06	AGGGCAGAGGTCA
MACS_peak_25	MA0115.1	NR1H2::RXRA	70	86	10.8168	5.83988e-06	GGAGGGCAGAGGTCAAC
MACS_peak_25	MA0133.1	BRCA1	259	253	8.93211	6.51085e-05	GTGTTGT
MACS_peak_25	MA0138.2	REST	284	264	6.12136	4.77099e-05	GTTACTTTTCTTAGTGCTGAG
MACS_peak_25	MA0139.1	CTCF	207	189	19.2789	1.75392e-07	TGCCTCCCCCTGCTGGCAT
MACS_peak_25	MA0140.1	Tal1::Gata1	175	158	14.5564	4.59597e-06	CCTATCTGGCTACCCCAG
MACS_peak_25	MA0141.1	Esrrb	34	23	12.3624	3.1571e-05	TGACCTTTAGTG
MACS_peak_25	MA0141.1	Esrrb	73	84	10.3422	9.14258e-05	GGGCAGAGGTCA
MACS_peak_25	MA0160.1	NR4A2	29	22	11.0148	7.13394e-05	CTGACCTT
MACS_peak_25	NGMPR005.1	Esrrb	23	33	12.5678	3.66206e-05	TGACCTTTAGT
MACS_peak_25	NGMPR005.1	Esrrb	84	74	11.799	5.55866e-05	GGCAGAGGTCA
MACS_peak_26	MA0002.2	RUNX1	231	241	13.585	7.47178e-06	CCTTGTGGTTT
MACS_peak_26	MA0055.1	Myf	115	126	13.727	1.02078e-05	AGCCAACTGGAG
MACS_peak_26	MA0073.1	RREB1	214	195	8.77455	8.31504e-05	CTGGTGGTGGTGTTGTCTTT
MACS_peak_26	MA0122.1	Nkx3-2	107	99	9.95025	9.95777e-05	TCCACTTGA
MACS_peak_26	MA0133.1	BRCA1	210	204	8.93211	6.51085e-05	GTGTTGT
MACS_peak_26	MA0139.1	CTCF	188	206	14.4832	3.88661e-06	CTGCCACCTGGTGGTGGTG
MACS_peak_26	MA0139.1	CTCF	204	186	17.7583	5.16786e-07	ATCTGCCACCTGGTGGTGG
MACS_peak_26	MA0140.1	Tal1::Gata1	23	6	12.7812	2.63535e-05	TCTATCTGCCCCTAGCAC
MACS_peak_26	MA0140.1	Tal1::Gata1	60	43	11.6888	6.21475e-05	ACTATCTGTGCCCAGCAC
MACS_peak_26	MA0155.1	INSM1	22	11	11.0675	5.2306e-05	CTGCCCCTAGCA
MACS_peak_27	MA0002.2	RUNX1	181	191	11.8838	4.30156e-05	ATCTGTGGGTT
MACS_peak_27	MA0107.1	RELA	185	194	11.4933	4.09277e-05	GTGGGTTTCC
MACS_peak_27	MA0139.1	CTCF	6	24	15.0681	2.78258e-06	AGTCCACTGGAGGGCAGTG
MACS_peak_27	MA0164.1	Nr2e3	30	36	12.6212	6.51085e-05	CAAGCTT
MACS_peak_27	NGMPR001.2	Nanog	255	241	10.7411	9.23835e-05	CTTACAAATCAAAAG
MACS_peak_28	MA0002.2	RUNX1	7	17	10.9678	8.30595e-05	TGCTGTGGTAT
MACS_peak_28	MA0014.1	Pax5	275	256	10.8173	8.08105e-05	TGTCCTTTCTCCAGTGCACT
MACS_peak_28	MA0050.1	IRF1	135	124	14.0653	8.94389e-06	TGTTTCGTTTTC
MACS_peak_28	MA0051.1	IRF2	136	119	10.3847	5.08666e-05	GCAGCTGTTTCGTTTTCC
MACS_peak_28	MA0068.1	Pax4	219	190	11.1842	5.11777e-05	GGGTGTGTGTTGGTCCTGGTGATTTCCTTC
MACS_peak_28	MA0073.1	RREB1	204	185	10.5168	3.5554e-05	GCAGAGGGTGTGTGTTGGTC
MACS_peak_28	MA0081.1	SPIB	223	217	11.147	6.51085e-05	TTCCTCT
MACS_peak_28	MA0101.1	REL	207	216	10.8441	8.22228e-05	GGTGATTTCC
MACS_peak_28	MA0139.1	CTCF	179	197	12.1439	1.34673e-05	TGACCAGCAGAGGGTGTGT
MACS_peak_28	MA0156.1	FEV	218	211	10.6915	9.89309e-05	ATTTCCTT
MACS_peak_28	MA0159.1	RXR::RAR_DR5	286	270	14.3908	6.09103e-06	TGCACTCTACTTCACCC
MACS_peak_29	MA0041.1	Foxd3	101	90	15.9318	7.77349e-07	AAACAAACAAAC
MACS_peak_29	MA0041.1	Foxd3	105	94	15.9318	7.77349e-07	AAACAAACAAAC
MACS_peak_29	MA0041.1	Foxd3	194	205	13.1175	1.75401e-05	GATTATTTGCTT
MACS_peak_29	MA0041.1	Foxd3	77	66	11.9326	4.46972e-05	ACAAAAACAAAC
MACS_peak_29	MA0041.1	Foxd3	81	70	15.9318	7.77349e-07	AAACAAACAAAC
MACS_peak_29	MA0041.1	Foxd3	85	74	13.4878	1.24202e-05	AAACAAACAAGC
MACS_peak_29	MA0041.1	Foxd3	97	86	13.9322	8.3406e-06	AAGCAAACAAAC
MACS_peak_29	MA0042.1	FOXI1	101	90	14.4976	3.06782e-06	AAACAAACAAAC
MACS_peak_29	MA0042.1	FOXI1	105	94	14.4976	3.06782e-06	AAACAAACAAAC
MACS_peak_29	MA0042.1	FOXI1	81	70	14.4976	3.06782e-06	AAACAAACAAAC
MACS_peak_29	MA0042.1	FOXI1	85	74	14.9747	1.22864e-06	AAACAAACAAGC
MACS_peak_29	MA0047.2	Foxa2	197	208	11.1166	8.13571e-05	TATTTGCTTAGA
MACS_peak_29	MA0073.1	RREB1	103	122	13.5516	7.01366e-06	AACCAAAACACAACCATAGC
MACS_peak_29	MA0073.1	RREB1	94	113	8.83075	8.09414e-05	AAACAAACAAACCAAAACAC
MACS_peak_29	MA0073.1	RREB1	98	117	12.8772	1.02434e-05	AAACAAACCAAAACACAACC
MACS_peak_29	MA0139.1	CTCF	149	131	20.6825	5.76922e-08	TAGTGCCATCTAGTGGTCT
MACS_peak_29	MA0148.1	FOXA1	197	207	12.4603	3.14069e-05	TATTTGCTTAG
MACS_peak_29	MA0148.1	FOXA1	78	68	10.7352	8.24646e-05	AAAAACAAACA
MACS_peak_29	MA0149.1	EWSR1-FLI1	274	257	-6.76629	9.32912e-05	TCTACCTTTCTCTCTCTC
MACS_peak_29	MA0152.1	NFATC2	242	236	11.8534	7.92895e-05	TGGAAAA
MACS_peak_30	MA0058.1	MAX	154	163	11.7024	6.31988e-05	TGACACGTGC
MACS_peak_30	MA0058.1	MAX	165	156	11.328	7.61248e-05	ACACGTGCTC
MACS_peak_30	MA0059.1	MYC::MAX	165	155	12.7615	2.11577e-05	GACACGTGCTC
MACS_peak_30	MA0065.2	PPARG::RXRA	219	233	10.8501	6.66535e-05	CTGGGCGAGGAGGCA
MACS_peak_30	MA0073.1	RREB1	251	270	10.011	4.57588e-05	CCACAAATCTACACAACAGT
MACS_peak_30	MA0079.2	SP1	192	201	11.6264	4.33662e-05	CCCTTCCCAC
MACS_peak_30	MA0079.2	SP1	236	227	12.4266	2.36604e-05	GGAGGCAGGG
MACS_peak_30	MA0083.1	SRF	67	56	9.68047	5.70039e-05	CCACATGTGGGC
MACS_peak_30	MA0104.2	Mycn	164	155	12.628	2.55576e-05	GACACGTGCT
MACS_peak_30	MA0147.1	Myc	164	155	12.8913	2.44292e-05	GACACGTGCT
MACS_peak_30	MA0149.1	EWSR1-FLI1	223	240	-5.96937	7.52366e-05	GCGAGGAGGCAGGGAACG
MACS_peak_31	MA0035.2	Gata1	76	86	11.7817	6.08315e-05	AGAGATAACAG
MACS_peak_31	MA0041.1	Foxd3	291	280	14.5247	4.36012e-06	AAAAAAACATTT
MACS_peak_31	MA0052.1	MEF2A	49	40	13.1612	1.78389e-05	TTAAAAATAG
MACS_peak_31	MA0061.1	NF-kappaB	185	176	11.0546	6.33537e-05	AGGAAGCCCC
MACS_peak_31	MA0116.1	Zfp423	129	143	9.48769	6.15784e-05	ACCACCAGGGGGTGC
MACS_peak_31	MA0139.1	CTCF	127	145	20.3316	7.70365e-08	AGACCACCAGGGGGTGCTA
MACS_peak_31	MA0157.1	FOXO3	293	300	11.3924	6.14139e-05	TGAAAACA
MACS_peak_32	MA0017.1	NR2F1	52	65	11.109	5.66058e-05	TGAACTCAGAAGCT
MACS_peak_32	MA0019.1	Ddit3::Cebpa	289	278	13.8188	6.98902e-06	GGCATTGCATGC
MACS_peak_32	MA0025.1	NFIL3	31	21	11.8442	4.24008e-05	ATGCTACATAA
MACS_peak_32	MA0055.1	Myf	215	226	11.5733	3.94131e-05	CAGCAGTTGCAG
MACS_peak_32	MA0055.1	Myf	226	215	12.7425	1.72837e-05	CAGCAGTTGCAG
MACS_peak_32	MA0111.1	Spz1	163	173	10.9063	7.26875e-05	GGAGTAAGAGC
MACS_peak_32	MA0115.1	NR1H2::RXRA	1	17	3.54957	8.9631e-05	CAAGTTCAAAAGGCTAG
MACS_peak_32	MA0139.1	CTCF	272	254	15.0681	2.78258e-06	TAATGCCTTCTTCTGGCCA
MACS_peak_32	MA0144.1	Stat3	243	252	11.4961	4.76977e-05	TTCCAGGGAG
MACS_peak_33	MA0007.1	Ar	201	180	15.5771	2.39825e-06	TGTAAGAACAGTATGTGCTCTT
MACS_peak_33	MA0055.1	Myf	116	127	11.9425	2.92824e-05	CTGCAGCTGGAG
MACS_peak_33	MA0055.1	Myf	127	116	10.4656	8.51122e-05	CTGCAGCTGGAG
MACS_peak_33	MA0063.1	Nkx2-5	200	206	9.60422	9.65593e-05	TTAATTG
MACS_peak_33	MA0113.1	NR3C1	183	200	10.8321	7.43979e-05	AAGAACAGTATGTGCTCT
MACS_peak_33	MA0113.1	NR3C1	199	182	12.4352	2.22397e-05	TAAGAACAGTATGTGCTC
MACS_peak_33	MA0125.1	Nobox	201	208	11.1189	7.92895e-05	TAATTGCC
MACS_peak_33	MA0139.1	CTCF	91	109	16.1208	1.48518e-06	AGGACAGAAGAGGGCACCA
MACS_peak_34	MA0068.1	Pax4	178	149	10.4416	9.21525e-05	CTCGTAGTGTAATGTGGGGGAGAATTTTTC
MACS_peak_34	MA0068.1	Pax4	276	247	10.6273	7.97645e-05	GGCAAAGTATTTGAGGAAGGAATTTCTTTT
MACS_peak_34	MA0092.1	Hand1::Tcfe2a	219	210	11.0716	7.04393e-05	AAACCAGACA
MACS_peak_34	MA0119.1	TLX1::NFIC	92	79	8.58957	9.53334e-05	TTGAAAAGCTGCCA
MACS_peak_34	MA0122.1	Nkx3-2	66	58	10.6236	3.69823e-05	GCCACTCAG
MACS_peak_34	MA0154.1	EBF1	110	101	11.5166	5.61719e-05	TCCCCAGAGT
MACS_peak_34	NGMPR001.1	Nanog	96	89	11.2242	7.97871e-05	GCCATTGT
MACS_peak_34	NGMPR003.1	Sox2	103	89	11.8098	6.46792e-05	GCCATTGTAATGTCC
MACS_peak_35	MA0038.1	Gfi	149	158	10.7992	8.82923e-05	CAAATCTGTG
MACS_peak_35	MA0042.1	FOXI1	186	175	12.7254	2.8927e-05	AAACAAATAAGT
MACS_peak_35	MA0063.1	Nkx2-5	192	198	9.60422	9.65593e-05	TTAATTG
MACS_peak_35	MA0070.1	PBX1	70	59	11.0478	5.94207e-05	ACTGATTGATAC
MACS_peak_35	MA0092.1	Hand1::Tcfe2a	168	177	10.9316	8.56528e-05	TGTCTGGAAA
MACS_peak_35	MA0113.1	NR3C1	174	191	10.677	8.30635e-05	GAAACAAATAAGTTCTGT
MACS_peak_35	MA0139.1	CTCF	133	115	18.2262	3.74768e-07	TACTGCCACCTCGTGGCAT
MACS_peak_36	MA0007.1	Ar	274	295	12.2105	2.44945e-05	AATGTCACATTCTGTGCCCAAA
MACS_peak_36	MA0014.1	Pax5	32	51	10.8748	7.74905e-05	GGAGCATCGGAGGAGGAAGA
MACS_peak_36	MA0077.1	SOX9	216	208	12.6899	1.38456e-05	CTATTGTTC
MACS_peak_36	MA0081.1	SPIB	55	61	11.147	6.51085e-05	AGAGGAA
MACS_peak_36	MA0081.1	SPIB	76	82	11.147	6.51085e-05	AGAGGAA
MACS_peak_36	MA0111.1	Spz1	174	184	10.6253	9.01087e-05	AGGGGTACATC
MACS_peak_36	MA0112.2	ESR1	132	151	11.4894	3.59751e-05	AACCACTGGCAGACTGCCCC
MACS_peak_36	MA0119.1	TLX1::NFIC	150	137	8.83572	8.52702e-05	CTGGCAGACTGCCC
MACS_peak_36	MA0139.1	CTCF	161	143	7.93306	9.27846e-05	GACTGCCCCATTCTGGAAC
MACS_peak_36	MA0139.1	CTCF	217	199	10.7403	2.6658e-05	GAGCGCCTCCTATTGTTCT
MACS_peak_36	MA0149.1	EWSR1-FLI1	46	63	11.2087	4.11871e-07	GGAAGAAGGAGAGGAAGG
MACS_peak_36	MA0149.1	EWSR1-FLI1	50	67	-2.07332	2.67801e-05	GAAGGAGAGGAAGGAGAA
MACS_peak_36	MA0152.1	NFATC2	275	269	11.8534	7.92895e-05	TGGAAAA
MACS_peak_36	MA0154.1	EBF1	179	170	13.0787	1.58589e-05	TCCCAGGGGT
MACS_peak_37	MA0007.1	Ar	109	88	15.1058	3.44554e-06	GGATGGATCCCAGTGTGCTTTT
MACS_peak_37	MA0009.1	T	121	131	8.98257	7.632e-05	CTAGGTGGCAC
MACS_peak_37	MA0029.1	Evi1	203	216	10.0189	6.84759e-05	TTGACAAGAAAATA
MACS_peak_37	MA0116.1	Zfp423	129	115	11.2132	2.91133e-05	TGAACACTAGGTGGC
MACS_peak_37	MA0117.1	Mafb	69	62	9.73124	8.00616e-05	GTGTCAGC
MACS_peak_37	MA0139.1	CTCF	115	133	17.1735	7.62447e-07	TGAACACTAGGTGGCACTT
MACS_peak_37	MA0160.1	NR4A2	242	235	12.8887	1.46786e-05	GTGACCTT
MACS_peak_37	NGMPR002.1	Oct4	164	150	11.0349	7.06274e-05	ATTTTCATTTCCATA
MACS_peak_38	MA0038.1	Gfi	25	16	10.7992	8.82923e-05	CTGAGATTTC
MACS_peak_38	MA0041.1	Foxd3	234	223	12.8213	2.32885e-05	AAAAAAACAAAA
MACS_peak_38	MA0107.1	RELA	213	204	10.8611	6.23653e-05	GGCAATCCCC
MACS_peak_38	MA0122.1	Nkx3-2	198	206	10.1523	8.62118e-05	TGAAGTGGC
MACS_peak_38	MA0122.1	Nkx3-2	260	268	10.2196	7.68759e-05	TGAAGTGGA
MACS_peak_38	MA0139.1	CTCF	80	98	19.3959	1.60602e-07	TTTCCAGCAGAGGGCGCTT
MACS_peak_39	MA0009.1	T	248	238	8.68393	8.78367e-05	GTGTCACCTAG
MACS_peak_39	MA0055.1	Myf	216	227	11.3271	4.77265e-05	AAGCAGCACCTG
MACS_peak_39	MA0055.1	Myf	219	230	12.5578	1.92598e-05	CAGCACCTGCAG
MACS_peak_39	MA0139.1	CTCF	50	68	10.1554	3.49967e-05	AATCCTATAGGTGGCGCAC
MACS_peak_39	MA0149.1	EWSR1-FLI1	202	219	-4.19844	4.73643e-05	GTAAGTGAGAAAGCAAGC
MACS_peak_39	MA0150.1	NFE2L2	206	216	11.8059	3.92463e-05	GTGAGAAAGCA
MACS_peak_39	MA0155.1	INSM1	164	153	15.1748	3.92245e-06	TACCCCCTGCCA
MACS_peak_39	MA0160.1	NR4A2	107	100	11.2491	4.46075e-05	TTGACCTT
MACS_peak_40	MA0029.1	Evi1	47	34	13.4699	1.06997e-05	ACTTATCTTTTCTA
MACS_peak_40	MA0042.1	FOXI1	250	261	11.3622	8.11505e-05	TTGTATTTGTGT
MACS_peak_40	MA0052.1	MEF2A	24	15	9.89057	8.77068e-05	CTCTAAATAG
MACS_peak_40	MA0062.2	GABPA	113	103	10.811	7.34134e-05	GCTGCTTCCTG
MACS_peak_40	MA0073.1	RREB1	140	121	8.38115	9.99614e-05	GCAAGCTGGTTCTGTGGGGG
MACS_peak_40	MA0073.1	RREB1	56	75	8.60595	8.99819e-05	GCCCAACACAACCTAGAACC
MACS_peak_40	MA0122.1	Nkx3-2	300	292	10.3542	5.72895e-05	TGCACTTAG
MACS_peak_40	MA0140.1	Tal1::Gata1	220	237	13.0543	2.07832e-05	CAGCAGGGTGGAGATAAA
MACS_peak_40	MA0142.1	Pou5f1	256	270	12.4997	2.06064e-05	TTGTGTTATGCATAT
MACS_peak_40	MA0148.1	FOXA1	34	24	13.8979	9.88118e-06	GAAAGCAAACA
MACS_peak_40	NGMPR002.1	Oct4	256	270	13.377	1.43958e-05	TTGTGTTATGCATAT
MACS_peak_41	MA0040.1	Foxq1	214	224	13.0093	2.07383e-05	TGATGTTTATT
MACS_peak_41	MA0042.1	FOXI1	214	225	14.7702	1.99786e-06	TGATGTTTATTT
MACS_peak_41	MA0047.2	Foxa2	217	228	13.3809	1.97295e-05	TGTTTATTTAGC
MACS_peak_41	MA0048.1	NHLH1	218	207	10.566	6.67583e-05	CACCAGCTGATG
MACS_peak_41	MA0055.1	Myf	207	218	10.7733	7.05205e-05	CACCAGCTGATG
MACS_peak_41	MA0055.1	Myf	218	207	12.2502	2.33445e-05	CACCAGCTGATG
MACS_peak_41	MA0055.1	Myf	221	210	10.3426	9.15409e-05	CAGCTGATGTTT
MACS_peak_41	MA0057.1	MZF1_5-13	79	88	11.2491	3.85007e-05	CTAGGGGAAA
MACS_peak_41	MA0090.1	TEAD1	297	286	10.7514	7.42074e-05	CATTAGAATGTG
MACS_peak_41	MA0105.1	NFKB1	247	237	11.8082	3.35476e-05	TGGGGCCCCCC
MACS_peak_41	MA0106.1	TP53	161	180	5.93265	9.00164e-05	GGGGACCTGGCCAGCCTTGC
MACS_peak_41	MA0116.1	Zfp423	240	254	8.12163	9.48895e-05	GGCCCCCCAGTGGGC
MACS_peak_41	MA0116.1	Zfp423	241	255	12.5074	1.37277e-05	GCCCCCCAGTGGGCA
MACS_peak_41	MA0119.1	TLX1::NFIC	287	274	9.51261	6.12142e-05	TGGGTTTGCTGCCA
MACS_peak_41	MA0139.1	CTCF	208	190	17.1735	7.62447e-07	CTGCTCCCTCTTCTGGTCA
MACS_peak_41	MA0139.1	CTCF	255	237	13.6645	6.10222e-06	TGGGGCCCCCCAGTGGGCA
MACS_peak_41	MA0148.1	FOXA1	217	227	11.9811	4.33205e-05	TGTTTATTTAG
MACS_peak_41	MA0154.1	EBF1	156	165	11.5166	5.61719e-05	CCTCTGGGGA
MACS_peak_42	MA0025.1	NFIL3	183	193	13.5453	2.20164e-05	TTATGTAAGTT
MACS_peak_42	MA0055.1	Myf	71	60	10.6502	7.6404e-05	CACGTGCTGCTT
MACS_peak_42	MA0058.1	MAX	57	66	11.2656	7.66278e-05	GCCCACGTGC
MACS_peak_42	MA0059.1	MYC::MAX	57	67	10.7988	7.28626e-05	GCCCACGTGCT
MACS_peak_42	MA0073.1	RREB1	297	278	9.50516	5.86266e-05	GGAGAGATGGAGGTGGGGGT
MACS_peak_42	MA0079.2	SP1	295	286	12.4266	2.36604e-05	GGAGGTGGGG
MACS_peak_42	MA0093.1	USF1	65	59	12.9371	4.39017e-05	CCACGTG
MACS_peak_42	MA0104.2	Mycn	58	67	11.2121	6.98488e-05	CCCACGTGCT
MACS_peak_42	MA0104.2	Mycn	67	58	13.2814	1.82679e-05	CCCACGTGCT
MACS_peak_42	MA0111.1	Spz1	145	155	14.4477	2.69248e-06	GGGGTTACAGC
MACS_peak_42	MA0139.1	CTCF	12	30	17.5244	6.04907e-07	AGGCCAGAAGAGGGCGGCT
MACS_peak_42	MA0146.1	Zfx	159	172	10.3528	7.99817e-05	GCTACCCTGGCCTG
MACS_peak_42	MA0147.1	Myc	67	58	13.6845	1.34343e-05	CCCACGTGCT
MACS_peak_42	MA0156.1	FEV	37	44	12.976	3.25542e-05	CAGGAAAT
MACS_peak_42	MA0259.1	HIF1A::ARNT	59	66	11.3554	5.16435e-05	CCACGTGC
MACS_peak_42	NGMPR005.1	Esrrb	265	255	10.7226	9.61584e-05	GCCAAAGGTGA
MACS_peak_43	MA0029.1	Evi1	107	94	10.7781	4.66979e-05	TTTTGTTTTATCTT
MACS_peak_43	MA0041.1	Foxd3	85	96	13.8581	9.02246e-06	TTTTGTTTGTTT
MACS_peak_43	MA0042.1	FOXI1	85	96	13.6796	1.09931e-05	TTTTGTTTGTTT
MACS_peak_43	MA0067.1	Pax2	132	125	10.1691	2.41066e-05	CCGTGACT
MACS_peak_43	MA0073.1	RREB1	101	82	11.978	1.66771e-05	TGTTTTTGTTTGTTTTGTTT
MACS_peak_43	MA0079.2	SP1	256	265	12.0629	3.07956e-05	CCCAGCCCAC
MACS_peak_43	MA0083.1	SRF	137	148	10.0622	4.77199e-05	GCCCCTATCTGG
MACS_peak_43	MA0092.1	Hand1::Tcfe2a	142	151	10.8615	9.45806e-05	TATCTGGCAG
MACS_peak_43	MA0116.1	Zfp423	155	169	10.5662	4.02263e-05	GAAACCCTTGGGGCC
MACS_peak_43	MA0116.1	Zfp423	169	155	16.318	2.26457e-06	GAAACCCTTGGGGCC
MACS_peak_43	MA0125.1	Nobox	35	28	11.7587	2.17691e-05	ACCAATTA
MACS_peak_43	MA0133.1	BRCA1	204	210	8.93211	6.51085e-05	ACAACAC
MACS_peak_43	MA0139.1	CTCF	226	208	11.5591	1.79936e-05	CACTGCCCCCCAGCGGAAC
MACS_peak_43	MA0148.1	FOXA1	88	98	12.1728	3.75891e-05	TGTTTGTTTTG
MACS_peak_43	MA0150.1	NFE2L2	46	36	11.2881	5.60683e-05	TGCTGATTCAT
MACS_peak_43	MA0157.1	FOXO3	125	118	11.0478	7.92895e-05	TGTTTTCC
MACS_peak_43	MA0163.1	PLAG1	164	177	9.97122	4.33468e-05	GGGGCCTTAGGGCC
MACS_peak_43	MA0163.1	PLAG1	179	166	9.02296	6.83306e-05	GGCCTTAGGGCCCC
MACS_peak_44	MA0002.2	RUNX1	151	141	13.585	7.47178e-06	AAACCACAAGG
MACS_peak_44	MA0014.1	Pax5	151	170	12.3107	2.54021e-05	GGGGCACTGTGGCACAACCA
MACS_peak_44	MA0029.1	Evi1	84	97	12.0205	2.41095e-05	ATGATAAGATCATT
MACS_peak_44	MA0048.1	NHLH1	198	209	10.7234	6.11504e-05	GAACAGCTGTGT
MACS_peak_44	MA0048.1	NHLH1	209	198	10.3299	7.4933e-05	GAACAGCTGTGT
MACS_peak_44	MA0051.1	IRF2	106	89	10.2698	5.3893e-05	AAGATCATTTCACTTTTG
MACS_peak_44	MA0066.1	PPARG	167	148	9.70421	4.61358e-05	AAGGGGGCACTGTGGCACAA
MACS_peak_44	MA0091.1	TAL1::TCF3	197	208	11.8257	4.47073e-05	AGAACAGCTGTG
MACS_peak_44	MA0139.1	CTCF	141	159	19.045	2.0869e-07	AAACCACAAGGGGGCACTG
MACS_peak_44	MA0140.1	Tal1::Gata1	74	91	12.3716	3.69532e-05	TTGGTCAAATATGATAAG
MACS_peak_44	MA0258.1	ESR2	167	150	11.6525	3.75527e-05	GGGGGCACTGTGGCACAA
MACS_peak_45	MA0029.1	Evi1	262	249	10.9852	4.20891e-05	TACTATCTCATCTC
MACS_peak_45	MA0032.1	FOXC1	152	159	8.06422	5.92861e-05	GGCAAGTA
MACS_peak_45	MA0048.1	NHLH1	95	84	11.5892	3.71172e-05	CCGCACCTGAGA
MACS_peak_45	MA0050.1	IRF1	33	44	12.2318	2.86302e-05	GAAAAAGAAACC
MACS_peak_45	MA0051.1	IRF2	32	49	12.9119	1.306e-05	TGAAAAAGAAACCAAAGC
MACS_peak_45	MA0070.1	PBX1	63	52	11.6167	4.27351e-05	TTTGAATGATAT
MACS_peak_45	MA0078.1	Sox17	35	27	11.405	6.59863e-05	CACAATGAA
MACS_peak_45	MA0102.2	CEBPA	24	32	10.4938	6.59786e-05	TTTCACAAT
MACS_peak_45	MA0114.1	HNF4A	74	86	10.815	6.98095e-05	GGGACAAGGGCCG
MACS_peak_45	MA0137.2	STAT1	187	201	11.4865	4.68458e-05	CATTTCTGAGAAACG
MACS_peak_45	MA0137.2	STAT1	201	187	12.5449	2.51397e-05	CATTTCTGAGAAACG
MACS_peak_45	MA0139.1	CTCF	102	120	21.7352	2.29222e-08	CTGCCAGCAGATGGCAGCA
MACS_peak_46	MA0041.1	Foxd3	128	139	12.5991	2.74687e-05	AAATATTTGTTC
MACS_peak_46	MA0041.1	Foxd3	135	124	12.9694	2.03974e-05	AAATAAATATTT
MACS_peak_46	MA0042.1	FOXI1	135	124	11.5667	7.02712e-05	AAATAAATATTT
MACS_peak_46	MA0058.1	MAX	24	15	10.8288	9.19753e-05	GCACGTGCCC
MACS_peak_46	MA0059.1	MYC::MAX	24	14	12.5652	2.4583e-05	AGCACGTGCCC
MACS_peak_46	MA0062.2	GABPA	94	84	12.3828	3.44647e-05	CCCGCTTCCTG
MACS_peak_46	MA0104.2	Mycn	14	23	13.2814	1.82679e-05	AGCACGTGCC
MACS_peak_46	MA0111.1	Spz1	193	183	11.1874	5.88987e-05	TCTGATCCCCT
MACS_peak_46	MA0147.1	Myc	14	23	12.4948	2.84085e-05	AGCACGTGCC
MACS_peak_46	MA0259.1	HIF1A::ARNT	15	22	12.1511	1.97951e-05	GCACGTGC
MACS_peak_46	MA0259.1	HIF1A::ARNT	22	15	12.1511	1.97951e-05	GCACGTGC
MACS_peak_47	MA0041.1	Foxd3	1	12	14.895	2.80122e-06	GTTTGTTTTTTT
MACS_peak_47	MA0041.1	Foxd3	246	235	12.8213	2.32885e-05	AAAAAAACAAAA
MACS_peak_47	MA0041.1	Foxd3	264	275	13.8581	9.02246e-06	TTTTGTTTGTTT
MACS_peak_47	MA0041.1	Foxd3	284	295	12.8213	2.32885e-05	TTTTGTTTTTTT
MACS_peak_47	MA0042.1	FOXI1	13	24	11.4303	7.83797e-05	CCTTGTTTGTTT
MACS_peak_47	MA0042.1	FOXI1	264	275	13.6796	1.09931e-05	TTTTGTTTGTTT
MACS_peak_47	MA0042.1	FOXI1	268	279	11.1577	9.16714e-05	GTTTGTTTGGGT
MACS_peak_47	MA0068.1	Pax4	287	258	11.1223	5.38076e-05	AAGGTTTTTTGTTTGTTTGGGTTTTTTTTT
MACS_peak_47	MA0073.1	RREB1	279	260	14.1136	5.07526e-06	GGTTTTTTGTTTGTTTGGGT
MACS_peak_47	MA0073.1	RREB1	280	261	10.573	3.45604e-05	GTTTTTTGTTTGTTTGGGTT
MACS_peak_47	MA0090.1	TEAD1	123	112	12.015	3.15568e-05	ATTAGGAATGTG
MACS_peak_47	MA0111.1	Spz1	51	41	12.3678	2.09207e-05	GCTGATACTCC
MACS_peak_47	MA0139.1	CTCF	186	168	21.0334	4.27924e-08	GGCTGCCCCCTGCTGGAAA
MACS_peak_47	MA0148.1	FOXA1	16	26	10.7352	8.24646e-05	TGTTTGTTTTT
MACS_peak_48	MA0025.1	NFIL3	19	29	11.5825	4.73179e-05	TTTTGTAACAT
MACS_peak_48	MA0035.2	Gata1	124	114	11.3583	8.89432e-05	TCTTTATCTCA
MACS_peak_48	MA0035.2	Gata1	174	164	11.3583	8.89432e-05	TCTTTATCAGT
MACS_peak_48	MA0081.1	SPIB	199	205	11.147	6.51085e-05	AGAGGAA
MACS_peak_48	MA0083.1	SRF	65	54	9.2987	6.89272e-05	CCATAAGTGGGC
MACS_peak_48	MA0101.1	REL	211	202	11.8903	3.43796e-05	GGAAAGGCCC
MACS_peak_48	MA0107.1	RELA	211	202	10.4186	8.89543e-05	GGAAAGGCCC
MACS_peak_48	MA0139.1	CTCF	274	292	9.10274	5.61688e-05	CAGCCACAAGGGGCTGACC
MACS_peak_48	MA0139.1	CTCF	51	69	10.6233	2.81644e-05	TGACCATAAGTGGGCAGTA
MACS_peak_48	MA0140.1	Tal1::Gata1	133	116	13.464	1.42747e-05	TTTATCTCAGGCTGCCAA
MACS_peak_48	MA0140.1	Tal1::Gata1	171	188	11.2792	8.29328e-05	CAGTTTAACACAGATAAC
MACS_peak_48	MA0140.1	Tal1::Gata1	183	166	12.5081	3.30931e-05	TTTATCAGTTTAACACAG
MACS_peak_48	MA0141.1	Esrrb	299	288	11.8308	4.15375e-05	TGACCTTCCAGT
MACS_peak_48	MA0160.1	NR4A2	294	287	11.0148	7.13394e-05	CTGACCTT
MACS_peak_48	NGMPR005.1	Esrrb	288	298	12.2603	4.33096e-05	TGACCTTCCAG
MACS_peak_49	MA0109.1	Hltf	111	102	8.62379	6.80344e-05	GCCTAAGGTT
MACS_peak_49	MA0122.1	Nkx3-2	140	148	10.6236	3.69823e-05	CTGAGTGGC
MACS_peak_49	MA0138.2	REST	203	183	5.63503	5.70893e-05	CAGACTGTCCGTGGAGGTGAC
MACS_peak_49	MA0139.1	CTCF	37	55	9.68757	4.32985e-05	TTAGCACAAGATGGCGAGC
MACS_peak_50	MA0047.2	Foxa2	134	123	11.777	5.6943e-05	GCTAAATCAACA
MACS_peak_50	MA0073.1	RREB1	127	146	11.3036	2.37856e-05	AATCAACACACACACACACA
MACS_peak_50	MA0073.1	RREB1	129	148	8.49355	9.48745e-05	TCAACACACACACACACACA
MACS_peak_50	MA0073.1	RREB1	131	150	10.3482	3.87101e-05	AACACACACACACACACACA
MACS_peak_50	MA0073.1	RREB1	133	152	11.978	1.66771e-05	CACACACACACACACACACA
MACS_peak_50	MA0073.1	RREB1	135	154	9.16796	6.89494e-05	CACACACACACACACACAAA
MACS_peak_50	MA0073.1	RREB1	137	156	8.88695	7.8821e-05	CACACACACACACACAAAAC
MACS_peak_50	MA0073.1	RREB1	139	158	10.2358	4.09287e-05	CACACACACACACAAAACCC
MACS_peak_50	MA0073.1	RREB1	144	163	8.49355	9.48745e-05	ACACACACAAAACCCAGCAA
MACS_peak_50	MA0099.2	AP1	103	109	11.6317	6.51085e-05	TGACTCA
MACS_peak_50	MA0100.1	Myb	101	94	12.0309	7.06336e-05	CAACTGTC
MACS_peak_50	MA0109.1	Hltf	230	221	8.78412	2.91035e-05	TGATAAGGTT
MACS_peak_50	MA0139.1	CTCF	291	273	21.7352	2.29222e-08	CACTGCCACCTAGTGGTAA
MACS_peak_51	MA0009.1	T	107	117	11.2223	2.67483e-05	CTAGGTGGCAA
MACS_peak_51	MA0009.1	T	171	181	8.60927	9.41475e-05	ATAAGTGTGAA
MACS_peak_51	MA0040.1	Foxq1	263	273	10.9864	8.16546e-05	TACAGTTTATA
MACS_peak_51	MA0077.1	SOX9	115	123	11.5274	2.87602e-05	CAACAATGG
MACS_peak_51	MA0139.1	CTCF	101	119	19.8637	1.11968e-07	TTACCACTAGGTGGCAACA
MACS_peak_51	NGMPR002.1	Oct4	210	224	11.6205	4.87024e-05	CATGATAATGCAATT
MACS_peak_51	NGMPR002.1	Oct4	49	63	10.5958	9.25499e-05	TTTGATTATGTTAAT
MACS_peak_52	MA0002.2	RUNX1	275	285	10.7061	9.86037e-05	CTCTGTGGGCA
MACS_peak_52	MA0033.1	FOXL1	290	297	8.69714	2.65105e-05	TATACATA
MACS_peak_52	MA0051.1	IRF2	31	48	9.81028	6.81525e-05	GAACCGTGAAAGCAGTTC
MACS_peak_52	MA0055.1	Myf	240	251	12.6194	1.8621e-05	CTGCAGCTGCAG
MACS_peak_52	MA0055.1	Myf	251	240	12.6194	1.8621e-05	CTGCAGCTGCAG
MACS_peak_52	MA0069.1	Pax6	33	20	11.2242	4.92974e-05	CAGTGTGGCGTGAA
MACS_peak_52	MA0136.1	ELF5	133	125	10.3579	8.71136e-05	GAGGAAATA
MACS_peak_52	MA0137.2	STAT1	198	212	14.4988	6.87743e-06	TGTTTCCCAGAACCC
MACS_peak_52	MA0139.1	CTCF	276	258	15.5359	2.11465e-06	TGGCGCCCTCCTCTGGTCT
MACS_peak_52	MA0144.1	Stat3	209	200	11.9513	3.64802e-05	TTTCCCAGAA
MACS_peak_53	MA0133.1	BRCA1	283	289	8.93211	6.51085e-05	ACAACAC
MACS_peak_53	MA0137.2	STAT1	132	146	10.1839	9.75344e-05	CTGTTCCAGTAAGAG
MACS_peak_53	MA0138.2	REST	275	255	10.2066	9.5685e-06	ACTTCTGGCCACTGTCCTGGT
MACS_peak_53	MA0144.1	Stat3	135	144	11.7237	4.15086e-05	TTCCAGTAAG
MACS_peak_53	MA0156.1	FEV	134	127	12.976	3.25542e-05	ATTTCCTG
MACS_peak_54	MA0025.1	NFIL3	94	104	15.7044	8.20464e-07	TTATGTAACAT
MACS_peak_54	MA0040.1	Foxq1	41	51	12.7564	2.52425e-05	AGTTGTTTATA
MACS_peak_54	MA0042.1	FOXI1	41	52	12.5209	3.55175e-05	AGTTGTTTATAT
MACS_peak_54	MA0043.1	HLF	103	92	10.6369	8.3748e-05	TTTTATGTAACA
MACS_peak_54	MA0088.1	znf143	156	137	13.4669	1.05573e-05	CCAGAGCATGATGGAACAGA
MACS_peak_54	MA0092.1	Hand1::Tcfe2a	278	269	10.9316	8.56528e-05	GATCCAGACC
MACS_peak_54	MA0139.1	CTCF	171	153	13.4305	6.91884e-06	CAGAGACACCTACTGGTGA
MACS_peak_55	MA0079.2	SP1	217	208	10.7535	8.87173e-05	GGGAGTGGGG
MACS_peak_55	MA0102.2	CEBPA	85	93	10.5544	5.72844e-05	TTGCACAAT
MACS_peak_55	MA0108.2	TBP	27	41	12.3726	1.89323e-05	ATATAAAAGGAGCTG
MACS_peak_55	MA0109.1	Hltf	115	124	8.70396	4.52359e-05	GACCTTATGG
MACS_peak_55	MA0149.1	EWSR1-FLI1	154	137	1.46854	9.70905e-06	CCTGGCTTAGTTCTTTCC
MACS_peak_55	MA0149.1	EWSR1-FLI1	177	194	-4.81827	5.58009e-05	AGGAGAAATGCAAGAAGG
MACS_peak_55	MA0160.1	NR4A2	120	113	11.2491	4.46075e-05	TTGACCTT
MACS_peak_55	MA0162.1	Egr1	211	221	10.1906	9.82147e-05	AGTGGGGGAGG
MACS_peak_56	MA0048.1	NHLH1	300	289	10.4873	6.93755e-05	CCCCACCTGCTG
MACS_peak_56	MA0066.1	PPARG	111	92	10.8776	2.61547e-05	CATAGGAGACAGTGCCCCTG
MACS_peak_56	MA0068.1	Pax4	268	297	13.0409	1.03127e-05	GAAAACTGTTCCAACCAACAGCCCCACCTG
MACS_peak_56	MA0084.1	SRY	17	9	10.3437	8.18359e-05	ATTGTTTTG
MACS_peak_56	MA0088.1	znf143	111	130	14.3445	5.65533e-06	GCTTTTCCAGCCTTCCAAAC
MACS_peak_56	MA0112.2	ESR1	114	95	10.6551	5.93572e-05	AGGAGACAGTGCCCCTGCTT
MACS_peak_56	MA0112.2	ESR1	90	109	10.5034	6.48822e-05	ATCATAGGAGACAGTGCCCC
MACS_peak_56	MA0115.1	NR1H2::RXRA	30	46	4.22875	7.11889e-05	AAATGTCAAAGGTTTAA
MACS_peak_56	MA0122.1	Nkx3-2	214	222	10.6909	3.4265e-05	CTGAGTGGA
MACS_peak_56	MA0136.1	ELF5	187	195	10.3579	8.71136e-05	TACATCCTG
MACS_peak_56	MA0149.1	EWSR1-FLI1	264	247	7.57825	1.44369e-06	CTTTCTTGCCCTTCTTCC
MACS_peak_56	MA0152.1	NFATC2	113	119	11.8534	7.92895e-05	TTTTCCA
MACS_peak_56	MA0258.1	ESR2	111	94	13.4577	1.17294e-05	TAGGAGACAGTGCCCCTG
MACS_peak_56	NGMPR001.2	Nanog	7	21	11.3886	6.00287e-05	TTATTGTTTTGCATT
MACS_peak_56	NGMPR002.1	Oct4	8	22	11.0349	7.06274e-05	TATTGTTTTGCATTT
MACS_peak_56	NGMPR003.1	Sox2	20	6	11.6619	7.24594e-05	TTTATTGTTTTGCAT
MACS_peak_57	MA0019.1	Ddit3::Cebpa	221	210	11.4533	5.51306e-05	GGTACTGCACCC
MACS_peak_57	MA0042.1	FOXI1	259	248	13.7478	9.69769e-06	ATATAAACACGC
MACS_peak_57	MA0050.1	IRF1	131	120	13.3699	1.38058e-05	GGTTTCAGTTCC
MACS_peak_57	MA0050.1	IRF1	24	35	11.8525	3.62932e-05	GAAACCCAAACT
MACS_peak_57	MA0051.1	IRF2	132	115	10.9016	3.88071e-05	GTCCTGGTTTCAGTTCCC
MACS_peak_57	MA0051.1	IRF2	17	34	13.8883	7.48211e-06	GGAAGGAGAAACCCAAAC
MACS_peak_57	MA0093.1	USF1	226	220	12.9371	4.39017e-05	CCACGTG
MACS_peak_57	MA0139.1	CTCF	204	186	10.2724	3.31609e-05	GGATGCCCTCTTCTGTTCT
MACS_peak_57	MA0147.1	Myc	219	228	10.8093	9.03861e-05	CCCACGTGTA
MACS_peak_58	MA0002.2	RUNX1	227	217	11.3604	6.35768e-05	AAACCACACCA
MACS_peak_58	MA0028.1	ELK1	50	59	11.7197	3.46692e-05	GCCCCGGAAG
MACS_peak_58	MA0057.1	MZF1_5-13	255	264	13.1283	1.86176e-06	GGAGGGGGAG
MACS_peak_58	MA0062.2	GABPA	53	63	13.8337	1.39855e-05	CCGGAAGTTGT
MACS_peak_58	MA0068.1	Pax4	201	230	11.1842	5.11777e-05	GAAACATTGTCACAACAAACCACACCAGCT
MACS_peak_58	MA0073.1	RREB1	210	229	8.88695	7.8821e-05	TCACAACAAACCACACCAGC
MACS_peak_58	MA0076.1	ELK4	52	60	12.672	3.0368e-05	CCCGGAAGT
MACS_peak_58	MA0078.1	Sox17	203	211	11.405	6.59863e-05	AACATTGTC
MACS_peak_58	MA0079.2	SP1	261	252	12.1356	2.88734e-05	GAAGGAGGGG
MACS_peak_58	MA0079.2	SP1	264	255	10.7535	8.87173e-05	GGAGGGGGAG
MACS_peak_58	MA0088.1	znf143	266	247	12.1506	2.54035e-05	TCTCTGAAGGAGGGGGAGTG
MACS_peak_58	MA0139.1	CTCF	101	119	16.7056	1.03067e-06	TGGCCTGTAGATGGCAGGC
MACS_peak_58	MA0156.1	FEV	53	60	11.9216	4.46075e-05	CCGGAAGT
MACS_peak_59	MA0038.1	Gfi	180	189	11.9757	2.07915e-05	CAAATCTCAG
MACS_peak_59	MA0071.1	RORA_1	172	181	12.1278	5.59037e-05	TTTAAGGTCA
MACS_peak_59	MA0079.2	SP1	140	149	11.19	6.29738e-05	CTCAGCCCCC
MACS_peak_59	MA0106.1	TP53	200	181	8.05428	3.79619e-05	AAATCTCAGAACATCTCCCC
MACS_peak_59	MA0115.1	NR1H2::RXRA	174	190	5.72294	4.17009e-05	TAAGGTCAAATCTCAGA
MACS_peak_59	MA0119.1	TLX1::NFIC	113	100	13.5739	8.00282e-06	TTTGCTTTGTGCCA
MACS_peak_59	MA0119.1	TLX1::NFIC	61	48	10.4972	3.69865e-05	TTGGTCAGGAGCCA
MACS_peak_59	MA0138.2	REST	51	71	5.05142	7.05891e-05	GTCAGGAGCCAGCAGAGGGCA
MACS_peak_59	MA0139.1	CTCF	56	74	20.4486	6.99512e-08	GAGCCAGCAGAGGGCAGCA
MACS_peak_59	MA0153.1	HNF1B	166	177	12.6498	2.32241e-05	TTAATATTTAAG
MACS_peak_59	MA0160.1	NR4A2	175	182	11.2491	4.46075e-05	AAGGTCAA
MACS_peak_59	MA0162.1	Egr1	204	194	10.2512	9.48753e-05	TCTCCCCCGCT
MACS_peak_60	MA0048.1	NHLH1	169	180	12.2188	2.70629e-05	TAGCAGCTGCAT
MACS_peak_60	MA0069.1	Pax6	117	130	10.1379	9.53269e-05	GTCATGCTTTAATT
MACS_peak_60	MA0069.1	Pax6	128	115	11.1518	5.16047e-05	AGGTCATGCTTTAA
MACS_peak_60	MA0139.1	CTCF	198	180	13.5475	6.49946e-06	TACCACCACCTAGTGTCTC
MACS_peak_61	MA0139.1	CTCF	36	54	19.6298	1.34305e-07	TGACCACTAGATGTCGCTG
MACS_peak_62	MA0055.1	Myf	165	154	12.4963	2.00266e-05	CTGCAGCTCTTG
MACS_peak_62	MA0055.1	Myf	168	157	10.8349	6.70704e-05	CAGCTCTTGGTT
MACS_peak_62	MA0090.1	TEAD1	99	88	11.0961	5.93124e-05	CACATGAATGTG
MACS_peak_62	MA0136.1	ELF5	49	57	10.9662	3.27902e-05	TACATCCTT
MACS_peak_63	MA0091.1	TAL1::TCF3	181	170	10.6145	8.35681e-05	ACAAGATGGTGA
MACS_peak_63	MA0112.2	ESR1	136	155	12.3237	2.13741e-05	AGGCGAATTCATCCTGCCCT
MACS_peak_63	MA0133.1	BRCA1	192	186	8.93211	6.51085e-05	GTGTTGT
MACS_peak_63	MA0139.1	CTCF	165	183	14.1323	4.7259e-06	TCACCACAAGATGGTGATA
MACS_peak_64	MA0031.1	FOXD1	296	289	12.1794	6.14139e-05	CTGTTTAC
MACS_peak_64	MA0041.1	Foxd3	119	130	12.8213	2.32885e-05	GAATATTGTTTT
MACS_peak_64	MA0041.1	Foxd3	122	133	11.7844	5.01425e-05	TATTGTTTTCTT
MACS_peak_64	MA0046.1	HNF1A	231	244	10.8656	6.96499e-05	AGTTACTTTTCAAA
MACS_peak_64	MA0084.1	SRY	131	123	11.3024	2.52088e-05	ATTGTTTTC
MACS_peak_64	MA0124.1	NKX3-1	138	144	12.0793	9.65593e-05	ATACTTA
MACS_peak_64	MA0139.1	CTCF	263	245	18.928	2.27238e-07	CACTGCCCCCTGCTGTACA
MACS_peak_64	MA0148.1	FOXA1	125	135	10.4477	9.98972e-05	TGTTTTCTTTC
MACS_peak_64	MA0157.1	FOXO3	297	290	12.5413	3.96448e-05	TGTTTACC
MACS_peak_65	MA0002.2	RUNX1	122	112	10.8369	9.25904e-05	AGCCCACAAAG
MACS_peak_65	MA0002.2	RUNX1	240	250	14.2393	2.87897e-06	TGCTGTGGTTT
MACS_peak_65	MA0040.1	Foxq1	190	180	11.9978	4.29484e-05	ACTAAACAGTG
MACS_peak_65	MA0065.2	PPARG::RXRA	122	136	11.1021	5.63953e-05	GTAAGTCAAAGTTTA
MACS_peak_65	MA0065.2	PPARG::RXRA	158	144	10.5141	8.27498e-05	TCGCCTTTCACCAGG
MACS_peak_65	MA0139.1	CTCF	215	197	14.0154	5.0406e-06	GTATGCCATCTAGTGGTCT
MACS_peak_65	MA0144.1	Stat3	236	227	10.5858	8.18874e-05	TTTCCTGAAA
MACS_peak_65	MA0148.1	FOXA1	57	67	12.8437	2.40883e-05	TGTTTGCATAC
MACS_peak_66	MA0002.2	RUNX1	129	139	14.7628	1.21234e-06	TTCTGTGGTTT
MACS_peak_66	MA0017.1	NR2F1	249	236	12.9834	1.67502e-05	CAGAGTAAAGGTCA
MACS_peak_66	MA0029.1	Evi1	267	280	11.3993	3.42116e-05	GTGAAAAGATAATT
MACS_peak_66	MA0047.2	Foxa2	32	21	11.6827	5.9916e-05	ACACTGTCAACA
MACS_peak_66	MA0052.1	MEF2A	103	112	11.2144	4.61182e-05	CTCTTTTTAG
MACS_peak_66	MA0065.2	PPARG::RXRA	235	249	12.194	2.66029e-05	TCAGAGTAAAGGTCA
MACS_peak_66	MA0071.1	RORA_1	240	249	11.7203	6.51918e-05	GTAAAGGTCA
MACS_peak_66	MA0108.2	TBP	71	57	11.3586	5.02524e-05	CCCAGACTTTTATAT
MACS_peak_66	MA0114.1	HNF4A	237	249	12.6698	1.50646e-05	AGAGTAAAGGTCA
MACS_peak_66	MA0136.1	ELF5	89	81	10.9662	3.27902e-05	AAGGATGTA
MACS_peak_66	MA0141.1	Esrrb	238	249	12.5751	2.69473e-05	GAGTAAAGGTCA
MACS_peak_66	MA0142.1	Pou5f1	269	255	12.1059	2.62385e-05	CTCAGCATGACAGTG
MACS_peak_66	MA0143.1	Sox2	270	256	10.5069	8.1719e-05	TCAGCATGACAGTGA
MACS_peak_66	MA0156.1	FEV	48	41	10.6915	9.89309e-05	ATTTCCTT
MACS_peak_66	MA0158.1	HOXA5	284	277	9.96906	9.39681e-05	AATTACTG
MACS_peak_66	MA0160.1	NR4A2	243	250	11.2491	4.46075e-05	AAGGTCAA
MACS_peak_66	NGMPR001.2	Nanog	270	256	10.7411	9.23835e-05	TCAGCATGACAGTGA
MACS_peak_66	NGMPR002.1	Oct4	269	255	10.5958	9.25499e-05	CTCAGCATGACAGTG
MACS_peak_66	NGMPR005.1	Esrrb	249	239	12.7216	3.29463e-05	AGTAAAGGTCA
MACS_peak_67	MA0031.1	FOXD1	114	107	13.191	2.17691e-05	ATGTTTAC
MACS_peak_67	MA0033.1	FOXL1	113	106	8.31764	7.47902e-05	TATGTTTA
MACS_peak_67	MA0040.1	Foxq1	79	89	10.6071	9.91558e-05	TGTTGTTTGTT
MACS_peak_67	MA0042.1	FOXI1	79	90	14.7021	2.20099e-06	TGTTGTTTGTTT
MACS_peak_67	MA0047.2	Foxa2	108	119	11.0223	8.56814e-05	TGTTTACAATTC
MACS_peak_67	MA0059.1	MYC::MAX	156	166	11.4531	4.90383e-05	GAGCAAGTGGT
MACS_peak_67	MA0078.1	Sox17	232	224	11.121	8.70142e-05	GACAATGCA
MACS_peak_67	MA0139.1	CTCF	218	200	20.5655	6.35097e-08	TACCGCCCTCTTGTGGTAG
MACS_peak_67	MA0143.1	Sox2	261	275	11.1168	5.55606e-05	CCTTTGTGAGACAAA
MACS_peak_67	MA0148.1	FOXA1	108	118	10.5435	9.48395e-05	TGTTTACAATT
MACS_peak_67	MA0157.1	FOXO3	115	108	12.886	2.17691e-05	TGTTTACA
MACS_peak_67	NGMPR001.1	Nanog	267	260	11.3734	5.04299e-05	GCCTTTGT
MACS_peak_67	NGMPR001.2	Nanog	261	275	11.5182	5.49057e-05	CCTTTGTGAGACAAA
MACS_peak_68	MA0033.1	FOXL1	261	268	8.31764	7.47902e-05	TAAACATA
MACS_peak_68	MA0040.1	Foxq1	269	259	11.3657	6.56513e-05	AATAAACATAA
MACS_peak_68	MA0050.1	IRF1	234	223	13.686	1.15383e-05	ACTTTCATTTTT
MACS_peak_68	MA0051.1	IRF2	235	218	15.3817	2.95328e-06	TATTAACTTTCATTTTTC
MACS_peak_68	MA0078.1	Sox17	282	290	12.1861	1.22471e-05	TTCATTGTC
MACS_peak_68	MA0116.1	Zfp423	138	124	12.2198	1.64067e-05	TCAACACTAGGTGGC
MACS_peak_68	MA0133.1	BRCA1	146	140	8.93211	6.51085e-05	GTGTTGT
MACS_peak_68	MA0139.1	CTCF	124	142	17.5244	6.04907e-07	TCAACACTAGGTGGCAGTG
MACS_peak_68	MA0152.1	NFATC2	231	237	11.8534	7.92895e-05	TTTTCCA
MACS_peak_69	MA0028.1	ELK1	148	157	11.9958	2.22966e-05	CCACCGGAAG
MACS_peak_69	MA0055.1	Myf	219	230	16.1269	2.67397e-06	CAACAGCTGCAG
MACS_peak_69	MA0055.1	Myf	222	233	11.1425	5.48598e-05	CAGCTGCAGGTG
MACS_peak_69	MA0055.1	Myf	236	225	10.5887	7.8693e-05	CTGCAGGTGTTT
MACS_peak_69	MA0076.1	ELK4	150	158	12.7367	2.76506e-05	ACCGGAAGA
MACS_peak_69	MA0088.1	znf143	52	71	11.273	4.39904e-05	CATGACCCATGAGTCAACTA
MACS_peak_69	MA0099.2	AP1	67	61	11.6317	6.51085e-05	TGAGTCA
MACS_peak_69	MA0138.2	REST	78	98	6.80224	3.69612e-05	TCATGGGCTCTGGACAGCTCC
MACS_peak_69	MA0139.1	CTCF	219	201	10.8572	2.52252e-05	GTGCTCCCTCTAGTGTTGC
MACS_peak_69	MA0149.1	EWSR1-FLI1	293	276	1.11435	1.0743e-05	TCTTTCTTTCTTTCTTTC
MACS_peak_69	MA0149.1	EWSR1-FLI1	294	277	-1.98478	2.60823e-05	CTTTCTTTCTTTCTTTCT
MACS_peak_69	MA0149.1	EWSR1-FLI1	297	280	1.11435	1.0743e-05	TCTTTCTTTCTTTCTTTC
MACS_peak_69	MA0149.1	EWSR1-FLI1	298	281	-1.98478	2.60823e-05	CTTTCTTTCTTTCTTTCT
MACS_peak_69	MA0149.1	EWSR1-FLI1	301	284	1.11435	1.0743e-05	TCTTTCTTTCTTTCTTTC
MACS_peak_69	NGMPR001.2	Nanog	161	175	11.2591	6.55885e-05	CCATTTTGATGCCAC
MACS_peak_70	MA0041.1	Foxd3	243	254	10.8957	9.018e-05	GTATGTATGTTT
MACS_peak_70	MA0041.1	Foxd3	247	258	11.1179	7.72224e-05	GTATGTTTGTAT
MACS_peak_70	MA0042.1	FOXI1	247	258	13.7478	9.69769e-06	GTATGTTTGTAT
MACS_peak_70	MA0115.1	NR1H2::RXRA	73	57	4.36458	6.80239e-05	GTTGTCGTTTGAATCTT
MACS_peak_70	MA0139.1	CTCF	78	96	12.4948	1.12758e-05	ATTCCTACAGAGGGCGGTG
MACS_peak_70	MA0149.1	EWSR1-FLI1	19	36	1.82272	8.69436e-06	GAAAGAAAGAAAAGAAAG
MACS_peak_70	MA0149.1	EWSR1-FLI1	23	40	-3.40152	3.79376e-05	GAAAGAAAAGAAAGAAAA
MACS_peak_70	NGMPR001.2	Nanog	24	10	11.3886	6.00287e-05	TTTAAAAAAGAAAGA
MACS_peak_71	MA0038.1	Gfi	126	117	10.7992	8.82923e-05	CACAGATTTG
MACS_peak_71	MA0068.1	Pax4	38	9	11.6793	3.40225e-05	TTGTTGTTGTTGTTGTTGTTGTTATCATTT
MACS_peak_71	MA0073.1	RREB1	22	3	9.33656	6.36059e-05	GCTTTGTTGTTGTTGTTGTT
MACS_peak_71	MA0080.2	SPI1	60	54	12.2176	6.51085e-05	ACTTCCT
MACS_peak_71	MA0081.1	SPIB	193	187	11.147	6.51085e-05	TTCCTCT
MACS_peak_71	MA0135.1	Lhx3	286	298	10.3135	9.32863e-05	GAATTACTTAATT
MACS_peak_71	MA0135.1	Lhx3	299	287	11.8606	3.92424e-05	AATTACTTAATTT
MACS_peak_71	MA0139.1	CTCF	139	157	18.928	2.27238e-07	GAGCCACAAGGTGGCAGTA
MACS_peak_71	MA0149.1	EWSR1-FLI1	99	82	-6.32356	8.27041e-05	ATTTGATTCTTTCCATCC
MACS_peak_72	MA0025.1	NFIL3	76	66	14.3304	1.01476e-05	ATCTTACATAA
MACS_peak_72	MA0038.1	Gfi	166	157	10.9561	7.25179e-05	GTGTGATTGA
MACS_peak_72	MA0042.1	FOXI1	149	160	11.4303	7.83797e-05	ATGTGTTTGTGT
MACS_peak_72	MA0070.1	PBX1	169	158	11.996	3.26766e-05	TGTGATTGATGA
MACS_peak_72	MA0139.1	CTCF	193	175	23.3728	4.40381e-09	TGGTGCCACCTTGTGGCCA
MACS_peak_73	MA0038.1	Gfi	47	56	10.7992	8.82923e-05	GAAATCTCAG
MACS_peak_73	MA0041.1	Foxd3	193	204	11.3401	6.67889e-05	AAATGTTTTCTC
MACS_peak_73	MA0047.2	Foxa2	87	76	11.3997	7.03022e-05	GCAATGCAAATA
MACS_peak_73	MA0125.1	Nobox	162	155	11.1189	7.92895e-05	GGCAATTA
MACS_peak_73	MA0139.1	CTCF	89	107	19.9807	1.02278e-07	TGGCCACAAGAGGGCAATG
MACS_peak_73	MA0148.1	FOXA1	87	77	11.9811	4.33205e-05	CAATGCAAATA
MACS_peak_74	MA0079.2	SP1	178	187	16.8639	7.52294e-07	CCCCTCCCCC
MACS_peak_74	MA0139.1	CTCF	39	57	18.5771	2.92791e-07	TTGCCACCAGATGACAGCA
MACS_peak_74	MA0149.1	EWSR1-FLI1	234	217	-0.1253	1.50514e-05	CCTTCCTCACTTATTACC
MACS_peak_74	MA0159.1	RXR::RAR_DR5	193	177	11.1882	4.52535e-05	TCCCCTCCCCCGGAACT
MACS_peak_74	MA0162.1	Egr1	190	180	10.918	6.33696e-05	CCTCCCCCGGA
MACS_peak_74	MA0162.1	Egr1	235	245	10.1906	9.82147e-05	TGGGTGGGAGG
MACS_peak_75	MA0055.1	Myf	168	157	11.881	3.10412e-05	CAGCATCTGCTT
MACS_peak_75	MA0084.1	SRY	76	84	10.7546	5.17193e-05	TAAAACAAT
MACS_peak_75	MA0092.1	Hand1::Tcfe2a	220	229	11.7721	3.79278e-05	CTTCTGGCAT
MACS_peak_75	MA0101.1	REL	139	148	11.2133	5.65596e-05	TGGTCTTTCC
MACS_peak_75	MA0107.1	RELA	75	66	11.8094	3.46503e-05	GGGAATCCCA
MACS_peak_75	MA0139.1	CTCF	229	211	18.4601	3.18008e-07	CAGTGCCCTCTTCTGGCAT
MACS_peak_76	MA0061.1	NF-kappaB	198	189	14.3072	8.79697e-06	GGAAAATCCC
MACS_peak_76	MA0061.1	NF-kappaB	199	190	10.5371	8.34376e-05	GAAAATCCCC
MACS_peak_76	MA0101.1	REL	198	189	12.6903	1.76215e-05	GGAAAATCCC
MACS_peak_76	MA0101.1	REL	199	190	11.6441	4.17442e-05	GAAAATCCCC
MACS_peak_76	MA0105.1	NFKB1	199	189	13.2622	1.26128e-05	GGAAAATCCCC
MACS_peak_76	MA0107.1	RELA	198	189	13.8323	1.33222e-05	GGAAAATCCC
MACS_peak_76	MA0117.1	Mafb	155	162	11.1254	1.97951e-05	GCTGACGG
MACS_peak_76	MA0139.1	CTCF	236	218	15.6529	1.97176e-06	TGCTGCCACCTTGTGATGA
MACS_peak_76	MA0145.1	Tcfcp2l1	139	126	11.8831	3.78614e-05	CTGGTTTGCACTGC
MACS_peak_76	MA0152.1	NFATC2	107	113	11.8534	7.92895e-05	TTTTCCA
MACS_peak_76	MA0154.1	EBF1	197	206	11.7882	4.82098e-05	CCCCAAGAGA
MACS_peak_76	NGMPR001.1	Nanog	183	190	11.2242	7.97871e-05	ACAAAGGG
MACS_peak_77	MA0032.1	FOXC1	291	284	8.06422	5.92861e-05	TACTTGCC
MACS_peak_77	MA0039.2	Klf4	167	158	10.3893	8.47239e-05	AACACACCCA
MACS_peak_77	MA0048.1	NHLH1	203	214	9.70025	9.90596e-05	GCTCAGATGCTC
MACS_peak_77	MA0073.1	RREB1	154	173	9.11176	7.08239e-05	TACCAACACACCCAGCACGT
MACS_peak_77	MA0117.1	Mafb	279	272	9.73124	8.00616e-05	GTGTCAGC
MACS_peak_77	MA0117.1	Mafb	57	50	9.73124	8.00616e-05	CTGTCAGC
MACS_peak_77	MA0125.1	Nobox	285	278	11.6876	3.96448e-05	GCCAATTA
MACS_peak_77	MA0139.1	CTCF	54	72	13.0796	8.33114e-06	CAGCCAGCAGAGGGATCGG
MACS_peak_77	MA0146.1	Zfx	115	102	11.2363	5.42217e-05	GAGGCCTCACTGCA
MACS_peak_77	MA0146.1	Zfx	133	120	11.0154	5.99839e-05	CAGGCCTTGACCGT
MACS_peak_77	MA0146.1	Zfx	96	109	13.9973	1.13765e-05	CCCACTGAGGCCTC
MACS_peak_77	MA0163.1	PLAG1	109	96	8.77009	7.64657e-05	CCCACTGAGGCCTC
MACS_peak_77	NGMPR004.1	Klf4	157	167	11.1128	6.51699e-05	CAACACACCCA
MACS_peak_78	MA0042.1	FOXI1	49	60	11.4985	7.45707e-05	ATTTGTTTGGTT
MACS_peak_78	MA0046.1	HNF1A	232	219	10.7362	7.51259e-05	AATAATCATTAATC
MACS_peak_78	MA0139.1	CTCF	82	100	12.4948	1.12758e-05	CATCCTCCAGAGGGTGATG
MACS_peak_79	MA0069.1	Pax6	37	24	10.5724	7.369e-05	CATACATGCGTGTA
MACS_peak_79	MA0071.1	RORA_1	179	170	11.0411	9.83604e-05	TGACCTGTAA
MACS_peak_79	MA0073.1	RREB1	280	299	9.22416	6.71339e-05	AAAAAAACCAACAACAACAA
MACS_peak_79	MA0083.1	SRF	265	276	9.98588	4.93159e-05	ACCCATACATGG
MACS_peak_79	MA0083.1	SRF	278	267	9.37506	6.61959e-05	CCATACATGGGG
MACS_peak_79	MA0112.2	ESR1	231	250	10.7309	5.67605e-05	CACTCATGGCACACAGACAT
MACS_peak_79	MA0116.1	Zfp423	162	148	11.2851	2.80238e-05	GCACCCTTGTGGTGG
MACS_peak_79	MA0139.1	CTCF	216	198	20.2146	8.46558e-08	TGGTGCCCTCTTCTGGCCT
MACS_peak_79	MA0143.1	Sox2	38	52	10.5941	7.74097e-05	CTATTGTGTTGCACT
MACS_peak_79	MA0159.1	RXR::RAR_DR5	227	211	11.0547	4.88335e-05	TGGCCTCCTCAGGAACT
MACS_peak_79	MA0258.1	ESR2	252	235	11.0154	5.47496e-05	CATGGCACACAGACATTC
MACS_peak_79	NGMPR001.2	Nanog	38	52	12.5542	2.56277e-05	CTATTGTGTTGCACT
MACS_peak_80	MA0014.1	Pax5	27	8	16.2739	4.98981e-07	CGGTCATTCTCCACTGCTCT
MACS_peak_80	MA0017.1	NR2F1	180	193	10.7575	6.98425e-05	TGACCTCTAGCGCC
MACS_peak_80	MA0027.1	En1	70	80	8.94266	6.43348e-05	AAGTTGTAGTC
MACS_peak_80	MA0069.1	Pax6	182	169	11.369	4.49546e-05	CAATGAAGCGTTGA
MACS_peak_80	MA0136.1	ELF5	95	87	10.3579	8.71136e-05	CAGGATGTA
MACS_peak_80	MA0137.2	STAT1	126	140	15.4757	3.11639e-06	GACTTCCAGGAAGAC
MACS_peak_80	MA0137.2	STAT1	140	126	15.9642	1.95913e-06	GACTTCCAGGAAGAC
MACS_peak_80	MA0138.2	REST	155	175	4.46782	8.69924e-05	GGCAGCACCATGCTCAATGAA
MACS_peak_80	MA0139.1	CTCF	205	187	18.6941	2.69218e-07	TAGCGCCCCCTGCTGTCTC
MACS_peak_80	MA0141.1	Esrrb	191	180	10.2359	9.70377e-05	TGACCTCTAGCG
MACS_peak_80	MA0143.1	Sox2	111	125	12.0752	2.93921e-05	CCATTTTTTTGCACA
MACS_peak_80	MA0144.1	Stat3	129	138	17.5272	9.08563e-07	TTCCAGGAAG
MACS_peak_80	MA0144.1	Stat3	137	128	16.1617	3.66964e-06	CTTCCAGGAA
MACS_peak_80	MA0144.1	Stat3	62	71	10.5858	8.18874e-05	TTTCAGGAAA
MACS_peak_80	MA0152.1	NFATC2	216	210	11.8534	7.92895e-05	TGGAAAA
MACS_peak_80	NGMPR001.2	Nanog	111	125	13.3312	1.36437e-05	CCATTTTTTTGCACA
MACS_peak_80	NGMPR005.1	Esrrb	180	190	11.799	5.55866e-05	TGACCTCTAGC
MACS_peak_81	MA0028.1	ELK1	266	257	10.6844	8.74811e-05	CTTCCGGAAT
MACS_peak_81	MA0039.2	Klf4	234	243	11.4568	5.35311e-05	GGGGTGCGGC
MACS_peak_81	MA0062.2	GABPA	263	253	12.5037	3.13478e-05	ATTGCTTCCGG
MACS_peak_81	MA0065.2	PPARG::RXRA	208	194	13.286	1.18116e-05	TGGCCCCTGTCCCGG
MACS_peak_81	MA0076.1	ELK4	264	256	11.6364	4.86827e-05	GCTTCCGGA
MACS_peak_81	MA0092.1	Hand1::Tcfe2a	24	15	10.9316	8.56528e-05	AAACCAGATC
MACS_peak_81	MA0114.1	HNF4A	206	194	10.4673	9.10468e-05	TGGCCCCTGTCCC
MACS_peak_81	MA0115.1	NR1H2::RXRA	51	35	5.72294	4.17009e-05	CTTGACTTTTGATACTG
MACS_peak_81	MA0116.1	Zfp423	226	240	8.33732	8.89209e-05	GCACCGCGGGGGTGC
MACS_peak_81	MA0116.1	Zfp423	240	226	8.33732	8.89209e-05	GCACCGCGGGGGTGC
MACS_peak_81	MA0117.1	Mafb	71	64	9.73124	8.00616e-05	GTGTCAGC
MACS_peak_81	MA0137.2	STAT1	153	139	11.0794	5.9126e-05	AGTTCCTGGGAAGGG
MACS_peak_81	MA0139.1	CTCF	73	91	13.5475	6.49946e-06	AGCCCGGGAGGGGGCAGCA
MACS_peak_81	MA0145.1	Tcfcp2l1	61	74	10.6902	8.02039e-05	CAAGTGTCAGCCAG
MACS_peak_81	MA0146.1	Zfx	182	195	12.7825	2.45018e-05	GTGGGCCTGGCCTG
MACS_peak_81	NGMPR004.1	Klf4	244	234	10.6707	7.79235e-05	GGGGTGCGGCT
MACS_peak_82	MA0030.1	FOXF2	54	41	15.5843	1.87431e-06	GTTGTTTACCTTCC
MACS_peak_82	MA0031.1	FOXD1	49	42	13.0646	4.35382e-05	TTGTTTAC
MACS_peak_82	MA0033.1	FOXL1	39	32	8.69714	2.65105e-05	TATGTATA
MACS_peak_82	MA0047.2	Foxa2	43	54	11.211	7.75821e-05	TGTTTACCTTCC
MACS_peak_82	MA0051.1	IRF2	8	25	9.17846	9.32251e-05	TGAAAGTGGAAACAATTT
MACS_peak_82	MA0057.1	MZF1_5-13	73	82	11.6734	2.337e-05	GTAGGGGGAT
MACS_peak_82	MA0079.2	SP1	232	241	10.7535	8.87173e-05	CCCCACTCCC
MACS_peak_82	MA0084.1	SRY	15	23	10.6176	6.39056e-05	GGAAACAAT
MACS_peak_82	MA0139.1	CTCF	121	139	18.811	2.47202e-07	CGGCCGGCAGGGGGAAGCA
MACS_peak_82	MA0139.1	CTCF	222	204	11.0912	2.25633e-05	TCTTGGCCTCTGCTGGCCC
MACS_peak_82	MA0146.1	Zfx	254	241	14.8808	5.82586e-06	CAGGCCGAGGACAG
MACS_peak_82	MA0148.1	FOXA1	43	53	11.9811	4.33205e-05	TGTTTACCTTC
MACS_peak_82	MA0157.1	FOXO3	50	43	12.5413	3.96448e-05	TGTTTACC
MACS_peak_83	MA0009.1	T	54	64	8.68393	8.78367e-05	GTAGCTGTGAC
MACS_peak_83	MA0027.1	En1	20	10	9.89016	9.14721e-06	GGGCACTACCT
MACS_peak_83	MA0048.1	NHLH1	225	236	12.9272	1.79929e-05	ACCCAGCTGTGT
MACS_peak_83	MA0048.1	NHLH1	236	225	12.6124	2.21147e-05	ACCCAGCTGTGT
MACS_peak_83	MA0073.1	RREB1	130	111	17.8791	4.69342e-07	TCTTTGGAGTTGGTTTGTGG
MACS_peak_83	MA0073.1	RREB1	133	114	8.60595	8.99819e-05	TTGGAGTTGGTTTGTGGGAG
MACS_peak_83	MA0073.1	RREB1	134	115	9.33656	6.36059e-05	TGGAGTTGGTTTGTGGGAGG
MACS_peak_83	MA0092.1	Hand1::Tcfe2a	246	255	11.2818	6.1183e-05	GGTCTGGAGT
MACS_peak_83	MA0139.1	CTCF	194	212	11.0912	2.25633e-05	GGGCCAGCAGAGGCCAAGA
MACS_peak_83	MA0139.1	CTCF	275	257	21.8522	2.05206e-08	TGCTGCCCCCTGCCGGCCG
MACS_peak_83	MA0155.1	INSM1	271	260	11.2021	4.87801e-05	TGCCCCCTGCCG
MACS_peak_83	MA0259.1	HIF1A::ARNT	156	149	11.0902	8.56476e-05	CCACGTCC
MACS_peak_84	MA0002.2	RUNX1	122	112	10.7061	9.86037e-05	TCACCACAGAC
MACS_peak_84	MA0033.1	FOXL1	223	216	8.63389	4.82796e-05	TATGTCTA
MACS_peak_84	MA0041.1	Foxd3	58	47	11.6363	5.55087e-05	GAAAAAACGATC
MACS_peak_84	MA0042.1	FOXI1	242	231	11.4303	7.83797e-05	ACACAAACACAT
MACS_peak_84	MA0052.1	MEF2A	230	221	9.73483	9.93668e-05	CTATAAATAC
MACS_peak_84	MA0055.1	Myf	142	153	10.281	9.44329e-05	CAGAAACTGGAG
MACS_peak_84	MA0091.1	TAL1::TCF3	81	70	12.6584	2.7577e-05	AACAGATGTACT
MACS_peak_84	MA0108.2	TBP	221	235	11.2572	5.50372e-05	CTATAAATACACACA
MACS_peak_84	MA0136.1	ELF5	269	261	10.586	5.66427e-05	AAGGAAATG
MACS_peak_84	MA0139.1	CTCF	88	106	16.7056	1.03067e-06	ACACCACTAGAGGGTGCTG
MACS_peak_84	MA0141.1	Esrrb	24	13	10.6612	7.73326e-05	TGTCCTTGGATG
MACS_peak_84	MA0152.1	NFATC2	51	45	11.8534	7.92895e-05	TGGAAAA
MACS_peak_84	MA0156.1	FEV	261	268	10.6915	9.89309e-05	AAGGAAAT
MACS_peak_85	MA0014.1	Pax5	145	164	10.8173	8.08105e-05	GGTACTGTGAAGGGTATCCA
MACS_peak_85	MA0025.1	NFIL3	51	61	13.8724	1.68339e-05	TTATGTAATGG
MACS_peak_85	MA0042.1	FOXI1	45	56	11.0895	9.62702e-05	ATGTGTTTATGT
MACS_peak_85	MA0065.2	PPARG::RXRA	230	244	11.4381	4.49843e-05	GCAAGACAGAGTTCA
MACS_peak_85	MA0101.1	REL	207	198	10.721	9.17212e-05	GAAATGCCCC
MACS_peak_85	MA0125.1	Nobox	117	124	11.19	6.14139e-05	TAATTGCT
MACS_peak_85	MA0139.1	CTCF	198	180	19.8637	1.11968e-07	TGCTGCCATCTTGTGGCTG
MACS_peak_85	MA0141.1	Esrrb	287	276	10.8738	6.92512e-05	TGTCCTTCAGCT
MACS_peak_85	MA0143.1	Sox2	106	120	10.4198	8.62695e-05	CCATTCTGCTGTAAT
MACS_peak_85	MA0146.1	Zfx	75	88	10.0214	9.14758e-05	CGAGGTTTGGCCTC
MACS_peak_85	MA0153.1	HNF1B	261	272	12.7532	1.94421e-05	TTAATATTGAAC
MACS_peak_85	NGMPR001.2	Nanog	106	120	11.5182	5.49057e-05	CCATTCTGCTGTAAT
MACS_peak_86	MA0040.1	Foxq1	223	213	11.6185	5.67306e-05	CATAAACTATT
MACS_peak_86	MA0042.1	FOXI1	20	9	12.7936	2.74687e-05	AAATAAATATGT
MACS_peak_86	MA0092.1	Hand1::Tcfe2a	79	88	11.2818	6.1183e-05	GGTCTGGAGT
MACS_peak_86	MA0113.1	NR3C1	8	25	11.2458	5.52148e-05	AAAATAAATATGTACTGA
MACS_peak_86	MA0139.1	CTCF	183	165	16.2377	1.38206e-06	TAATGCCCTCTTCTGGCCT
MACS_peak_87	MA0041.1	Foxd3	54	43	11.1179	7.72224e-05	ATACAAACATAC
MACS_peak_87	MA0042.1	FOXI1	54	43	13.7478	9.69769e-06	ATACAAACATAC
MACS_peak_87	MA0124.1	NKX3-1	223	229	12.0793	9.65593e-05	ATACTTA
MACS_peak_87	MA0139.1	CTCF	198	180	18.5771	2.92791e-07	GCCTGCCATCTAGTGGCAG
MACS_peak_88	MA0009.1	T	139	129	9.35586	6.20992e-05	GTGACACCTGC
MACS_peak_88	MA0117.1	Mafb	32	25	9.73124	8.00616e-05	GTGTCAGC
MACS_peak_88	MA0139.1	CTCF	145	127	16.7056	1.03067e-06	TAGTGACACCTGCTGGTAC
MACS_peak_88	MA0139.1	CTCF	9	27	9.33667	5.06539e-05	CAGCCACTGTGTGGCAGTG
MACS_peak_89	MA0033.1	FOXL1	160	167	8.31764	7.47902e-05	TAAACATA
MACS_peak_89	MA0035.2	Gata1	75	65	11.9228	5.38484e-05	TTGTTATCTCT
MACS_peak_89	MA0065.2	PPARG::RXRA	57	43	11.3541	4.75791e-05	GAACCTCTCCCCCCG
MACS_peak_89	MA0088.1	znf143	69	88	13.796	8.40006e-06	TATCTCTCAGGATCCCACGC
MACS_peak_89	MA0090.1	TEAD1	300	289	11.4981	4.60345e-05	AGCAGGAATGCT
MACS_peak_89	MA0136.1	ELF5	88	96	10.586	5.66427e-05	CATTTCCTT
MACS_peak_89	MA0139.1	CTCF	269	251	18.2262	3.74768e-07	GACTGCCCTCTTCTGGTTG
MACS_peak_89	MA0140.1	Tal1::Gata1	84	67	11.1427	9.09805e-05	GTTATCTCTCAGGATCCC
MACS_peak_89	MA0156.1	FEV	96	89	10.6915	9.89309e-05	ATTTCCTT
MACS_peak_89	NGMPR001.1	Nanog	68	61	11.3734	5.04299e-05	GCCTTTGT
MACS_peak_89	NGMPR003.1	Sox2	75	61	13.5835	1.1142e-05	GCCTTTGTTATCTCT
MACS_peak_90	MA0041.1	Foxd3	28	17	12.451	3.00219e-05	AATAAAACAAAC
MACS_peak_90	MA0041.1	Foxd3	32	21	14.0062	7.71846e-06	AAACAAACATAA
MACS_peak_90	MA0042.1	FOXI1	32	21	14.0886	6.00917e-06	AAACAAACATAA
MACS_peak_90	MA0065.2	PPARG::RXRA	101	115	12.53	2.08163e-05	GCTGGGCAGAGGGAA
MACS_peak_90	MA0078.1	Sox17	281	289	12.1861	1.22471e-05	TTCATTGTC
MACS_peak_90	MA0105.1	NFKB1	269	259	9.78523	9.80426e-05	GGAGACTTCCC
MACS_peak_90	MA0139.1	CTCF	238	220	21.6182	2.54938e-08	CAGCACCCTCTGCTGGCCA
MACS_peak_90	MA0154.1	EBF1	185	176	10.7695	8.93791e-05	TCCCCTGAGA
MACS_peak_91	MA0018.2	CREB1	103	96	10.7987	7.39647e-05	TGACCTCA
MACS_peak_91	MA0031.1	FOXD1	185	178	11.6104	7.92895e-05	GTGTTTAC
MACS_peak_91	MA0047.2	Foxa2	179	190	11.6827	5.9916e-05	TGTTTACTGAAT
MACS_peak_91	MA0060.1	NFYA	270	255	11.6379	5.57056e-05	CCTGTTATTGGTTCTG
MACS_peak_91	MA0069.1	Pax6	251	238	10.1379	9.53269e-05	AAATGAAGAGTTAA
MACS_peak_91	MA0133.1	BRCA1	273	279	8.93211	6.51085e-05	ACAACAC
MACS_peak_91	MA0135.1	Lhx3	187	199	10.3754	9.07128e-05	GAATTCATTAATT
MACS_peak_91	MA0135.1	Lhx3	200	188	11.6131	4.45494e-05	AATTCATTAATTT
MACS_peak_91	MA0137.2	STAT1	154	168	14.0917	9.26322e-06	CTGTTCCTGGAAGTA
MACS_peak_91	MA0137.2	STAT1	168	154	13.0333	1.86164e-05	CTGTTCCTGGAAGTA
MACS_peak_91	MA0138.2	REST	272	252	7.28858	3.07095e-05	TGCCCTGTTATTGGTTCTGAG
MACS_peak_91	MA0139.1	CTCF	135	153	8.5179	7.24094e-05	CTCCCTCCAGGTGAAGCTT
MACS_peak_91	MA0139.1	CTCF	62	80	19.3959	1.60602e-07	TGTCCACAAGGTGGCGCAC
MACS_peak_91	MA0144.1	Stat3	157	166	16.1617	3.66964e-06	TTCCTGGAAG
MACS_peak_91	MA0144.1	Stat3	165	156	12.7479	2.07294e-05	GTTCCTGGAA
MACS_peak_91	MA0146.1	Zfx	111	124	10.1319	8.70917e-05	AGGGCCCCAGCCTC
MACS_peak_91	MA0148.1	FOXA1	179	189	10.6394	8.84009e-05	TGTTTACTGAA
MACS_peak_91	MA0159.1	RXR::RAR_DR5	70	86	10.6544	6.11472e-05	AGGTGGCGCACATGTCA
MACS_peak_92	MA0050.1	IRF1	156	145	10.8409	6.41938e-05	GGTTTCAGATTC
MACS_peak_92	MA0051.1	IRF2	157	140	10.2698	5.3893e-05	GCTAAGGTTTCAGATTCC
MACS_peak_92	MA0081.1	SPIB	264	270	11.147	6.51085e-05	AGAGGAA
MACS_peak_92	MA0090.1	TEAD1	150	161	11.0961	5.93124e-05	CAGATTCCAGGG
MACS_peak_92	MA0109.1	Hltf	148	139	8.62379	6.80344e-05	AGCTAAGGTT
MACS_peak_92	MA0111.1	Spz1	236	246	11.4684	4.52773e-05	AGGGATGCAGC
MACS_peak_92	MA0112.2	ESR1	154	173	15.8883	1.78599e-06	TTCCAGGGTCACACTGCCAC
MACS_peak_92	MA0139.1	CTCF	183	165	16.4717	1.19456e-06	CACTGCCACCTAGTGTAGA
MACS_peak_92	MA0152.1	NFATC2	64	58	11.8534	7.92895e-05	TGGAAAA
MACS_peak_92	MA0258.1	ESR2	157	174	16.1124	1.57026e-06	CAGGGTCACACTGCCACC
MACS_peak_92	MA0258.1	ESR2	175	158	11.8649	3.29912e-05	AGGGTCACACTGCCACCT
MACS_peak_92	NGMPR005.1	Esrrb	164	154	11.0301	8.17681e-05	TTCCAGGGTCA
MACS_peak_93	MA0019.1	Ddit3::Cebpa	36	25	11.0097	7.58404e-05	GTCATTGCATGT
MACS_peak_93	MA0057.1	MZF1_5-13	128	137	10.946	5.75251e-05	TTAGGGGAAA
MACS_peak_93	MA0063.1	Nkx2-5	21	15	9.60422	9.65593e-05	CAATTAA
MACS_peak_93	MA0065.2	PPARG::RXRA	128	142	10.5141	8.27498e-05	TTAGGGGAAAAGGCT
MACS_peak_93	MA0139.1	CTCF	182	164	17.0565	8.22945e-07	GCCTGCCCTCTAGTGTCCA
MACS_peak_93	MA0144.1	Stat3	256	265	11.9513	3.64802e-05	TTTCAGGAAG
MACS_peak_94	MA0025.1	NFIL3	90	80	11.8442	4.24008e-05	ACGTTACATAT
MACS_peak_94	MA0051.1	IRF2	180	197	10.9016	3.88071e-05	CAATAATGAAACGGTACA
MACS_peak_94	MA0068.1	Pax4	214	243	11.4937	3.97131e-05	AAGAAAATAAAGATAGCTCAAACCCATTCC
MACS_peak_94	MA0092.1	Hand1::Tcfe2a	215	206	11.2818	6.1183e-05	ATGCCAGAAA
MACS_peak_94	MA0139.1	CTCF	54	72	15.6529	1.97176e-06	GAAACAGTAGAGGGCGCTG
MACS_peak_95	MA0003.1	TFAP2A	91	83	10.5808	8.4446e-05	CCCCAAGGC
MACS_peak_95	MA0030.1	FOXF2	27	14	11.1026	6.07069e-05	CATGTTTACCCCAG
MACS_peak_95	MA0031.1	FOXD1	22	15	13.191	2.17691e-05	ATGTTTAC
MACS_peak_95	MA0055.1	Myf	126	115	11.081	5.7781e-05	CAGCAGGTGGCG
MACS_peak_95	MA0079.2	SP1	139	130	11.3355	5.78383e-05	TTGGGAGGGG
MACS_peak_95	MA0081.1	SPIB	218	212	11.147	6.51085e-05	TTCCTCT
MACS_peak_95	MA0139.1	CTCF	111	129	23.8406	2.53445e-09	TTGCCAGCAGGTGGCGGTA
MACS_peak_95	MA0142.1	Pou5f1	239	253	12.0271	2.75339e-05	CATAGTCATGGAAAG
MACS_peak_95	MA0143.1	Sox2	238	252	10.7683	6.93828e-05	TCATAGTCATGGAAA
MACS_peak_95	MA0154.1	EBF1	21	30	11.7882	4.82098e-05	ACCCCAGAGA
MACS_peak_95	MA0157.1	FOXO3	23	16	12.5413	3.96448e-05	TGTTTACC
MACS_peak_95	NGMPR002.1	Oct4	239	253	10.8886	7.74083e-05	CATAGTCATGGAAAG
MACS_peak_96	MA0019.1	Ddit3::Cebpa	190	201	10.788	8.58656e-05	AACTGCAATCAC
MACS_peak_96	MA0046.1	HNF1A	203	216	10.2831	9.71831e-05	TGTAAATATTTGCC
MACS_peak_96	MA0063.1	Nkx2-5	99	93	9.60422	9.65593e-05	CAATTAA
MACS_peak_96	MA0072.1	RORA_2	284	297	9.51604	8.28499e-05	ATAAATTAGATCAG
MACS_peak_96	MA0139.1	CTCF	181	163	17.2905	7.06316e-07	CTTTGCCCTCTTCTGGCCG
MACS_peak_96	MA0163.1	PLAG1	172	159	9.5287	5.38952e-05	CATCCTTTGCCCTC
MACS_peak_97	MA0041.1	Foxd3	20	31	10.7476	9.92044e-05	ATTTGTTATTTT
MACS_peak_97	MA0052.1	MEF2A	56	47	12.6939	2.24682e-05	CTTTAAATAG
MACS_peak_97	MA0139.1	CTCF	173	155	17.1735	7.62447e-07	TGCTGCCACCTAGCGTCCA
MACS_peak_98	MA0042.1	FOXI1	230	219	11.9756	5.28946e-05	AAATAAACAGAT
MACS_peak_98	MA0048.1	NHLH1	54	65	9.93636	8.84426e-05	GAGCACCTGCTG
MACS_peak_98	MA0048.1	NHLH1	65	54	11.5105	3.87328e-05	GAGCACCTGCTG
MACS_peak_98	MA0055.1	Myf	54	65	10.5887	7.8693e-05	GAGCACCTGCTG
MACS_peak_98	MA0055.1	Myf	68	57	16.5577	1.74233e-06	CACCTGCTGCTT
MACS_peak_98	MA0073.1	RREB1	91	110	9.11176	7.08239e-05	TCCCAACACACACAAGGCCA
MACS_peak_98	MA0108.2	TBP	9	23	11.5614	4.1791e-05	CTATAAAAGGAATGT
MACS_peak_98	MA0109.1	Hltf	246	255	8.94445	1.19262e-05	AACCTTATAC
MACS_peak_98	MA0125.1	Nobox	114	107	11.6876	3.96448e-05	GCCAATTA
MACS_peak_98	MA0139.1	CTCF	154	136	17.7583	5.16786e-07	TGGTGCCCTCTTCTGGTGT
MACS_peak_99	MA0041.1	Foxd3	56	45	12.8213	2.32885e-05	AAAAAAACAAAA
MACS_peak_99	MA0041.1	Foxd3	73	62	15.9318	7.77349e-07	AAACAAACAAAC
MACS_peak_99	MA0041.1	Foxd3	77	66	13.8581	9.02246e-06	AAACAAACAAAA
MACS_peak_99	MA0042.1	FOXI1	73	62	14.4976	3.06782e-06	AAACAAACAAAC
MACS_peak_99	MA0042.1	FOXI1	77	66	13.6796	1.09931e-05	AAACAAACAAAA
MACS_peak_99	MA0133.1	BRCA1	268	262	8.93211	6.51085e-05	GTGTTGT
MACS_peak_99	MA0135.1	Lhx3	249	261	12.17	3.17512e-05	AGATTAATTCTTC
MACS_peak_99	MA0139.1	CTCF	116	134	22.0861	1.65279e-08	TAGCCACTAGGTGGCGCAG
MACS_peak_99	MA0141.1	Esrrb	92	81	10.2359	9.70377e-05	TGCCCTTCGCTT
MACS_peak_99	MA0148.1	FOXA1	70	60	10.7352	8.24646e-05	AAAAACAAACA
MACS_peak_100	MA0050.1	IRF1	138	149	13.2434	1.49177e-05	GAAACCAAAACC
MACS_peak_100	MA0050.1	IRF1	279	268	12.8641	1.87457e-05	GGTTTGGTTTTT
MACS_peak_100	MA0070.1	PBX1	77	88	15.8523	1.61675e-06	CGATCAATCAAT
MACS_peak_100	MA0070.1	PBX1	81	92	10.6685	8.08697e-05	CAATCAATCTTT
MACS_peak_100	MA0073.1	RREB1	251	232	9.05556	7.27752e-05	CTGTCTGGTTTGGTTTGGTT
MACS_peak_100	MA0073.1	RREB1	256	237	16.1369	1.48348e-06	TGGTTTGGTTTGGTTTGGTT
MACS_peak_100	MA0073.1	RREB1	261	242	12.5962	1.19551e-05	TGGTTTGGTTTGGTTTGGTA
MACS_peak_100	MA0073.1	RREB1	266	247	11.0788	2.67087e-05	TGGTTTGGTTTGGTATGGTT
MACS_peak_100	MA0073.1	RREB1	271	252	12.2028	1.47819e-05	TGGTTTGGTATGGTTTGGTT
MACS_peak_100	MA0073.1	RREB1	276	257	15.2376	2.59669e-06	TGGTATGGTTTGGTTTGGTT
MACS_peak_100	MA0073.1	RREB1	281	262	8.88695	7.8821e-05	TGGTTTGGTTTGGTTTTTTT
MACS_peak_100	MA0092.1	Hand1::Tcfe2a	233	242	11.0716	7.04393e-05	TGTCTGGTTT
MACS_peak_100	MA0092.1	Hand1::Tcfe2a	72	63	11.0716	7.04393e-05	AAGCCAGAAG
MACS_peak_100	MA0107.1	RELA	295	286	12.1255	3.12766e-05	GGGAATTCCA
MACS_peak_100	MA0139.1	CTCF	63	81	15.6529	1.97176e-06	AAGCCAGAAGAGGGCGATC
MACS_peak_101	MA0027.1	En1	211	221	9.09227	5.03165e-05	TGGTGGTGGTC
MACS_peak_101	MA0029.1	Evi1	223	236	10.1569	6.42194e-05	CACACAAGACAACC
MACS_peak_101	MA0030.1	FOXF2	264	251	11.51	4.9612e-05	GATGTTTACCCAGA
MACS_peak_101	MA0031.1	FOXD1	259	252	13.191	2.17691e-05	ATGTTTAC
MACS_peak_101	MA0031.1	FOXD1	48	55	12.1794	6.14139e-05	GTAAACAG
MACS_peak_101	MA0035.2	Gata1	80	90	11.6405	6.90257e-05	CCAGATAAAGA
MACS_peak_101	MA0043.1	HLF	155	144	11.0007	6.23533e-05	GGTTGTGTCACC
MACS_peak_101	MA0047.2	Foxa2	253	264	13.4753	1.8406e-05	TGTTTACCCAGA
MACS_peak_101	MA0050.1	IRF1	70	81	12.6112	2.2599e-05	AAAAACAAAACC
MACS_peak_101	MA0051.1	IRF2	69	86	10.6718	4.37696e-05	CAAAAACAAAACCAGATA
MACS_peak_101	MA0091.1	TAL1::TCF3	148	137	11.0687	6.65463e-05	ACAAGATGGTTG
MACS_peak_101	MA0091.1	TAL1::TCF3	258	247	11.75	4.67241e-05	TACAGATGTTTA
MACS_peak_101	MA0117.1	Mafb	66	59	10.0949	5.5955e-05	CAGTCAGC
MACS_peak_101	MA0139.1	CTCF	113	131	19.045	2.0869e-07	CAACCAGAAGGTGGCACTC
MACS_peak_101	MA0139.1	CTCF	16	34	10.3894	3.14124e-05	GAATCAGAAGGTGGTGCTA
MACS_peak_101	MA0139.1	CTCF	200	218	16.1208	1.48518e-06	CAACCAGAAGGTGGTGGTG
MACS_peak_101	MA0142.1	Pou5f1	287	273	9.90032	9.26646e-05	ATTACCATGGCAAAA
MACS_peak_101	MA0145.1	Tcfcp2l1	193	206	10.5984	8.47072e-05	CAAGAACCAACCAG
MACS_peak_101	MA0148.1	FOXA1	253	263	13.7062	1.24275e-05	TGTTTACCCAG
MACS_peak_101	MA0152.1	NFATC2	273	267	11.8534	7.92895e-05	TGGAAAA
MACS_peak_101	MA0157.1	FOXO3	260	253	12.5413	3.96448e-05	TGTTTACC
MACS_peak_101	MA0157.1	FOXO3	47	54	12.886	2.17691e-05	TGTAAACA
MACS_peak_102	MA0009.1	T	156	166	11.4463	2.14187e-05	ACAGGTGTGAA
MACS_peak_102	MA0031.1	FOXD1	39	46	11.6104	7.92895e-05	GTAAACAC
MACS_peak_102	MA0055.1	Myf	260	249	12.1271	2.61089e-05	CACCTGCTGGTC
MACS_peak_102	MA0066.1	PPARG	117	136	15.502	2.12978e-06	GAAGGTGAATGTAACCCAGA
MACS_peak_102	MA0066.1	PPARG	135	116	10.3254	3.42696e-05	TGAAGGTGAATGTAACCCAG
MACS_peak_102	MA0081.1	SPIB	97	103	11.147	6.51085e-05	AGAGGAA
MACS_peak_102	MA0133.1	BRCA1	76	70	8.93211	6.51085e-05	GTGTTGT
MACS_peak_102	MA0139.1	CTCF	261	243	16.9396	8.87978e-07	TCTTGCCACCTGCTGGTCT
MACS_peak_102	MA0141.1	Esrrb	145	156	11.4055	5.3577e-05	GCTTCAAGGTGA
MACS_peak_102	MA0142.1	Pou5f1	127	113	10.1366	8.1612e-05	ATTTGAAGGTGAATG
MACS_peak_102	NGMPR005.1	Esrrb	156	146	12.2603	4.33096e-05	CTTCAAGGTGA
MACS_peak_103	MA0025.1	NFIL3	216	226	14.1341	1.36303e-05	TTACGTAACAA
MACS_peak_103	MA0025.1	NFIL3	223	213	12.6293	3.26732e-05	CCCTTACGTAA
MACS_peak_103	MA0035.2	Gata1	76	86	11.7817	6.08315e-05	TCTGATAAGAG
MACS_peak_103	MA0043.1	HLF	225	214	10.9401	6.58465e-05	CCTTACGTAACA
MACS_peak_103	MA0046.1	HNF1A	109	122	11.254	5.39131e-05	GGTGAATCATTAGC
MACS_peak_103	MA0055.1	Myf	196	185	15.0193	5.72702e-06	CACCTGCTGTTT
MACS_peak_103	MA0061.1	NF-kappaB	102	93	15.9335	3.01332e-06	GGAAAGTCCC
MACS_peak_103	MA0088.1	znf143	100	81	11.2181	4.5494e-05	TAAGAGAATTGTGGAAAGTC
MACS_peak_103	MA0101.1	REL	102	93	13.6749	6.18085e-06	GGAAAGTCCC
MACS_peak_103	MA0107.1	RELA	102	93	15.476	3.75939e-06	GGAAAGTCCC
MACS_peak_103	MA0119.1	TLX1::NFIC	207	194	8.77418	8.79507e-05	TTTGCTCGCTGCTA
MACS_peak_103	MA0137.2	STAT1	245	259	12.2192	3.05429e-05	CTTTTACCAGAAAGC
MACS_peak_103	MA0139.1	CTCF	197	179	15.419	2.26635e-06	TGTTGCCACCTGCTGTTTG
MACS_peak_103	MA0143.1	Sox2	277	291	11.901	3.31909e-05	CCATTCTCTTTTAAA
MACS_peak_103	MA0149.1	EWSR1-FLI1	277	260	-3.40152	3.79376e-05	TCATCCTTGCCTCAATCC
MACS_peak_103	MA0153.1	HNF1B	121	110	11.5639	5.23611e-05	GTGAATCATTAG
MACS_peak_103	NGMPR001.2	Nanog	277	291	13.4607	1.22374e-05	CCATTCTCTTTTAAA
MACS_peak_104	MA0019.1	Ddit3::Cebpa	109	98	10.714	9.02082e-05	GACATTGCATGC
MACS_peak_104	MA0139.1	CTCF	64	82	14.9511	2.97763e-06	TGTACGCTAGAGGGCAGCA
MACS_peak_104	MA0142.1	Pou5f1	245	231	12.8148	1.69108e-05	ACTTGCATTTGAATA
MACS_peak_104	MA0152.1	NFATC2	185	179	11.8534	7.92895e-05	TGGAAAA
MACS_peak_104	NGMPR002.1	Oct4	245	231	14.548	5.68257e-06	ACTTGCATTTGAATA
MACS_peak_105	MA0041.1	Foxd3	285	296	10.8217	9.49352e-05	GATTTTTTTTTT
MACS_peak_105	MA0060.1	NFYA	133	148	13.4375	1.75821e-05	ACTAGCCAATCATCAA
MACS_peak_105	MA0070.1	PBX1	142	153	12.5018	2.29035e-05	TCATCAAGCATA
MACS_peak_105	MA0090.1	TEAD1	110	99	10.4643	8.86402e-05	GAGAGGACTGTG
MACS_peak_105	MA0091.1	TAL1::TCF3	255	266	11.9771	4.14423e-05	GCTCCATCTGGT
MACS_peak_105	MA0091.1	TAL1::TCF3	268	257	10.9173	7.19847e-05	TCCATCTGGTGG
MACS_peak_105	MA0125.1	Nobox	66	59	11.6876	3.96448e-05	GCCAATTA
MACS_peak_105	MA0133.1	BRCA1	77	71	8.93211	6.51085e-05	GTGTTGT
MACS_peak_105	MA0139.1	CTCF	271	253	20.5655	6.35097e-08	TGGCTCCATCTGGTGGCAG
MACS_peak_106	MA0003.1	TFAP2A	173	181	10.9677	5.18346e-05	GCCCTAGGG
MACS_peak_106	MA0029.1	Evi1	162	175	9.60479	8.3752e-05	GAGACTAGATAGCC
MACS_peak_106	MA0063.1	Nkx2-5	98	104	9.60422	9.65593e-05	TTAATTG
MACS_peak_106	MA0066.1	PPARG	138	119	12.258	1.298e-05	AGAGGGAGCCCATGCCCTAC
MACS_peak_106	MA0077.1	SOX9	184	192	11.0292	5.57649e-05	GAACAATGC
MACS_peak_106	MA0081.1	SPIB	41	35	11.147	6.51085e-05	TTCCTCT
MACS_peak_106	MA0139.1	CTCF	111	129	18.4601	3.18008e-07	ATGCCACCAGAGGGAGCCC
MACS_peak_106	MA0146.1	Zfx	117	104	10.2423	8.34933e-05	GAGGCCCATGCCAC
MACS_peak_106	MA0149.1	EWSR1-FLI1	22	5	-5.52664	6.70713e-05	CATCACTGCCTTGCTCCC
MACS_peak_106	NGMPR002.1	Oct4	201	187	11.4741	5.35512e-05	CAATGCATTACAAAA
MACS_peak_106	NGMPR003.1	Sox2	179	193	11.9576	5.76928e-05	GGGTAGAACAATGCA
MACS_peak_107	MA0050.1	IRF1	235	246	10.3983	8.3586e-05	AAAAAGGAAAGC
MACS_peak_107	MA0055.1	Myf	14	25	11.1425	5.48598e-05	AAGCAGAAGCTG
MACS_peak_107	MA0088.1	znf143	73	92	10.0663	8.98429e-05	CTATTCCCAGCATCCACATG
MACS_peak_107	MA0137.2	STAT1	116	130	11.7307	4.07013e-05	CATTTCCAGGAGATA
MACS_peak_107	MA0137.2	STAT1	130	116	10.3467	8.91464e-05	CATTTCCAGGAGATA
MACS_peak_107	MA0137.2	STAT1	73	87	10.7538	7.10861e-05	CTATTCCCAGCATCC
MACS_peak_107	MA0139.1	CTCF	149	131	16.2377	1.38206e-06	TGATGCCCTCTTCTGGCCT
MACS_peak_107	MA0144.1	Stat3	127	118	10.2444	9.64067e-05	TTTCCAGGAG
MACS_peak_108	MA0019.1	Ddit3::Cebpa	275	286	11.3054	6.17122e-05	TAATGAAATCCC
MACS_peak_108	MA0063.1	Nkx2-5	127	121	9.60422	9.65593e-05	CAATTAA
MACS_peak_108	MA0063.1	Nkx2-5	87	81	9.60422	9.65593e-05	CAATTAA
MACS_peak_108	MA0066.1	PPARG	131	112	12.327	1.25206e-05	ATTGAGTCACAATTAACCAG
MACS_peak_108	MA0072.1	RORA_2	49	36	10.3938	4.77447e-05	CTGACCAAAATTTA
MACS_peak_108	MA0099.2	AP1	120	114	11.6317	6.51085e-05	TGAGTCA
MACS_peak_108	MA0109.1	Hltf	26	35	8.62379	6.80344e-05	AACCATATCT
MACS_peak_108	MA0116.1	Zfp423	108	94	8.19352	9.28132e-05	GTACCTCTGGGTGGC
MACS_peak_108	MA0124.1	NKX3-1	291	297	12.0793	9.65593e-05	ATACTTA
MACS_peak_108	MA0125.1	Nobox	86	79	11.19	6.14139e-05	AGCAATTA
MACS_peak_108	MA0139.1	CTCF	94	112	12.2609	1.26969e-05	GTACCTCTGGGTGGCAGCA
MACS_peak_109	MA0038.1	Gfi	133	124	10.9561	7.25179e-05	CTGGGATTGG
MACS_peak_109	MA0042.1	FOXI1	25	36	11.0895	9.62702e-05	GAGTATTTATGT
MACS_peak_109	MA0057.1	MZF1_5-13	11	20	10.7035	7.28487e-05	GTAGGGGTGG
MACS_peak_109	MA0057.1	MZF1_5-13	199	190	10.6429	7.85877e-05	ATCCCCCTAA
MACS_peak_109	MA0066.1	PPARG	278	297	9.70421	4.61358e-05	GTAGGTCACTGCACACTATA
MACS_peak_109	MA0073.1	RREB1	27	8	9.05556	7.27752e-05	TTGGTAGGGGTGGTTTTGAG
MACS_peak_109	MA0073.1	RREB1	28	9	13.102	9.03517e-06	TGGTAGGGGTGGTTTTGAGT
MACS_peak_109	MA0079.2	SP1	128	119	14.3179	6.17071e-06	GGGGGCTGGG
MACS_peak_109	MA0139.1	CTCF	58	76	16.2377	1.38206e-06	AGGCCAGAAGAGGGCATCA
MACS_peak_109	MA0145.1	Tcfcp2l1	127	114	12.7089	2.14442e-05	CAGGTGGGGGCTGG
MACS_peak_109	MA0258.1	ESR2	183	166	9.95349	9.9178e-05	CAGGACTGCTTGAGCCAT
MACS_peak_109	MA0258.1	ESR2	278	295	10.3782	7.85867e-05	GTAGGTCACTGCACACTA
MACS_peak_110	MA0055.1	Myf	28	39	12.1886	2.47567e-05	CAGCAGCTGTAG
MACS_peak_110	MA0055.1	Myf	39	28	11.8194	3.30688e-05	CAGCAGCTGTAG
MACS_peak_110	MA0139.1	CTCF	212	194	22.0861	1.65279e-08	TGGCGCCCTCTGCTGGAGA
MACS_peak_110	MA0158.1	HOXA5	219	212	9.96906	9.39681e-05	AATTACTG
MACS_peak_111	MA0002.2	RUNX1	64	54	10.8369	9.25904e-05	TGGCCACAGGG
MACS_peak_111	MA0039.2	Klf4	145	154	12.8154	2.11793e-05	GGGGTGGGGG
MACS_peak_111	MA0039.2	Klf4	278	287	14.4651	8.57613e-06	TGGGCGTGGT
MACS_peak_111	MA0057.1	MZF1_5-13	142	151	10.7035	7.28487e-05	GTAGGGGTGG
MACS_peak_111	MA0060.1	NFYA	61	46	13.6174	1.53701e-05	GCTCTTATTGGCCACA
MACS_peak_111	MA0068.1	Pax4	176	147	10.3797	9.6658e-05	GGTGGGGGGAAAGAGGGTTGGTTCTATGTG
MACS_peak_111	MA0070.1	PBX1	82	93	10.3524	9.92352e-05	AAGTCAATCAAC
MACS_peak_111	MA0079.2	SP1	153	144	11.0445	7.2233e-05	AGGGGTGGGG
MACS_peak_111	MA0079.2	SP1	155	146	10.8263	8.24223e-05	GGGTGGGGGG
MACS_peak_111	MA0119.1	TLX1::NFIC	291	278	10.251	4.22375e-05	TGGGCGTGGTGGCA
MACS_peak_111	MA0139.1	CTCF	54	72	14.9511	2.97763e-06	TGGCCACAGGGTGGCATTA
MACS_peak_111	MA0149.1	EWSR1-FLI1	146	163	-2.7817	3.21503e-05	GGGTGGGGGGAAAGAGGG
MACS_peak_111	MA0149.1	EWSR1-FLI1	150	167	-5.43809	6.5547e-05	GGGGGGAAAGAGGGTTGG
MACS_peak_111	MA0163.1	PLAG1	150	163	11.4252	2.14139e-05	GGGGGGAAAGAGGG
MACS_peak_111	NGMPR004.1	Klf4	155	145	11.1128	6.51699e-05	GGGGTGGGGGG
MACS_peak_111	NGMPR004.1	Klf4	288	278	14.5021	8.76435e-06	TGGGCGTGGTG
MACS_peak_112	MA0002.2	RUNX1	104	94	14.8936	9.08563e-07	AAACCACAGGC
MACS_peak_112	MA0007.1	Ar	150	129	10.5945	6.30654e-05	TGGAGGGAGATTATGTTCTACT
MACS_peak_112	MA0033.1	FOXL1	215	208	8.31764	7.47902e-05	TATGTTTA
MACS_peak_112	MA0042.1	FOXI1	292	281	12.1801	4.69582e-05	ATATAAATATCT
MACS_peak_112	MA0050.1	IRF1	81	92	10.3983	8.3586e-05	CAAAATAAAACT
MACS_peak_112	MA0050.1	IRF1	87	98	11.9157	3.45282e-05	AAAACTAAAACC
MACS_peak_112	MA0106.1	TP53	105	124	6.11985	8.35932e-05	GCGAAGATGCCAGCGCTTGA
MACS_peak_112	MA0113.1	NR3C1	132	149	14.5554	3.47763e-06	AGGGAGATTATGTTCTAC
MACS_peak_112	MA0139.1	CTCF	153	171	23.2558	5.00713e-09	TGTCCACTAGGGGGCAGCA
MACS_peak_113	MA0029.1	Evi1	173	160	9.39774	9.26457e-05	GACTATTTTATCTC
MACS_peak_113	MA0055.1	Myf	204	215	11.1425	5.48598e-05	CACCACCTGCTG
MACS_peak_113	MA0055.1	Myf	215	204	14.0962	9.41839e-06	CACCACCTGCTG
MACS_peak_113	MA0055.1	Myf	218	207	14.9577	6.02877e-06	CACCTGCTGTCT
MACS_peak_113	MA0066.1	PPARG	82	101	9.014	6.36729e-05	TTGGGGACCCGTCACCACTT
MACS_peak_113	MA0071.1	RORA_1	132	141	15.4558	1.10645e-06	ATCAAGGTCA
MACS_peak_113	MA0072.1	RORA_2	129	142	10.2475	5.25605e-05	GGTATCAAGGTCAA
MACS_peak_113	MA0081.1	SPIB	7	1	11.147	6.51085e-05	TTCCTCT
MACS_peak_113	MA0099.2	AP1	288	294	11.6317	6.51085e-05	TGACTCA
MACS_peak_113	MA0139.1	CTCF	219	201	13.8984	5.37517e-06	CAGCACCACCTGCTGTCTC
MACS_peak_113	MA0141.1	Esrrb	130	141	14.2763	8.93642e-06	GTATCAAGGTCA
MACS_peak_113	MA0146.1	Zfx	38	25	13.0033	2.15084e-05	AAGGCCCAAGCTGC
MACS_peak_113	MA0155.1	INSM1	52	63	10.7308	6.33465e-05	TGTCAGGGTGTG
MACS_peak_113	MA0160.1	NR4A2	135	142	11.2491	4.46075e-05	AAGGTCAA
MACS_peak_113	NGMPR001.1	Nanog	239	232	11.2242	7.97871e-05	CCCTTTGT
MACS_peak_113	NGMPR003.1	Sox2	246	232	12.1054	5.08405e-05	CCCTTTGTCAGGTCA
MACS_peak_113	NGMPR005.1	Esrrb	141	131	14.1055	1.27254e-05	TATCAAGGTCA
MACS_peak_114	MA0047.2	Foxa2	242	253	11.6827	5.9916e-05	TGTTGATTCTGG
MACS_peak_114	MA0135.1	Lhx3	154	166	12.17	3.17512e-05	TAATGAATTAACC
MACS_peak_114	MA0135.1	Lhx3	163	151	10.7467	7.54584e-05	CATTAATGAATTA
MACS_peak_114	MA0135.1	Lhx3	34	22	10.9323	6.79194e-05	AGAAAATTAAATA
MACS_peak_114	MA0139.1	CTCF	196	214	9.80454	4.10718e-05	TGTCCTGGTGGGGGAGCCA
MACS_peak_114	MA0142.1	Pou5f1	11	25	12.1059	2.62385e-05	CAGTCTCATGCAGAA
MACS_peak_114	MA0148.1	FOXA1	260	270	10.5435	9.48395e-05	TGTTGGCCCAG
MACS_peak_114	MA0152.1	NFATC2	186	180	11.8534	7.92895e-05	TGGAAAA
MACS_peak_114	MA0258.1	ESR2	75	58	9.95349	9.9178e-05	GAGGCTCCAGTGGCCCTG
MACS_peak_114	NGMPR002.1	Oct4	11	25	12.3524	2.99366e-05	CAGTCTCATGCAGAA
MACS_peak_115	MA0051.1	IRF2	258	275	9.6954	7.21552e-05	GGGTAGTGAAACTGACTG
MACS_peak_115	MA0055.1	Myf	282	293	10.6502	7.6404e-05	GAGCAGGTGGAG
MACS_peak_115	MA0058.1	MAX	20	11	11.3904	7.46326e-05	GCACGTGACA
MACS_peak_115	MA0058.1	MAX	9	18	11.952	5.79633e-05	AAGCACGTGA
MACS_peak_115	MA0059.1	MYC::MAX	9	19	12.1073	3.24854e-05	AAGCACGTGAC
MACS_peak_115	MA0092.1	Hand1::Tcfe2a	133	124	11.7721	3.79278e-05	CTGCCAGACA
MACS_peak_115	MA0093.1	USF1	12	18	12.0202	9.73654e-05	CACGTGA
MACS_peak_115	MA0104.2	Mycn	10	19	12.1923	4.03745e-05	AGCACGTGAC
MACS_peak_115	MA0119.1	TLX1::NFIC	16	29	10.251	4.22375e-05	TGACATTTTGCCAA
MACS_peak_115	MA0136.1	ELF5	109	101	10.586	5.66427e-05	AAGGAAATG
MACS_peak_115	MA0156.1	FEV	101	108	10.6915	9.89309e-05	AAGGAAAT
MACS_peak_115	MA0163.1	PLAG1	238	225	8.70687	7.8597e-05	CTCCCTTCAGCCAC
MACS_peak_116	MA0002.2	RUNX1	130	120	12.0147	3.9325e-05	TGACCACAGGA
MACS_peak_116	MA0019.1	Ddit3::Cebpa	219	208	13.7449	7.9303e-06	GGAATTGCACCT
MACS_peak_116	MA0030.1	FOXF2	220	233	10.8309	6.91695e-05	TCTACATAAACAGG
MACS_peak_116	MA0032.1	FOXC1	15	8	8.06422	5.92861e-05	TACTTACC
MACS_peak_116	MA0043.1	HLF	232	243	11.7283	3.27372e-05	GGTTTCACAATT
MACS_peak_116	MA0058.1	MAX	109	118	13.3873	1.8241e-05	GAACACGTGC
MACS_peak_116	MA0059.1	MYC::MAX	109	119	10.668	7.90439e-05	GAACACGTGCC
MACS_peak_116	MA0059.1	MYC::MAX	120	110	11.6493	4.40645e-05	AACACGTGCCT
MACS_peak_116	MA0102.2	CEBPA	234	242	10.4938	6.59786e-05	TTTCACAAT
MACS_peak_116	MA0112.2	ESR1	152	133	11.5652	3.43408e-05	GGAGCAGTGTGACATTCGCT
MACS_peak_116	MA0139.1	CTCF	203	185	17.6414	5.59537e-07	GAGCGCCCCCTCCTGGGAG
MACS_peak_116	MA0147.1	Myc	119	110	10.9085	8.27407e-05	AACACGTGCC
MACS_peak_116	MA0154.1	EBF1	193	202	11.5845	5.36975e-05	CCTCCTGGGA
MACS_peak_116	MA0154.1	EBF1	87	78	11.5166	5.61719e-05	TCCCCAGAGG
MACS_peak_116	MA0258.1	ESR2	131	148	11.2277	4.83747e-05	CAGGAGCAGTGTGACATT
MACS_peak_116	MA0258.1	ESR2	149	132	11.5463	4.00348e-05	AGGAGCAGTGTGACATTC
MACS_peak_117	MA0025.1	NFIL3	38	48	14.265	1.10486e-05	TTATGTAATAC
MACS_peak_117	MA0031.1	FOXD1	58	65	11.6104	7.92895e-05	GTAAACAC
MACS_peak_117	MA0043.1	HLF	47	36	11.3645	4.58236e-05	CATTATGTAATA
MACS_peak_117	MA0061.1	NF-kappaB	129	138	10.2414	9.02602e-05	GGGGCTTTTC
MACS_peak_117	MA0073.1	RREB1	62	81	11.0226	2.74992e-05	ACACAAAACCAACCCCATGA
MACS_peak_117	MA0073.1	RREB1	63	82	8.99935	7.4763e-05	CACAAAACCAACCCCATGAC
MACS_peak_117	MA0101.1	REL	129	138	11.7057	4.08356e-05	GGGGCTTTTC
MACS_peak_117	MA0133.1	BRCA1	128	122	8.93211	6.51085e-05	GTGTTGT
MACS_peak_117	MA0139.1	CTCF	154	136	20.3316	7.70365e-08	TTCTGCCCTCTGGTGGTTG
MACS_peak_117	MA0157.1	FOXO3	57	64	12.886	2.17691e-05	TGTAAACA
MACS_peak_118	MA0003.1	TFAP2A	139	131	10.5808	8.4446e-05	GCCTCAGGC
MACS_peak_118	MA0019.1	Ddit3::Cebpa	156	145	11.2315	6.52293e-05	GGGATTGAATCT
MACS_peak_118	MA0035.2	Gata1	81	91	11.4994	7.85582e-05	ACAGATAACCC
MACS_peak_118	MA0055.1	Myf	93	104	10.7733	7.05205e-05	CAGCCACTGGAG
MACS_peak_118	MA0066.1	PPARG	64	45	8.32378	8.71797e-05	TATAGGATCCCGTGAACCAA
MACS_peak_118	MA0139.1	CTCF	93	111	18.811	2.47202e-07	CAGCCACTGGAGGGCGCTG
MACS_peak_118	MA0153.1	HNF1B	32	21	12.2361	3.15603e-05	GTCAAACAGTAG
MACS_peak_118	MA0155.1	INSM1	70	81	10.1248	8.76742e-05	TGCAAGGGTGCA
MACS_peak_119	MA0002.2	RUNX1	248	258	11.2295	6.90334e-05	TTTTGTGGCCT
MACS_peak_119	MA0065.2	PPARG::RXRA	155	169	10.6821	7.43344e-05	ATAGGGCGGAGGCCA
MACS_peak_119	MA0106.1	TP53	221	240	5.68305	9.92933e-05	TAGAACATGAACTTACATGC
MACS_peak_119	MA0114.1	HNF4A	157	169	11.0469	5.82404e-05	AGGGCGGAGGCCA
MACS_peak_119	MA0114.1	HNF4A	198	186	10.9889	6.09236e-05	GCCCCTTTGGCCC
MACS_peak_119	MA0116.1	Zfp423	4	18	9.0563	7.12763e-05	ACTCCCTTGGGTTCA
MACS_peak_119	MA0122.1	Nkx3-2	146	154	10.3542	5.72895e-05	TTAAGTGCC
MACS_peak_119	MA0139.1	CTCF	102	120	15.6529	1.97176e-06	CAGCCACACGAGGGCGCTG
MACS_peak_119	MA0154.1	EBF1	123	132	12.0599	3.69913e-05	GCCCAGGGGA
MACS_peak_119	MA0154.1	EBF1	15	6	15.3879	2.47439e-06	TCCCTTGGGT
MACS_peak_119	MA0163.1	PLAG1	199	186	10.8563	2.80993e-05	GCCCCTTTGGCCCT
MACS_peak_119	MA0163.1	PLAG1	200	187	11.2988	2.27302e-05	CCCCTTTGGCCCTA
MACS_peak_119	NGMPR004.1	Klf4	167	157	10.5234	8.42054e-05	AGGGCGGAGGC
MACS_peak_120	MA0003.1	TFAP2A	144	136	11.0644	4.00426e-05	CCCCGAGGC
MACS_peak_120	MA0039.2	Klf4	284	275	16.0178	4.81597e-06	GCCACACCCT
MACS_peak_120	MA0074.1	RXRA::VDR	205	191	11.4041	3.11535e-05	TGAGCCCTGTGAGCC
MACS_peak_120	MA0100.1	Myb	183	190	12.4981	3.18484e-05	GGCAGTTG
MACS_peak_120	MA0104.2	Mycn	212	203	12.1923	4.03745e-05	GCCATGTGGG
MACS_peak_120	MA0138.2	REST	274	294	5.82956	5.31495e-05	CGCCACACCCTGGCTAGTTCC
MACS_peak_120	MA0139.1	CTCF	141	159	20.2146	8.46558e-08	AGGCCAGAAGAGGGCACCA
MACS_peak_120	MA0139.1	CTCF	289	271	7.93306	9.27846e-05	CAGCGCCACACCCTGGCTA
MACS_peak_120	MA0147.1	Myc	212	203	11.7016	4.89894e-05	GCCATGTGGG
MACS_peak_120	NGMPR004.1	Klf4	274	284	16.1231	1.52214e-06	CGCCACACCCT
MACS_peak_121	MA0002.2	RUNX1	103	113	12.2764	3.10096e-05	TCTTGTGGTTA
MACS_peak_121	MA0033.1	FOXL1	119	112	8.69714	2.65105e-05	TATGTATA
MACS_peak_121	MA0068.1	Pax4	232	203	13.9692	4.28783e-06	TTGGAGAGATTGGTGGTTTTGCTAGTATTT
MACS_peak_121	MA0068.1	Pax4	234	205	10.5654	8.37132e-05	GGAGAGATTGGTGGTTTTGCTAGTATTTTT
MACS_peak_121	MA0112.2	ESR1	56	75	10.3517	7.08764e-05	ACCACATGTCACAATCCCCT
MACS_peak_121	MA0133.1	BRCA1	179	173	8.93211	6.51085e-05	GTGTTGT
MACS_peak_121	MA0139.1	CTCF	42	24	16.1208	1.48518e-06	TGCTGCCACCCAGTGGCTC
MACS_peak_121	MA0149.1	EWSR1-FLI1	253	270	-6.76629	9.32912e-05	GGAACTAAGACAGGCAAC
MACS_peak_121	MA0154.1	EBF1	71	80	10.7016	9.35081e-05	CCCCTAGAGA
MACS_peak_121	MA0258.1	ESR2	59	76	10.0597	9.36288e-05	ACATGTCACAATCCCCTA
MACS_peak_121	NGMPR002.1	Oct4	106	120	10.5958	9.25499e-05	TGTGGTTATGTATAT
MACS_peak_122	MA0028.1	ELK1	123	114	11.7888	3.09218e-05	CTTCCGGAGC
MACS_peak_122	MA0065.2	PPARG::RXRA	280	294	12.95	1.52171e-05	TGGGAGGAGAGGTCA
MACS_peak_122	MA0139.1	CTCF	172	190	18.3432	3.45448e-07	CGTCCAGGAGGGGGCGCTT
MACS_peak_122	MA0139.1	CTCF	73	91	13.8984	5.37517e-06	AAGCCTGAAGGGGGCACTT
MACS_peak_122	MA0141.1	Esrrb	121	110	12.2561	3.32148e-05	TGACCTTCCGGA
MACS_peak_122	MA0159.1	RXR::RAR_DR5	126	110	11.1882	4.52535e-05	TGACCTTCCGGAGCCCT
MACS_peak_122	MA0160.1	NR4A2	116	109	11.0148	7.13394e-05	CTGACCTT
MACS_peak_122	NGMPR004.1	Klf4	252	262	10.5234	8.42054e-05	GTCCACTCCCT
MACS_peak_122	NGMPR005.1	Esrrb	110	120	12.8754	2.97248e-05	TGACCTTCCGG
MACS_peak_123	MA0017.1	NR2F1	270	257	10.7575	6.98425e-05	CAGGGCAGAGGTCG
MACS_peak_123	MA0039.2	Klf4	75	84	13.3976	1.41319e-05	AGGGAGGGGC
MACS_peak_123	MA0060.1	NFYA	12	27	10.6482	9.44627e-05	ATTAGCCTATCAGGAA
MACS_peak_123	MA0065.2	PPARG::RXRA	256	270	15.4699	1.88437e-06	CCAGGGCAGAGGTCG
MACS_peak_123	MA0079.2	SP1	83	74	10.7535	8.87173e-05	AAGGGAGGGG
MACS_peak_123	MA0114.1	HNF4A	258	270	13.4813	6.88705e-06	AGGGCAGAGGTCG
MACS_peak_123	MA0115.1	NR1H2::RXRA	130	146	6.13044	3.61478e-05	ACATGTCACAGGTGAAG
MACS_peak_123	MA0159.1	RXR::RAR_DR5	139	155	9.92042	9.12821e-05	AGGTGAAGGAGGAGTCG
MACS_peak_123	NGMPR001.1	Nanog	160	167	11.9701	1.78757e-05	ACAAAGGA
MACS_peak_123	NGMPR003.1	Sox2	102	88	13.2879	1.514e-05	GCTATTGTCCAGCTA
MACS_peak_123	NGMPR003.1	Sox2	153	167	13.4357	1.30503e-05	TCGAGAGACAAAGGA
MACS_peak_123	NGMPR004.1	Klf4	85	75	12.5864	2.71507e-05	AGGGAGGGGCT
MACS_peak_124	MA0003.1	TFAP2A	192	200	11.5479	1.63567e-05	GCCCGCGGG
MACS_peak_124	MA0003.1	TFAP2A	26	34	11.4512	2.60397e-05	GCCCCAGGG
MACS_peak_124	MA0019.1	Ddit3::Cebpa	209	198	11.0097	7.58404e-05	GGGACTGCACGC
MACS_peak_124	MA0057.1	MZF1_5-13	65	56	10.461	9.41728e-05	CTGCCCCTCC
MACS_peak_124	MA0061.1	NF-kappaB	129	120	14.3072	8.79697e-06	GGAAAATCCC
MACS_peak_124	MA0061.1	NF-kappaB	130	121	10.5371	8.34376e-05	GAAAATCCCC
MACS_peak_124	MA0077.1	SOX9	76	84	13.0221	8.93783e-06	AAACAATGG
MACS_peak_124	MA0079.2	SP1	228	219	13.736	1.10746e-05	GGGGGAGGAG
MACS_peak_124	MA0079.2	SP1	231	222	10.899	7.97281e-05	GGAGGAGGGA
MACS_peak_124	MA0101.1	REL	129	120	12.6903	1.76215e-05	GGAAAATCCC
MACS_peak_124	MA0101.1	REL	130	121	11.6441	4.17442e-05	GAAAATCCCC
MACS_peak_124	MA0105.1	NFKB1	130	120	13.2622	1.26128e-05	GGAAAATCCCC
MACS_peak_124	MA0107.1	RELA	129	120	13.8323	1.33222e-05	GGAAAATCCC
MACS_peak_124	MA0139.1	CTCF	192	174	10.8572	2.52252e-05	CTGTGCCCCCGCGTGTCCG
MACS_peak_124	MA0140.1	Tal1::Gata1	202	219	11.6888	6.21475e-05	CTGCACGCCGGGGATAAG
MACS_peak_124	MA0149.1	EWSR1-FLI1	213	230	-5.43809	6.5547e-05	GGATAAGGGGGAGGAGGG
MACS_peak_124	MA0149.1	EWSR1-FLI1	220	237	-4.37553	4.98089e-05	GGGGAGGAGGGAGGAATT
MACS_peak_124	MA0149.1	EWSR1-FLI1	221	238	-3.75571	4.19353e-05	GGGAGGAGGGAGGAATTG
MACS_peak_124	MA0152.1	NFATC2	125	119	11.8534	7.92895e-05	TGGAAAA
MACS_peak_124	MA0154.1	EBF1	26	35	11.3128	6.1756e-05	GCCCCAGGGG
MACS_peak_124	MA0154.1	EBF1	27	36	14.0974	5.86492e-06	CCCCAGGGGA
MACS_peak_124	MA0163.1	PLAG1	210	223	8.83331	7.43965e-05	CGGGGATAAGGGGG
MACS_peak_124	MA0163.1	PLAG1	211	224	8.95974	7.03926e-05	GGGGATAAGGGGGA
MACS_peak_124	NGMPR003.1	Sox2	71	85	13.2879	1.514e-05	TTCAGAAACAATGGG
MACS_peak_125	MA0002.2	RUNX1	234	244	11.8838	4.30156e-05	TCTTGTGGCTT
MACS_peak_125	MA0111.1	Spz1	234	224	11.1312	6.0823e-05	GCTGATGCCCT
MACS_peak_125	MA0139.1	CTCF	244	226	15.302	2.42785e-06	TGATGCCCTCTTGTGGCTT
MACS_peak_125	MA0139.1	CTCF	87	105	8.167	8.40821e-05	CCAAAAGCAGGTGGCAGGG
MACS_peak_125	MA0155.1	INSM1	98	109	12.8855	1.87817e-05	TGGCAGGGGCTG
MACS_peak_126	MA0002.2	RUNX1	96	106	11.753	4.79004e-05	TTTTGTGGGTT
MACS_peak_126	MA0073.1	RREB1	288	269	15.2376	2.59669e-06	CTGAGTGGGGTTGTTTGGGG
MACS_peak_126	MA0073.1	RREB1	289	270	18.1601	3.86079e-07	TGAGTGGGGTTGTTTGGGGA
MACS_peak_126	MA0077.1	SOX9	31	23	11.4444	3.27902e-05	CCATTGATC
MACS_peak_126	MA0078.1	Sox17	91	83	11.263	7.40463e-05	CACAATGTG
MACS_peak_126	MA0079.2	SP1	74	83	11.8447	3.74842e-05	CTCCTCCTCC
MACS_peak_126	MA0101.1	REL	15	24	12.3211	2.61216e-05	CGGAGTTTCC
MACS_peak_126	MA0105.1	NFKB1	184	194	9.84845	9.38487e-05	AGGGAGCCCCC
MACS_peak_126	MA0107.1	RELA	15	24	14.4645	7.87917e-06	CGGAGTTTCC
MACS_peak_126	MA0116.1	Zfp423	188	202	9.99097	5.12437e-05	AGCCCCCTAGAGGCC
MACS_peak_126	MA0122.1	Nkx3-2	269	277	10.1523	8.62118e-05	CTGAGTGGG
MACS_peak_126	MA0139.1	CTCF	203	185	17.4074	6.53621e-07	GGGAGCCCCCTAGAGGCCA
MACS_peak_126	MA0144.1	Stat3	259	250	10.3582	9.1666e-05	CTTCCCGGCT
MACS_peak_126	MA0154.1	EBF1	200	191	10.7695	8.93791e-05	CCCCTAGAGG
MACS_peak_126	MA0163.1	PLAG1	203	190	8.32757	9.38473e-05	CCCCCTAGAGGCCA
MACS_peak_127	MA0041.1	Foxd3	201	212	12.9694	2.03974e-05	CTTTGTTTGTTT
MACS_peak_127	MA0055.1	Myf	138	149	10.4041	8.83841e-05	AAGCAGCAAGTG
MACS_peak_127	MA0139.1	CTCF	42	60	17.8753	4.7744e-07	AGGCCAGAAGAGGGAGCCA
MACS_peak_127	MA0145.1	Tcfcp2l1	35	48	10.5984	8.47072e-05	CCTGTGGAGGCCAG
MACS_peak_127	MA0148.1	FOXA1	204	214	10.4477	9.98972e-05	TGTTTGTTTAT
MACS_peak_127	MA0155.1	INSM1	137	126	12.4141	2.50033e-05	AGCCCCCTGCAA
MACS_peak_128	MA0003.1	TFAP2A	132	124	10.5808	8.4446e-05	GCCCAAGGC
MACS_peak_128	MA0003.1	TFAP2A	16	24	11.4512	2.60397e-05	GCCCCAGGC
MACS_peak_128	MA0003.1	TFAP2A	24	16	11.1611	3.27134e-05	GCCCCAGGC
MACS_peak_128	MA0030.1	FOXF2	267	254	11.51	4.9612e-05	AGTGTTTATGTCGC
MACS_peak_128	MA0060.1	NFYA	54	69	13.4375	1.75821e-05	AGCAACCAATGAAAGT
MACS_peak_128	MA0079.2	SP1	229	220	11.9174	3.44462e-05	GGGTGAGGGG
MACS_peak_128	MA0079.2	SP1	4	13	11.3355	5.78383e-05	TCCCGCCTCC
MACS_peak_128	MA0112.2	ESR1	16	35	9.97248	8.81649e-05	GCCCCAGGCCAACCAATCCT
MACS_peak_128	MA0112.2	ESR1	227	246	10.4275	6.7818e-05	GGGACCAGGCAGCTTGGCCT
MACS_peak_128	MA0119.1	TLX1::NFIC	14	27	12.1586	1.72637e-05	TCGCCCCAGGCCAA
MACS_peak_128	MA0138.2	REST	136	156	4.27328	9.31997e-05	CTAAGCACAAGGAAGAGCAAA
MACS_peak_128	MA0139.1	CTCF	109	127	14.9511	2.97763e-06	CTACCACGGGAGGGCGCCC
MACS_peak_128	MA0139.1	CTCF	177	195	8.75183	6.54617e-05	TCCCCGGGAGGAGGCAGGA
MACS_peak_128	MA0146.1	Zfx	234	247	11.5676	4.63724e-05	GGCAGCTTGGCCTG
MACS_peak_128	MA0146.1	Zfx	275	288	12.8929	2.29228e-05	AGAACCGAGGCCTC
MACS_peak_128	MA0146.1	Zfx	294	281	12.4511	2.94042e-05	GAGGCCTCGCAGGT
MACS_peak_128	MA0149.1	EWSR1-FLI1	113	96	-0.0367531	1.46944e-05	CCTTGCTGCTTTGCTACC
MACS_peak_128	MA0154.1	EBF1	186	177	11.0411	7.34782e-05	TCCCCGGGAG
MACS_peak_129	MA0017.1	NR2F1	162	149	10.9918	6.04863e-05	AAGATCCAAGTTCA
MACS_peak_129	MA0038.1	Gfi	82	73	10.8777	8.16536e-05	CACTGATTGA
MACS_peak_129	MA0042.1	FOXI1	286	275	12.1119	4.87641e-05	ACACAAACACAA
MACS_peak_129	MA0057.1	MZF1_5-13	196	187	11.3703	3.41013e-05	TTCCCCATCA
MACS_peak_129	MA0060.1	NFYA	126	111	13.5275	1.64353e-05	TGGCTCATTGGTTAAC
MACS_peak_129	MA0092.1	Hand1::Tcfe2a	46	37	10.8615	9.45806e-05	CTTCCAGACA
MACS_peak_129	MA0105.1	NFKB1	182	192	12.1243	2.77051e-05	GGTGGTTCCCC
MACS_peak_129	MA0105.1	NFKB1	192	182	10.8599	5.66288e-05	GGTGGTTCCCC
MACS_peak_129	MA0119.1	TLX1::NFIC	67	54	8.83572	8.52702e-05	TTGGGAAGCTGCTA
MACS_peak_129	MA0139.1	CTCF	240	222	16.9396	8.87978e-07	TGACGCCCTCTTCTGGCCT
MACS_peak_129	MA0164.1	Nr2e3	10	16	12.6212	6.51085e-05	CAAGCTT
MACS_peak_130	MA0009.1	T	165	175	9.50518	6.00349e-05	CCAGGTGTTAT
MACS_peak_130	MA0070.1	PBX1	253	242	10.4788	8.96756e-05	AATGACTGATGG
MACS_peak_130	MA0072.1	RORA_2	93	80	9.66233	7.62054e-05	CTGACCCACAAATA
MACS_peak_130	MA0073.1	RREB1	137	118	9.95477	4.70444e-05	GTCTAGTTGGTGTTTTGTTT
MACS_peak_130	MA0107.1	RELA	13	22	11.8094	3.46503e-05	GTGAGTTTCC
MACS_peak_130	MA0112.2	ESR1	216	235	11.8686	2.84658e-05	GTCTCCAGTCAACCTGCCTT
MACS_peak_130	MA0138.2	REST	274	294	7.19131	3.18749e-05	AGCAGCAGCAAAGACAGTGTT
MACS_peak_130	MA0139.1	CTCF	61	79	23.0219	6.48272e-09	TGTCCAGCAGGGGGCAGTG
MACS_peak_130	MA0142.1	Pou5f1	130	144	12.9723	1.52862e-05	TTTTGTTTTGCAGAC
MACS_peak_130	MA0143.1	Sox2	129	143	14.3406	5.47844e-06	GTTTTGTTTTGCAGA
MACS_peak_130	NGMPR001.2	Nanog	129	143	13.5902	1.09201e-05	GTTTTGTTTTGCAGA
MACS_peak_130	NGMPR002.1	Oct4	130	144	12.7915	2.20703e-05	TTTTGTTTTGCAGAC
MACS_peak_130	NGMPR003.1	Sox2	142	128	11.3663	9.24507e-05	TGTTTTGTTTTGCAG
MACS_peak_131	MA0058.1	MAX	44	35	11.64	6.59452e-05	CCACGTGGGT
MACS_peak_131	MA0059.1	MYC::MAX	44	34	11.9764	3.56491e-05	TCCACGTGGGT
MACS_peak_131	MA0062.2	GABPA	248	238	10.3274	9.25864e-05	GTCAGTTCCGC
MACS_peak_131	MA0084.1	SRY	103	111	10.7546	5.17193e-05	TAAAACAAT
MACS_peak_131	MA0092.1	Hand1::Tcfe2a	219	210	11.0716	7.04393e-05	AATCCAGACT
MACS_peak_131	MA0093.1	USF1	36	42	12.9371	4.39017e-05	CACGTGG
MACS_peak_131	MA0093.1	USF1	41	35	12.9371	4.39017e-05	CCACGTG
MACS_peak_131	MA0104.2	Mycn	34	43	11.7567	5.57813e-05	TCCACGTGGG
MACS_peak_131	MA0104.2	Mycn	43	34	13.7171	1.01043e-05	TCCACGTGGG
MACS_peak_131	MA0125.1	Nobox	12	19	11.7587	2.17691e-05	TAATTGGT
MACS_peak_131	MA0139.1	CTCF	110	128	20.3316	7.70365e-08	ATGCCACAAGGTGGCGCCA
MACS_peak_131	MA0139.1	CTCF	248	266	9.2197	5.3346e-05	CCGCCTGCAGAGGGTTCAC
MACS_peak_131	MA0144.1	Stat3	161	152	11.1547	5.88496e-05	GTTCCTGGCA
MACS_peak_131	MA0145.1	Tcfcp2l1	198	185	10.3232	9.95475e-05	CTGGCAGCTTCTGG
MACS_peak_131	MA0147.1	Myc	34	43	11.1068	7.38991e-05	TCCACGTGGG
MACS_peak_131	MA0147.1	Myc	43	34	13.7836	1.04373e-05	TCCACGTGGG
MACS_peak_131	MA0158.1	HOXA5	9	16	10.4447	2.17691e-05	CACTAATT
MACS_peak_131	NGMPR003.1	Sox2	100	114	11.3663	9.24507e-05	TTCTAAAACAATGCC
MACS_peak_132	MA0055.1	Myf	195	184	10.7118	7.38177e-05	CTCCAGTTCTCT
MACS_peak_132	MA0073.1	RREB1	7	26	8.94315	7.6765e-05	CCACACATGTACCACACACA
MACS_peak_132	MA0083.1	SRF	170	159	10.0622	4.77199e-05	CCAGATATGGGT
MACS_peak_132	MA0138.2	REST	237	257	5.63503	5.70893e-05	CTCAGAAGCACAGAGAGCAGG
MACS_peak_132	MA0139.1	CTCF	102	120	14.9511	2.97763e-06	AGGCCAGACGAGGGCGCTA
MACS_peak_132	MA0142.1	Pou5f1	69	55	12.5785	1.96037e-05	ATATGCATGTCAGTG
MACS_peak_132	NGMPR002.1	Oct4	69	55	13.377	1.43958e-05	ATATGCATGTCAGTG
MACS_peak_133	MA0017.1	NR2F1	278	291	12.1048	3.04816e-05	TGACCTCTAATCTT
MACS_peak_133	MA0055.1	Myf	236	225	10.6502	7.6404e-05	CTCCTGCCGCTG
MACS_peak_133	MA0055.1	Myf	239	228	12.6809	1.79145e-05	CTGCCGCTGCTG
MACS_peak_133	MA0055.1	Myf	242	231	10.7118	7.38177e-05	CCGCTGCTGTTT
MACS_peak_133	MA0065.2	PPARG::RXRA	292	278	10.7661	7.03635e-05	TGACCTCTAATCTTC
MACS_peak_133	MA0068.1	Pax4	61	32	10.3797	9.6658e-05	GTGTGTGTGTATTAGTGTTCTTATATATTT
MACS_peak_133	MA0071.1	RORA_1	287	278	12.2637	4.75672e-05	TGACCTCTAA
MACS_peak_133	MA0077.1	SOX9	14	6	10.8631	6.3982e-05	CCATTGATT
MACS_peak_133	MA0079.2	SP1	292	301	10.608	9.50481e-05	CCCTTCCCCA
MACS_peak_133	MA0122.1	Nkx3-2	182	174	10.6909	3.4265e-05	GCCACTCAA
MACS_peak_133	MA0149.1	EWSR1-FLI1	87	104	-4.90681	5.71961e-05	CAGAAGCAGGAAGGAAGA
MACS_peak_133	MA0149.1	EWSR1-FLI1	91	108	-1.54204	2.31503e-05	AGCAGGAAGGAAGATAGT
MACS_peak_133	MA0154.1	EBF1	125	116	13.8937	8.87824e-06	TCCCTGGAGT
MACS_peak_133	MA0162.1	Egr1	80	70	10.1906	9.82147e-05	ACACACACGCA
MACS_peak_134	MA0028.1	ELK1	80	89	11.2366	5.65133e-05	CACCCGGAAA
MACS_peak_134	MA0048.1	NHLH1	100	89	12.1401	2.82144e-05	AAACAGCTGAGG
MACS_peak_134	MA0065.2	PPARG::RXRA	203	189	11.6061	4.01132e-05	TAGCCTGTCCCCCAC
MACS_peak_134	MA0079.2	SP1	234	243	11.0445	7.2233e-05	CCCTTCCCTC
MACS_peak_134	MA0090.1	TEAD1	9	20	10.5791	8.23797e-05	TGCCTTCCTCGG
MACS_peak_134	MA0092.1	Hand1::Tcfe2a	224	233	11.9822	2.55938e-05	AGTCTGGCTT
MACS_peak_134	MA0119.1	TLX1::NFIC	46	59	10.0049	4.84481e-05	TGGTAAGATGCCAT
MACS_peak_134	MA0119.1	TLX1::NFIC	58	45	12.4048	1.52641e-05	TTGGTAAGATGCCA
MACS_peak_134	MA0142.1	Pou5f1	121	107	12.9723	1.52862e-05	TTCAACATATCAAAG
MACS_peak_134	MA0143.1	Sox2	122	108	11.901	3.31909e-05	TCAACATATCAAAGC
MACS_peak_134	MA0162.1	Egr1	277	267	10.3118	9.16867e-05	CCTCCCCCGTT
MACS_peak_134	NGMPR001.2	Nanog	122	108	10.8706	8.49201e-05	TCAACATATCAAAGC
MACS_peak_134	NGMPR002.1	Oct4	121	107	12.0596	3.64424e-05	TTCAACATATCAAAG
MACS_peak_135	MA0003.1	TFAP2A	170	162	11.0644	4.00426e-05	CCTCCGGGC
MACS_peak_135	MA0035.2	Gata1	117	127	12.6285	2.35939e-05	ACAGATAAAGA
MACS_peak_135	MA0040.1	Foxq1	117	107	10.6071	9.91558e-05	AACAAACAACA
MACS_peak_135	MA0042.1	FOXI1	117	106	14.7021	2.20099e-06	AAACAAACAACA
MACS_peak_135	MA0055.1	Myf	17	6	10.7733	7.05205e-05	CACATGCTGCCG
MACS_peak_135	MA0133.1	BRCA1	112	118	8.93211	6.51085e-05	ACAACAC
MACS_peak_136	MA0028.1	ELK1	275	266	10.9605	7.22913e-05	CTTCCGGAGT
MACS_peak_136	MA0038.1	Gfi	276	285	11.5835	3.54956e-05	CCAATCAGTG
MACS_peak_136	MA0041.1	Foxd3	157	168	11.1179	7.72224e-05	TATTGTTATTTT
MACS_peak_136	MA0062.2	GABPA	272	262	11.8992	4.16982e-05	ATAGCTTCCGG
MACS_peak_136	MA0065.2	PPARG::RXRA	152	138	11.3541	4.75791e-05	AGCCCTCTCTCCCAT
MACS_peak_136	MA0068.1	Pax4	221	250	11.7412	3.22994e-05	GAACTCTTCCAGGCCCTACCAACCCACCTC
MACS_peak_136	MA0073.1	RREB1	233	252	9.72997	5.25345e-05	GCCCTACCAACCCACCTCCC
MACS_peak_136	MA0076.1	ELK4	273	265	11.6364	4.86827e-05	GCTTCCGGA
MACS_peak_136	MA0077.1	SOX9	104	96	11.0292	5.57649e-05	CGATTGTTC
MACS_peak_136	MA0077.1	SOX9	164	156	11.2783	3.8767e-05	CTATTGTTA
MACS_peak_136	MA0136.1	ELF5	211	219	11.4223	1.08845e-05	TATTTCCTT
MACS_peak_136	MA0139.1	CTCF	53	71	15.7699	1.83798e-06	AGGACAGAAGAGGGCACCG
MACS_peak_136	MA0143.1	Sox2	156	170	11.8139	3.52062e-05	CTATTGTTATTTTTA
MACS_peak_136	MA0144.1	Stat3	235	226	10.472	8.52611e-05	CTTCCAGGCC
MACS_peak_136	MA0149.1	EWSR1-FLI1	252	235	-6.14647	7.89799e-05	CCTACCAACCCACCTCCC
MACS_peak_136	MA0156.1	FEV	219	212	10.6915	9.89309e-05	ATTTCCTT
MACS_peak_136	NGMPR001.2	Nanog	156	170	13.0722	1.69204e-05	CTATTGTTATTTTTA
MACS_peak_137	MA0050.1	IRF1	128	139	10.588	7.31788e-05	AAAAGCCAAAAC
MACS_peak_137	MA0111.1	Spz1	70	80	11.7495	3.53291e-05	AGGGGTGCAGC
MACS_peak_137	MA0112.2	ESR1	170	189	9.82079	9.61071e-05	AAGCAAGCCCAGACTGCCAT
MACS_peak_137	MA0138.2	REST	106	86	7.67765	2.64306e-05	AGCACTGGGCTGGGTCCTCAA
MACS_peak_137	MA0139.1	CTCF	235	217	22.7879	8.27366e-09	CAGCGCCCTCTGCTGGTGA
MACS_peak_137	MA0145.1	Tcfcp2l1	93	80	13.9018	8.49541e-06	CTGGATAGCACTGG
MACS_peak_137	MA0164.1	Nr2e3	212	206	12.6212	6.51085e-05	AAGCTTG
MACS_peak_138	MA0068.1	Pax4	281	252	10.3797	9.6658e-05	TGGGAGGTTGTGGGGGTTCGGTTCTGAATT
MACS_peak_138	MA0073.1	RREB1	258	239	9.67376	5.39936e-05	CAGGGGTGGGAGGTGGGAGG
MACS_peak_138	MA0073.1	RREB1	261	242	11.8656	1.77107e-05	GGGTGGGAGGTGGGAGGTTG
MACS_peak_138	MA0073.1	RREB1	264	245	12.4276	1.30991e-05	TGGGAGGTGGGAGGTTGTGG
MACS_peak_138	MA0073.1	RREB1	265	246	14.5632	3.9014e-06	GGGAGGTGGGAGGTTGTGGG
MACS_peak_138	MA0073.1	RREB1	266	247	11.6408	1.99361e-05	GGAGGTGGGAGGTTGTGGGG
MACS_peak_138	MA0073.1	RREB1	268	249	11.9218	1.71813e-05	AGGTGGGAGGTTGTGGGGGT
MACS_peak_138	MA0073.1	RREB1	269	250	13.383	7.71737e-06	GGTGGGAGGTTGTGGGGGTT
MACS_peak_138	MA0119.1	TLX1::NFIC	67	54	9.94336	4.96498e-05	TTAGCTCAGAGCCA
MACS_peak_138	MA0138.2	REST	5	25	6.89951	3.5623e-05	AGGAGCAGCATAGACAGAGTC
MACS_peak_138	MA0139.1	CTCF	146	164	20.7995	5.22255e-08	CTACCAGCAGATGGCAGTA
MACS_peak_138	NGMPR002.1	Oct4	131	145	10.5958	9.25499e-05	CTTGATTATGCCAAC
MACS_peak_139	MA0002.2	RUNX1	22	12	13.7159	6.26916e-06	TAACCACAGAA
MACS_peak_139	MA0055.1	Myf	294	283	10.9579	6.18539e-05	CTGCAGTGGCCT
MACS_peak_139	MA0139.1	CTCF	158	140	20.3316	7.70365e-08	CACTGCCCCCTGCTGACCA
MACS_peak_139	MA0143.1	Sox2	166	180	11.6396	3.94664e-05	CCTTTGTTTTGGATT
MACS_peak_139	MA0259.1	HIF1A::ARNT	159	166	11.267	6.36968e-05	AGACGTGC
MACS_peak_139	NGMPR001.1	Nanog	172	165	11.3734	5.04299e-05	GCCTTTGT
MACS_peak_139	NGMPR001.2	Nanog	166	180	12.9427	1.88237e-05	CCTTTGTTTTGGATT
MACS_peak_139	NGMPR003.1	Sox2	179	165	14.6181	2.50687e-06	GCCTTTGTTTTGGAT
MACS_peak_140	MA0067.1	Pax2	226	233	9.47444	8.78034e-05	GGTCACGG
MACS_peak_140	MA0074.1	RXRA::VDR	225	239	15.7372	2.05985e-06	AGGTCACGGTGTTCA
MACS_peak_140	MA0092.1	Hand1::Tcfe2a	161	152	10.9316	8.56528e-05	AATCCAGATA
MACS_peak_140	MA0112.2	ESR1	244	225	10.2	7.73772e-05	AGGTCACGGTGTTCACAGTG
MACS_peak_140	MA0139.1	CTCF	107	125	12.9627	8.85708e-06	CAACCTACAGGAGGCGGTG
MACS_peak_140	MA0143.1	Sox2	30	16	12.2495	2.60752e-05	TTGGAAACACAAAGG
MACS_peak_140	MA0160.1	NR4A2	224	231	11.8346	2.67319e-05	GAGGTCAC
MACS_peak_140	MA0162.1	Egr1	83	93	10.918	6.33696e-05	TGCGGCGGCGT
MACS_peak_140	MA0258.1	ESR2	223	240	13.0329	1.56309e-05	AGAGGTCACGGTGTTCAC
MACS_peak_140	NGMPR001.1	Nanog	24	31	11.2242	7.97871e-05	ACAAAGGG
MACS_peak_140	NGMPR001.2	Nanog	30	16	15.2738	2.13627e-06	TTGGAAACACAAAGG
MACS_peak_140	NGMPR003.1	Sox2	17	31	13.14	1.78925e-05	TGGAAACACAAAGGG
MACS_peak_141	MA0017.1	NR2F1	124	111	12.6905	2.06512e-05	GGGTCCTGAGTTCA
MACS_peak_141	MA0019.1	Ddit3::Cebpa	118	129	10.6401	9.61368e-05	GAGTTCAATCCC
MACS_peak_141	MA0047.2	Foxa2	228	217	10.7392	9.87153e-05	ACAGAATAAATA
MACS_peak_141	MA0059.1	MYC::MAX	134	144	10.668	7.90439e-05	AAACACATGGT
MACS_peak_141	MA0070.1	PBX1	74	63	11.0478	5.94207e-05	TAAGATTGATAG
MACS_peak_141	MA0091.1	TAL1::TCF3	150	161	14.6266	7.46691e-06	CGACCATCTGTA
MACS_peak_141	MA0139.1	CTCF	188	170	21.2673	3.47781e-08	TGGTGCCCCCTTCTGGCCT
MACS_peak_141	MA0140.1	Tal1::Gata1	77	94	11.4157	7.5466e-05	TAGGGCTGGGGAGATAGG
MACS_peak_141	MA0142.1	Pou5f1	17	3	10.1366	8.1612e-05	ATCTACATGTTAAGG
MACS_peak_142	MA0050.1	IRF1	41	52	11.7892	3.78444e-05	AAAAGGGAAAGC
MACS_peak_142	MA0051.1	IRF2	40	57	15.152	3.4233e-06	GAAAAGGGAAAGCAATCA
MACS_peak_142	MA0070.1	PBX1	52	63	10.8581	7.02539e-05	CAATCAAGCAAG
MACS_peak_142	MA0088.1	znf143	131	150	13.1927	1.27404e-05	CAAGTCCCAGCATCCATAAG
MACS_peak_142	MA0099.2	AP1	152	158	11.6317	6.51085e-05	TGACTCA
MACS_peak_142	MA0139.1	CTCF	206	188	18.6941	2.69218e-07	TGCTGCCCTCTTCTGGTCT
MACS_peak_142	MA0145.1	Tcfcp2l1	213	200	10.6902	8.02039e-05	CTGGTCTCCACAGG
MACS_peak_142	MA0149.1	EWSR1-FLI1	23	40	-1.80768	2.4935e-05	GAAAGGAAAGGAAAAAGG
MACS_peak_142	MA0149.1	EWSR1-FLI1	27	44	-3.49007	3.88573e-05	GGAAAGGAAAAAGGAAAA
MACS_peak_142	MA0149.1	EWSR1-FLI1	47	64	-1.2764	2.1414e-05	GAAAGCAATCAAGCAAGC
MACS_peak_142	MA0149.1	EWSR1-FLI1	51	68	-6.23501	8.07893e-05	GCAATCAAGCAAGCAAGC
MACS_peak_142	MA0149.1	EWSR1-FLI1	55	72	-6.23501	8.07893e-05	TCAAGCAAGCAAGCAAGC
MACS_peak_142	MA0149.1	EWSR1-FLI1	59	76	-4.19844	4.73643e-05	GCAAGCAAGCAAGCTTGG
MACS_peak_142	MA0164.1	Nr2e3	68	74	12.6212	6.51085e-05	CAAGCTT
MACS_peak_142	MA0164.1	Nr2e3	75	69	12.6212	6.51085e-05	AAGCTTG
MACS_peak_143	MA0009.1	T	166	156	10.2518	4.58619e-05	GTCACACTTAG
MACS_peak_143	MA0018.2	CREB1	91	98	10.7987	7.39647e-05	TGAGGTCA
MACS_peak_143	MA0033.1	FOXL1	39	32	8.69714	2.65105e-05	TATGTATA
MACS_peak_143	MA0038.1	Gfi	265	274	13.2306	2.21291e-06	CAAATCACAG
MACS_peak_143	MA0039.2	Klf4	143	134	13.2036	1.56607e-05	GCCCCTCCCC
MACS_peak_143	MA0065.2	PPARG::RXRA	84	98	10.6821	7.43344e-05	CTGAGGCTGAGGTCA
MACS_peak_143	MA0073.1	RREB1	252	271	9.16796	6.89494e-05	CCCAACACCAGCACAAATCA
MACS_peak_143	MA0079.2	SP1	135	144	13.5905	1.20807e-05	CCCCTCCCCT
MACS_peak_143	MA0088.1	znf143	76	57	15.606	2.14871e-06	CCTCTGCAGTCTGGGAGTTG
MACS_peak_143	MA0092.1	Hand1::Tcfe2a	106	115	11.9822	2.55938e-05	AGTCTGGCTT
MACS_peak_143	MA0099.2	AP1	159	153	11.6317	6.51085e-05	TGAGTCA
MACS_peak_143	MA0112.2	ESR1	120	101	11.8686	2.84658e-05	AGGTGAGTCTGGCTTGGCAG
MACS_peak_143	MA0139.1	CTCF	193	211	10.6233	2.81644e-05	TGCCCAGCAGAGGCCCCTA
MACS_peak_143	MA0139.1	CTCF	69	51	9.2197	5.3346e-05	CAGCCCCCTCTGCAGTCTG
MACS_peak_143	NGMPR004.1	Klf4	133	143	11.4075	5.64095e-05	AGCCCCTCCCC
MACS_peak_144	MA0122.1	Nkx3-2	158	150	9.95025	9.95777e-05	TCCACTTGA
MACS_peak_144	MA0139.1	CTCF	199	181	20.4486	6.99512e-08	TAGCGTCCTCTACTGGCCG
MACS_peak_144	MA0141.1	Esrrb	20	31	11.7245	4.45665e-05	GCCAGAAGGTCA
MACS_peak_144	MA0160.1	NR4A2	25	32	11.2491	4.46075e-05	AAGGTCAA
MACS_peak_144	MA0163.1	PLAG1	48	61	9.02296	6.83306e-05	GGGAGTCTCAGGGG
MACS_peak_144	NGMPR005.1	Esrrb	31	21	11.3377	7.00607e-05	CCAGAAGGTCA
MACS_peak_145	MA0002.2	RUNX1	295	285	11.753	4.79004e-05	CAACCACAACA
MACS_peak_145	MA0003.1	TFAP2A	142	150	10.5808	8.4446e-05	GCCTGCGGG
MACS_peak_145	MA0071.1	RORA_1	85	94	12.7391	3.24628e-05	AACAGGGTCA
MACS_peak_145	MA0090.1	TEAD1	159	170	12.4171	2.39204e-05	CACATTCTACCC
MACS_peak_145	MA0105.1	NFKB1	16	26	10.291	7.53686e-05	GGAGGACCCCC
MACS_peak_145	MA0105.1	NFKB1	26	16	13.6415	9.89981e-06	GGAGGACCCCC
MACS_peak_145	MA0112.2	ESR1	139	120	9.82079	9.61071e-05	AGGGCAGTGTCTCCCCACTA
MACS_peak_145	MA0112.2	ESR1	89	108	10.5792	6.20634e-05	GGGTCAGGCCACTCTCCTCT
MACS_peak_145	MA0139.1	CTCF	110	128	21.7352	2.29222e-08	CCACCACCAGAGGGCAGTG
MACS_peak_145	MA0159.1	RXR::RAR_DR5	265	281	13.39	1.1875e-05	AGTTCAAATAAAGTGCA
MACS_peak_145	MA0258.1	ESR2	118	135	10.0597	9.36288e-05	AGAGGGCAGTGTCTCCCC
MACS_peak_145	MA0258.1	ESR2	87	104	13.6701	1.01286e-05	CAGGGTCAGGCCACTCTC
MACS_peak_146	MA0051.1	IRF2	118	101	9.06359	9.85459e-05	GTTATAGTCTGACTTTCA
MACS_peak_146	MA0055.1	Myf	15	4	10.8964	6.44134e-05	CAGATGTTGCTG
MACS_peak_146	MA0055.1	Myf	199	188	10.2195	9.73319e-05	CTGCTGTTTCTG
MACS_peak_146	MA0068.1	Pax4	63	34	10.3797	9.6658e-05	CGAGGGAGGCAGTCATCACTGGTATTATTG
MACS_peak_146	MA0074.1	RXRA::VDR	299	285	9.31979	9.34358e-05	TGAACTCATGAAACT
MACS_peak_146	MA0091.1	TAL1::TCF3	13	2	11.9014	4.29698e-05	CCCAGATGTTGC
MACS_peak_146	MA0139.1	CTCF	160	178	14.4832	3.88661e-06	AAGCCACCGGAGGGCAGGA
MACS_peak_146	MA0143.1	Sox2	232	246	10.2455	9.58835e-05	GCATTGTACTGCATG
MACS_peak_146	NGMPR001.2	Nanog	232	246	11.5182	5.49057e-05	GCATTGTACTGCATG
MACS_peak_146	NGMPR003.1	Sox2	245	231	11.3663	9.24507e-05	TGCATTGTACTGCAT
MACS_peak_147	MA0002.2	RUNX1	167	157	12.1456	3.4234e-05	AGACCACAAGA
MACS_peak_147	MA0031.1	FOXD1	24	31	13.191	2.17691e-05	GTAAACAT
MACS_peak_147	MA0039.2	Klf4	216	207	12.4272	3.08106e-05	GACCCACCCT
MACS_peak_147	MA0041.1	Foxd3	89	100	10.9698	8.61268e-05	GAATTTTTTTTT
MACS_peak_147	MA0100.1	Myb	198	205	12.4981	3.18484e-05	GGCAGTTG
MACS_peak_147	MA0116.1	Zfp423	256	242	8.8406	7.63023e-05	TACCTCTTGGGTTGG
MACS_peak_147	MA0139.1	CTCF	157	175	13.7814	5.72803e-06	AGACCACAAGAGGGCATAG
MACS_peak_147	MA0139.1	CTCF	58	40	11.676	1.69905e-05	CACTGCCACCTACATGCAG
MACS_peak_147	MA0145.1	Tcfcp2l1	260	273	13.076	1.64044e-05	CCAGTTTGACCCTG
MACS_peak_147	MA0154.1	EBF1	176	185	12.3316	2.78763e-05	ATCCCAGGGA
MACS_peak_147	MA0157.1	FOXO3	23	30	12.886	2.17691e-05	TGTAAACA
MACS_peak_147	MA0163.1	PLAG1	271	258	9.27583	6.0826e-05	CCCCAGTTTGACCC
MACS_peak_147	NGMPR002.1	Oct4	143	129	13.2306	1.61006e-05	ATGTACATATGCATG
MACS_peak_147	NGMPR004.1	Klf4	206	216	11.5549	5.13709e-05	TGACCCACCCT
MACS_peak_148	MA0048.1	NHLH1	148	137	10.4873	6.93755e-05	TCGCAGCTGACG
MACS_peak_148	MA0112.2	ESR1	256	275	10.3517	7.08764e-05	GGACAGTGTCTCCCTGGCAT
MACS_peak_148	MA0112.2	ESR1	274	255	11.7927	2.984e-05	AGGACAGTGTCTCCCTGGCA
MACS_peak_148	MA0113.1	NR3C1	270	253	10.4702	9.59038e-05	GTAGGACAGTGTCTCCCT
MACS_peak_148	MA0117.1	Mafb	142	149	10.1555	3.18484e-05	GCTGACGT
MACS_peak_148	MA0139.1	CTCF	187	169	12.9627	8.85708e-06	CAGTGACCCCATGTGGCTA
MACS_peak_148	MA0144.1	Stat3	62	71	10.2444	9.64067e-05	TTGCAGGAAA
MACS_peak_148	MA0145.1	Tcfcp2l1	111	124	16.9299	3.22707e-07	CCAGTCTGAACCAG
MACS_peak_148	MA0147.1	Myc	176	185	10.9085	8.27407e-05	CCCATGTGGC
MACS_peak_148	MA0149.1	EWSR1-FLI1	160	143	2.26546	7.55583e-06	CTGACGTTCCTTCTTTCC
MACS_peak_148	MA0163.1	PLAG1	284	297	10.9827	2.63165e-05	GAGGCCCAGTGTGG
MACS_peak_148	MA0258.1	ESR2	179	162	13.3515	1.26113e-05	GAGAGTACAGTGACCCCA
MACS_peak_149	MA0041.1	Foxd3	228	217	12.3769	3.18292e-05	AAAATAACATAC
MACS_peak_149	MA0041.1	Foxd3	249	238	15.9318	7.77349e-07	AAACAAACAAAC
MACS_peak_149	MA0041.1	Foxd3	266	255	15.9318	7.77349e-07	AAACAAACAAAC
MACS_peak_149	MA0041.1	Foxd3	270	259	10.8217	9.49352e-05	AAACAAACACTC
MACS_peak_149	MA0042.1	FOXI1	245	234	12.998	2.27419e-05	AACCAAACAAAC
MACS_peak_149	MA0042.1	FOXI1	249	238	14.4976	3.06782e-06	AAACAAACAAAC
MACS_peak_149	MA0042.1	FOXI1	266	255	14.4976	3.06782e-06	AAACAAACAAAC
MACS_peak_149	MA0042.1	FOXI1	270	259	14.0205	6.80137e-06	AAACAAACACTC
MACS_peak_149	MA0057.1	MZF1_5-13	174	165	12.219	1.07563e-05	TTTCCCCTCC
MACS_peak_149	MA0063.1	Nkx2-5	137	143	9.60422	9.65593e-05	TTAATTG
MACS_peak_149	MA0065.2	PPARG::RXRA	196	182	10.5141	8.27498e-05	TCACCTGTCTCCCAT
MACS_peak_149	MA0073.1	RREB1	225	244	11.697	1.93563e-05	ATACAAACCAACCAAACAAA
MACS_peak_149	MA0073.1	RREB1	229	248	10.0672	4.45199e-05	AAACCAACCAAACAAACAAA
MACS_peak_149	MA0073.1	RREB1	233	252	12.2028	1.47819e-05	CAACCAAACAAACAAACTCC
MACS_peak_149	MA0073.1	RREB1	234	253	10.1796	4.21012e-05	AACCAAACAAACAAACTCCA
MACS_peak_149	MA0139.1	CTCF	81	99	19.2789	1.75392e-07	TTTCCAGTAGGTGGCACAA
MACS_peak_149	MA0141.1	Esrrb	71	60	10.5549	8.05953e-05	TGCCCTTGCAGT
MACS_peak_149	MA0148.1	FOXA1	263	253	10.7352	8.24646e-05	AAAAACAAACA
MACS_peak_149	MA0149.1	EWSR1-FLI1	202	185	-6.94338	9.75765e-05	CCTGTCTCCCATCTTTCT
MACS_peak_150	MA0027.1	En1	217	207	9.19201	4.07941e-05	GGACACTACCA
MACS_peak_150	MA0088.1	znf143	42	61	10.3954	7.42337e-05	TAACTCCCACAAGTGAATGC
MACS_peak_150	MA0137.2	STAT1	222	236	13.9289	1.03946e-05	ATTTTCCAGGAAGAC
MACS_peak_150	MA0137.2	STAT1	236	222	14.1731	8.73627e-06	ATTTTCCAGGAAGAC
MACS_peak_150	MA0139.1	CTCF	6	24	18.5771	2.92791e-07	TGGTCAGAAGAGGGCGCCA
MACS_peak_150	MA0142.1	Pou5f1	198	212	10.4517	6.86147e-05	CTTTGAAATGGACAC
MACS_peak_150	MA0144.1	Stat3	225	234	17.5272	9.08563e-07	TTCCAGGAAG
MACS_peak_150	MA0144.1	Stat3	233	224	14.7962	7.04336e-06	TTTCCAGGAA
MACS_peak_150	MA0152.1	NFATC2	223	229	11.8534	7.92895e-05	TTTTCCA
MACS_peak_150	NGMPR002.1	Oct4	198	212	10.7422	8.45861e-05	CTTTGAAATGGACAC
MACS_peak_151	MA0041.1	Foxd3	16	5	14.4506	4.90607e-06	AAACAAACAAAT
MACS_peak_151	MA0042.1	FOXI1	16	5	12.998	2.27419e-05	AAACAAACAAAT
MACS_peak_151	MA0061.1	NF-kappaB	203	212	10.7589	7.66769e-05	GGGAAACTCC
MACS_peak_151	MA0092.1	Hand1::Tcfe2a	156	147	11.0716	7.04393e-05	GAGCCAGACA
MACS_peak_151	MA0107.1	RELA	213	204	10.229	9.52079e-05	GGAAACTCCT
MACS_peak_151	MA0138.2	REST	242	262	4.95415	7.31073e-05	TAACATACCTTGGACAGAGTC
MACS_peak_151	MA0139.1	CTCF	183	165	19.9807	1.02278e-07	CAGCGCCCCCTGGAGGATG
MACS_peak_151	MA0145.1	Tcfcp2l1	147	134	12.3419	2.78298e-05	CAGGATTTAACAGG
MACS_peak_151	MA0146.1	Zfx	28	41	10.905	6.28631e-05	AGATCCTGGGCCTA
MACS_peak_151	MA0154.1	EBF1	180	171	11.8562	4.51964e-05	CCCCTGGAGG
MACS_peak_151	MA0155.1	INSM1	179	168	10.5961	6.81167e-05	CGCCCCCTGGAG
MACS_peak_151	MA0162.1	Egr1	218	208	10.5543	7.85107e-05	ACTCCTACACA
MACS_peak_152	MA0009.1	T	71	61	11.073	2.85998e-05	GTCACACCTTC
MACS_peak_152	MA0017.1	NR2F1	233	246	14.3892	5.92625e-06	TGGACTTTGCACTG
MACS_peak_152	MA0055.1	Myf	76	65	10.8964	6.44134e-05	CACCTTCTGCTG
MACS_peak_152	MA0065.2	PPARG::RXRA	247	233	10.2621	9.70984e-05	TGGACTTTGCACTGG
MACS_peak_152	MA0071.1	RORA_1	55	64	12.7391	3.24628e-05	ATCTGGGTCA
MACS_peak_152	MA0072.1	RORA_2	185	198	10.979	3.1341e-05	AAAAACTAGATCAG
MACS_peak_152	MA0072.1	RORA_2	52	65	14.8557	6.59114e-06	TTAATCTGGGTCAC
MACS_peak_152	MA0074.1	RXRA::VDR	37	23	10.1425	6.10202e-05	TGAACCTTTTGAAGT
MACS_peak_152	MA0114.1	HNF4A	245	233	14.9883	1.5301e-06	TGGACTTTGCACT
MACS_peak_152	MA0139.1	CTCF	80	62	10.9742	2.38604e-05	TCACACCTTCTGCTGGCAA
MACS_peak_152	MA0139.1	CTCF	89	107	17.0565	8.22945e-07	TGGACACTGGGGGGCGCTC
MACS_peak_152	NGMPR001.1	Nanog	152	145	11.9701	1.78757e-05	TCCTTTGT
MACS_peak_153	MA0018.2	CREB1	234	241	10.7987	7.39647e-05	TGAGGTCA
MACS_peak_153	MA0029.1	Evi1	234	221	14.022	7.5668e-06	CTTGATCTTGTCTT
MACS_peak_153	MA0039.2	Klf4	90	99	12.9124	1.97601e-05	TGGGTGTGGG
MACS_peak_153	MA0042.1	FOXI1	30	41	12.4528	3.68766e-05	TTGTGTTTGGTT
MACS_peak_153	MA0046.1	HNF1A	38	51	10.2831	9.71831e-05	GGTTTCTTTTTAAA
MACS_peak_153	MA0079.2	SP1	11	20	11.3355	5.78383e-05	CCCTACCCCC
MACS_peak_153	MA0117.1	Mafb	212	219	10.0949	5.5955e-05	GCTGACTG
MACS_peak_153	MA0139.1	CTCF	200	182	14.7172	3.40411e-06	CAGCGCCCTCGTGTGGTTG
MACS_peak_153	MA0145.1	Tcfcp2l1	230	217	13.3512	1.3177e-05	CTGGCTTGATCTTG
MACS_peak_153	MA0155.1	INSM1	25	14	13.4914	1.2969e-05	TACCCCCTTACC
MACS_peak_153	MA0160.1	NR4A2	235	242	11.8346	2.67319e-05	GAGGTCAC
MACS_peak_153	NGMPR004.1	Klf4	100	90	12.2917	3.24809e-05	TGGGTGTGGGG
MACS_peak_154	MA0019.1	Ddit3::Cebpa	203	214	14.4842	3.48945e-06	GAATGCAATCGC
MACS_peak_154	MA0065.2	PPARG::RXRA	176	162	11.4381	4.49843e-05	TGGCCCCTGCCTTAA
MACS_peak_154	MA0091.1	TAL1::TCF3	167	156	10.5388	8.64107e-05	TACAGATGGCCC
MACS_peak_154	MA0122.1	Nkx3-2	42	50	10.6909	3.4265e-05	TTGAGTGGC
MACS_peak_154	MA0139.1	CTCF	96	114	18.1092	4.06338e-07	CTACCAGAAGGTGGCGCAC
MACS_peak_154	MA0145.1	Tcfcp2l1	89	102	11.2408	5.73039e-05	CTAGATCCTACCAG
MACS_peak_154	MA0149.1	EWSR1-FLI1	67	50	-1.09931	2.02183e-05	CTTTGATGCCTCCCTTGC
MACS_peak_154	MA0155.1	INSM1	173	162	10.3268	7.88532e-05	TGGCCCCTGCCT
MACS_peak_155	MA0002.2	RUNX1	67	57	13.585	7.47178e-06	AAGCCACAGAG
MACS_peak_155	MA0009.1	T	211	221	15.7765	2.97791e-06	CTAGGTGTCAC
MACS_peak_155	MA0048.1	NHLH1	104	93	9.85766	9.15432e-05	ACCCAGGTGCTC
MACS_peak_155	MA0048.1	NHLH1	93	104	10.2512	7.69675e-05	ACCCAGGTGCTC
MACS_peak_155	MA0065.2	PPARG::RXRA	184	198	11.5221	4.24153e-05	TTGGAGCAAAGTGGA
MACS_peak_155	MA0071.1	RORA_1	30	21	13.4183	1.74368e-05	TGACCCTGAT
MACS_peak_155	MA0114.1	HNF4A	186	198	10.5832	8.34196e-05	GGAGCAAAGTGGA
MACS_peak_155	MA0116.1	Zfp423	120	106	11.1413	3.0238e-05	TGCATCCTAGGTTCC
MACS_peak_155	MA0139.1	CTCF	205	223	17.0565	8.22945e-07	TCACCACTAGGTGTCACAA
MACS_peak_155	MA0148.1	FOXA1	75	65	11.9811	4.33205e-05	GAGGGCAAACA
MACS_peak_155	MA0258.1	ESR2	28	11	10.1659	8.8357e-05	AGTGCTATACTGACCCTG
MACS_peak_156	MA0017.1	NR2F1	149	136	10.2889	9.2702e-05	GTGTGCTGAGGTCC
MACS_peak_156	MA0055.1	Myf	242	231	11.081	5.7781e-05	CACCTGCAGCCG
MACS_peak_156	MA0058.1	MAX	184	193	11.328	7.61248e-05	GAGCACGTGT
MACS_peak_156	MA0060.1	NFYA	273	258	12.1778	4.06601e-05	TCCTTGATTGGCTCTT
MACS_peak_156	MA0060.1	NFYA	50	35	11.368	6.46938e-05	TACTTCATTGGTTCAG
MACS_peak_156	MA0072.1	RORA_2	79	92	10.5401	4.31618e-05	TAAAATTAGGTTAG
MACS_peak_156	MA0080.2	SPI1	94	100	12.2176	6.51085e-05	AGGAAGT
MACS_peak_156	MA0104.2	Mycn	178	169	12.3012	3.63517e-05	GCCTCGTGCT
MACS_peak_156	MA0139.1	CTCF	208	190	19.7468	1.22707e-07	GTGTGCCCTCTGCTGGTTA
MACS_peak_156	MA0147.1	Myc	178	169	11.6025	5.43947e-05	GCCTCGTGCT
MACS_peak_156	MA0147.1	Myc	185	194	10.7102	9.61577e-05	AGCACGTGTG
MACS_peak_157	MA0003.1	TFAP2A	128	120	10.5808	8.4446e-05	GCCCAAGGC
MACS_peak_157	MA0048.1	NHLH1	283	294	12.9272	1.79929e-05	CAGCAGCTGGGA
MACS_peak_157	MA0048.1	NHLH1	294	283	13.4781	1.2879e-05	CAGCAGCTGGGA
MACS_peak_157	MA0079.2	SP1	85	76	12.0629	3.07956e-05	GTGGGCTGGG
MACS_peak_157	MA0088.1	znf143	222	203	14.18	6.38947e-06	TAGATGAAGCCTGGGACAGC
MACS_peak_157	MA0112.2	ESR1	101	82	10.6551	5.93572e-05	TGGGCAGTGTTACCTGTCAG
MACS_peak_157	MA0119.1	TLX1::NFIC	112	125	9.14339	7.36327e-05	GGGCAGCAGCCCAA
MACS_peak_157	MA0122.1	Nkx3-2	141	149	10.6909	3.4265e-05	TTGAGTGGC
MACS_peak_157	MA0139.1	CTCF	101	119	19.8637	1.11968e-07	GTGCCACAAGGGGGCAGCA
MACS_peak_157	MA0144.1	Stat3	44	53	12.7479	2.07294e-05	ATCCAGGAAG
MACS_peak_157	MA0149.1	EWSR1-FLI1	63	80	-6.41211	8.47673e-05	CAAAGGCAGGAAAGTGGG
MACS_peak_157	MA0150.1	NFE2L2	277	287	11.7412	4.18023e-05	GTGGCTCAGCA
MACS_peak_157	MA0155.1	INSM1	42	31	11.2021	4.87801e-05	TGCCCTCAGACA
MACS_peak_157	MA0163.1	PLAG1	101	114	8.83331	7.43965e-05	GTGCCACAAGGGGG
MACS_peak_158	MA0018.2	CREB1	140	147	10.7987	7.39647e-05	TGAGGTCA
MACS_peak_158	MA0119.1	TLX1::NFIC	77	90	10.4972	3.69865e-05	TGGCTGCTAGTCAA
MACS_peak_158	MA0139.1	CTCF	146	164	19.5128	1.46798e-07	CACCCACAAGGGGGCGCTG
MACS_peak_158	MA0145.1	Tcfcp2l1	208	195	10.5067	8.93999e-05	CTGCTTGGGACTAG
MACS_peak_158	MA0148.1	FOXA1	120	110	10.7352	8.24646e-05	CTGAGCACACA
MACS_peak_158	MA0150.1	NFE2L2	171	181	10.3173	9.93079e-05	CTGACACAGCT
MACS_peak_158	MA0160.1	NR4A2	141	148	11.8346	2.67319e-05	GAGGTCAC
MACS_peak_159	MA0002.2	RUNX1	217	207	11.3604	6.35768e-05	GAACCACAAAA
MACS_peak_159	MA0100.1	Myb	90	83	12.4202	4.39017e-05	CAACGGTC
MACS_peak_159	MA0139.1	CTCF	130	112	19.2789	1.75392e-07	TGGTGCCCTCTTCTGGTCT
MACS_peak_159	MA0139.1	CTCF	46	28	8.98577	5.91257e-05	CACTGCCATCTACTTTTAA
MACS_peak_159	MA0148.1	FOXA1	197	187	10.4477	9.98972e-05	CACAGCAAATA
MACS_peak_160	MA0041.1	Foxd3	84	95	12.9694	2.03974e-05	TAATGTTTGCTT
MACS_peak_160	MA0088.1	znf143	60	41	10.2309	8.16767e-05	CCAAAGCATGGGGGAAGGAA
MACS_peak_160	MA0099.2	AP1	73	67	11.6317	6.51085e-05	TGAGTCA
MACS_peak_160	MA0105.1	NFKB1	42	32	10.3542	7.30518e-05	TGGACTTCCCC
MACS_peak_160	MA0107.1	RELA	32	41	10.7979	6.46326e-05	TGGACTTCCC
MACS_peak_160	MA0139.1	CTCF	131	149	17.9923	4.40816e-07	CAGTCACCAGGGGGCGCAC
MACS_peak_160	MA0139.1	CTCF	236	254	7.93306	9.27846e-05	TGTCCAGGAGATGAAGAAA
MACS_peak_160	MA0141.1	Esrrb	92	103	11.5118	5.08836e-05	GCTTCAAGGACA
MACS_peak_160	MA0149.1	EWSR1-FLI1	45	62	-4.64117	5.34331e-05	AGCATGGGGGAAGGAAAG
MACS_peak_160	MA0149.1	EWSR1-FLI1	49	66	0.0517934	1.43327e-05	TGGGGGAAGGAAAGAAGT
MACS_peak_160	MA0149.1	EWSR1-FLI1	53	70	2.88528	6.24387e-06	GGAAGGAAAGAAGTTGAG
MACS_peak_160	MA0150.1	NFE2L2	137	127	14.6537	5.64575e-06	TGCTCAGTCAC
MACS_peak_160	NGMPR005.1	Esrrb	103	93	10.8764	8.90235e-05	CTTCAAGGACA
MACS_peak_161	MA0040.1	Foxq1	130	120	10.9864	8.16546e-05	TATAAACTGTA
MACS_peak_161	MA0047.2	Foxa2	35	46	11.6827	5.9916e-05	TATTTACACTAT
MACS_peak_161	MA0061.1	NF-kappaB	178	187	12.7548	2.04587e-05	GGGGAGTTCC
MACS_peak_161	MA0101.1	REL	178	187	11.9518	3.3767e-05	GGGGAGTTCC
MACS_peak_161	MA0105.1	NFKB1	178	188	11.4289	4.08622e-05	GGGGAGTTCCT
MACS_peak_161	MA0107.1	RELA	178	187	10.8611	6.23653e-05	GGGGAGTTCC
MACS_peak_161	MA0139.1	CTCF	215	197	15.302	2.42785e-06	TGTCGCCCTCTACAGGAAG
MACS_peak_161	NGMPR001.2	Nanog	244	258	11.0001	7.79904e-05	CTATTCTGCTGCAGT
MACS_peak_162	MA0052.1	MEF2A	97	106	11.2144	4.61182e-05	CTCTTTTTAG
MACS_peak_162	MA0080.2	SPI1	158	152	12.2176	6.51085e-05	ACTTCCT
MACS_peak_162	MA0081.1	SPIB	86	92	11.147	6.51085e-05	AGAGGAA
MACS_peak_162	MA0101.1	REL	162	171	11.7057	4.08356e-05	GGGTGTTTCC
MACS_peak_162	MA0107.1	RELA	162	171	10.5451	7.58388e-05	GGGTGTTTCC
MACS_peak_162	MA0112.2	ESR1	112	131	11.7927	2.984e-05	ATAGCAGATCACTCTGCCTT
MACS_peak_162	MA0112.2	ESR1	136	117	12.0961	2.4685e-05	AGATCACTCTGCCTTGGCCC
MACS_peak_162	MA0114.1	HNF4A	77	65	11.4526	4.20471e-05	TAACCTCTGGACC
MACS_peak_162	MA0117.1	Mafb	284	291	10.0949	5.5955e-05	GCTGACTG
MACS_peak_162	MA0136.1	ELF5	151	159	11.9545	4.9078e-06	TACTTCCTT
MACS_peak_162	MA0137.2	STAT1	30	16	10.9166	6.49708e-05	GGGTGCTTGGAATTG
MACS_peak_162	MA0139.1	CTCF	190	208	20.5655	6.35097e-08	TGGCCACCAGAGGGCCCTG
MACS_peak_162	MA0148.1	FOXA1	95	85	11.0227	6.94559e-05	CAGAGGAAACA
MACS_peak_162	MA0156.1	FEV	159	152	10.8087	7.71618e-05	ACTTCCTT
MACS_peak_162	MA0163.1	PLAG1	138	125	8.32757	9.38473e-05	CTGCCTTGGCCCTC
MACS_peak_162	MA0163.1	PLAG1	207	194	10.6034	3.20322e-05	CACCAGAGGGCCCT
MACS_peak_162	MA0163.1	PLAG1	226	239	8.58044	8.37267e-05	GAAGGCTACAGGGG
MACS_peak_162	MA0258.1	ESR2	115	132	9.95349	9.9178e-05	GCAGATCACTCTGCCTTG
MACS_peak_162	MA0258.1	ESR2	133	116	11.7587	3.52074e-05	CAGATCACTCTGCCTTGG
MACS_peak_163	MA0007.1	Ar	267	288	11.6045	3.52864e-05	CACAGCACGGACAGTACTGCAG
MACS_peak_163	MA0027.1	En1	40	30	9.19201	4.07941e-05	GAACACCACCT
MACS_peak_163	MA0057.1	MZF1_5-13	191	200	10.5822	8.31815e-05	TGAGGGGTGA
MACS_peak_163	MA0057.1	MZF1_5-13	57	66	11.8553	1.99066e-05	GAAGGGGGAA
MACS_peak_163	MA0078.1	Sox17	183	175	11.05	9.5952e-05	GACAATAGG
MACS_peak_163	MA0099.2	AP1	268	262	11.6317	6.51085e-05	TGAGTCA
MACS_peak_163	MA0139.1	CTCF	51	69	11.0912	2.25633e-05	GTGCCTGAAGGGGGAAGGA
MACS_peak_163	MA0150.1	NFE2L2	269	259	11.2234	5.85525e-05	TTCTGAGTCAC
MACS_peak_163	MA0163.1	PLAG1	51	64	8.83331	7.43965e-05	GTGCCTGAAGGGGG
MACS_peak_164	MA0088.1	znf143	150	131	13.4121	1.09772e-05	CTAAGGCGTCCTGGGAAATG
MACS_peak_164	MA0135.1	Lhx3	57	45	10.9323	6.79194e-05	GGAGAGTTAATTC
MACS_peak_164	MA0137.2	STAT1	150	136	10.3467	8.91464e-05	GCGTCCTGGGAAATG
MACS_peak_164	MA0139.1	CTCF	109	127	9.33667	5.06539e-05	TCACCACTAGAGGGGGTAC
MACS_peak_164	MA0149.1	EWSR1-FLI1	66	83	4.56767	3.73543e-06	GAAAGGGATGAAAGCAGG
MACS_peak_164	MA0153.1	HNF1B	61	50	10.7365	8.13343e-05	GTTAATTCTTGG
MACS_peak_164	MA0160.1	NR4A2	267	274	11.8346	2.67319e-05	GAGGTCAC
MACS_peak_165	MA0041.1	Foxd3	112	123	11.3401	6.67889e-05	CTATATTTGTTT
MACS_peak_165	MA0051.1	IRF2	89	72	10.959	3.7601e-05	TCATTCGTGTCACTATCC
MACS_peak_165	MA0081.1	SPIB	20	26	11.147	6.51085e-05	AGAGGAA
MACS_peak_165	MA0116.1	Zfp423	236	222	12.5793	1.31304e-05	GAAACACTAGGGGGC
MACS_peak_165	MA0139.1	CTCF	222	240	17.0565	8.22945e-07	GAAACACTAGGGGGCGGCA
MACS_peak_165	MA0150.1	NFE2L2	209	219	10.7704	7.6255e-05	GTGATACTGCA
MACS_peak_165	MA0157.1	FOXO3	126	119	11.0478	7.92895e-05	TGTTTTCC
MACS_peak_165	NGMPR004.1	Klf4	181	171	10.5234	8.42054e-05	AGGGTGGTGTC
MACS_peak_166	MA0027.1	En1	228	218	10.7379	7.46065e-07	GGGCACCACTT
MACS_peak_166	MA0069.1	Pax6	106	93	11.7311	3.56889e-05	AAATCATGCCTTAA
MACS_peak_166	MA0092.1	Hand1::Tcfe2a	275	284	11.0716	7.04393e-05	AGTCTGGATT
MACS_peak_166	MA0101.1	REL	135	144	10.5979	9.68117e-05	TGGCATTTCC
MACS_peak_166	MA0139.1	CTCF	174	156	20.3316	7.70365e-08	TGGCACCCTCTAGTGGCGA
MACS_peak_166	MA0145.1	Tcfcp2l1	291	278	12.9842	1.75604e-05	CTGGATTGTGCAGG
MACS_peak_167	MA0025.1	NFIL3	116	126	10.732	7.90346e-05	TTATATAATAC
MACS_peak_167	MA0025.1	NFIL3	123	113	10.6011	8.79206e-05	AGCTTATATAA
MACS_peak_167	MA0058.1	MAX	289	298	12.8881	3.28415e-05	TATCACGTGG
MACS_peak_167	MA0059.1	MYC::MAX	289	299	11.3222	5.31513e-05	TATCACGTGGA
MACS_peak_167	MA0090.1	TEAD1	25	36	11.0386	6.22976e-05	CACATTGCACAG
MACS_peak_167	MA0093.1	USF1	292	298	12.9371	4.39017e-05	CACGTGG
MACS_peak_167	MA0093.1	USF1	297	291	12.0202	9.73654e-05	TCACGTG
MACS_peak_167	MA0105.1	NFKB1	69	59	10.1013	8.40655e-05	GGGGCACCCTC
MACS_peak_167	MA0117.1	Mafb	240	233	9.73124	8.00616e-05	GTGTCAGC
MACS_peak_167	MA0119.1	TLX1::NFIC	272	285	8.65111	9.19091e-05	TGGTTCACTGCCAA
MACS_peak_167	MA0119.1	TLX1::NFIC	284	271	9.57414	5.91522e-05	CTGGTTCACTGCCA
MACS_peak_167	MA0139.1	CTCF	49	67	19.9807	1.02278e-07	TGTCCTGCAGGGGGCACCC
MACS_peak_167	MA0147.1	Myc	225	234	11.6025	5.43947e-05	CGCACATGGT
MACS_peak_167	MA0155.1	INSM1	127	138	10.7981	6.05667e-05	TGGAAGGGGCTA
MACS_peak_168	MA0038.1	Gfi	153	144	11.0345	6.22935e-05	CAGTGATTCA
MACS_peak_168	MA0042.1	FOXI1	174	185	14.8384	1.60579e-06	GGATATTTATTT
MACS_peak_168	MA0046.1	HNF1A	174	187	11.254	5.39131e-05	GGATATTTATTTAC
MACS_peak_168	MA0050.1	IRF1	187	198	15.0769	4.60495e-06	CAAAATGAAAGC
MACS_peak_168	MA0057.1	MZF1_5-13	39	30	10.8853	6.29599e-05	CCCCCCCTAA
MACS_peak_168	MA0068.1	Pax4	10	39	12.9171	1.15462e-05	AACAAATTCACTGAACCCCCCCCCCCCTAA
MACS_peak_168	MA0068.1	Pax4	8	37	11.8031	3.06571e-05	GGAACAAATTCACTGAACCCCCCCCCCCCT
MACS_peak_168	MA0068.1	Pax4	9	38	13.2265	8.68979e-06	GAACAAATTCACTGAACCCCCCCCCCCCTA
MACS_peak_168	MA0073.1	RREB1	18	37	8.71835	8.53921e-05	CACTGAACCCCCCCCCCCCT
MACS_peak_168	MA0078.1	Sox17	206	214	11.405	6.59863e-05	TTCATTGTG
MACS_peak_168	MA0079.2	SP1	25	34	15.7728	1.0915e-06	CCCCCCCCCC
MACS_peak_168	MA0079.2	SP1	26	35	15.7728	1.0915e-06	CCCCCCCCCC
MACS_peak_168	MA0079.2	SP1	27	36	15.7728	1.0915e-06	CCCCCCCCCC
MACS_peak_168	MA0079.2	SP1	28	37	12.4994	2.17381e-05	CCCCCCCCCT
MACS_peak_168	MA0139.1	CTCF	170	152	24.3085	1.34857e-09	CAGCGCCCTCTGCTGGTCA
MACS_peak_168	MA0150.1	NFE2L2	146	156	12.0648	3.4455e-05	GTGATTCAGCG
MACS_peak_169	MA0002.2	RUNX1	62	52	11.0987	7.68785e-05	CAGCCACAAAG
MACS_peak_169	MA0009.1	T	85	95	11.521	2.06704e-05	CTAGGTGTCAG
MACS_peak_169	MA0035.2	Gata1	55	45	13.1931	1.02764e-05	TCCTTATCAGC
MACS_peak_169	MA0038.1	Gfi	145	154	11.113	5.93345e-05	CAAATCAAAG
MACS_peak_169	MA0041.1	Foxd3	163	152	11.6363	5.55087e-05	AAGCAAATAATT
MACS_peak_169	MA0047.2	Foxa2	160	149	10.8336	9.40899e-05	TCAAAGCAAATA
MACS_peak_169	MA0051.1	IRF2	138	155	9.2359	9.05605e-05	CAAAAGTCAAATCAAAGC
MACS_peak_169	MA0135.1	Lhx3	168	156	10.8704	7.15299e-05	AAATAATTAAAGT
MACS_peak_169	MA0139.1	CTCF	79	97	17.5244	6.04907e-07	TGCCCACTAGGTGTCAGTA
MACS_peak_169	MA0143.1	Sox2	143	129	10.3327	9.08516e-05	ATTTCATTACAAAAG
MACS_peak_169	MA0144.1	Stat3	272	263	12.2927	2.8054e-05	CTTCCTGGGA
MACS_peak_169	MA0148.1	FOXA1	160	150	12.7478	2.53271e-05	CAAAGCAAATA
MACS_peak_169	NGMPR001.1	Nanog	57	64	11.3734	5.04299e-05	ACAAAGGC
MACS_peak_170	MA0014.1	Pax5	300	281	14.3785	3.93184e-06	AGGATCCGCACCACTGCGCT
MACS_peak_170	MA0017.1	NR2F1	250	237	10.9918	6.04863e-05	AGTAGCAAAGGCCA
MACS_peak_170	MA0065.2	PPARG::RXRA	236	250	10.9341	6.29988e-05	CAGTAGCAAAGGCCA
MACS_peak_170	MA0072.1	RORA_2	252	265	10.979	3.1341e-05	CAAAGGTGGGTCAG
MACS_peak_170	MA0088.1	znf143	111	92	10.9988	5.19643e-05	GCTTGGCAGCCTGAGTAGAC
MACS_peak_170	MA0109.1	Hltf	11	20	8.70396	4.52359e-05	CACCTTATCC
MACS_peak_170	MA0112.2	ESR1	149	130	10.7309	5.67605e-05	GTGCCACAGTGACCCCTGTT
MACS_peak_170	MA0114.1	HNF4A	238	250	12.2061	2.26271e-05	GTAGCAAAGGCCA
MACS_peak_170	MA0133.1	BRCA1	40	34	8.93211	6.51085e-05	GTGTTGT
MACS_peak_170	MA0139.1	CTCF	154	136	11.3251	2.01625e-05	CAGTGACCCCTGTTGATGA
MACS_peak_170	MA0142.1	Pou5f1	180	194	10.5305	6.56926e-05	GATTCTAATGCAGGT
MACS_peak_170	MA0258.1	ESR2	128	145	12.7144	1.92804e-05	TAGTGCCACAGTGACCCC
MACS_peak_170	MA0258.1	ESR2	146	129	11.6525	3.75527e-05	AGTGCCACAGTGACCCCT
MACS_peak_170	NGMPR002.1	Oct4	180	194	11.0349	7.06274e-05	GATTCTAATGCAGGT
MACS_peak_171	MA0002.2	RUNX1	275	285	14.501	1.92579e-06	CCCTGTGGTTT
MACS_peak_171	MA0002.2	RUNX1	29	39	10.9678	8.30595e-05	TGCTGTGGTAT
MACS_peak_171	MA0048.1	NHLH1	93	104	10.0938	8.25237e-05	GAGCAACTGCTT
MACS_peak_171	MA0050.1	IRF1	292	281	11.8525	3.62932e-05	GGTTTCACGTTT
MACS_peak_171	MA0091.1	TAL1::TCF3	76	87	10.6902	8.07814e-05	CCAACAGATGGC
MACS_peak_171	MA0091.1	TAL1::TCF3	89	78	12.5827	2.9293e-05	AACAGATGGCGC
MACS_peak_171	MA0092.1	Hand1::Tcfe2a	151	160	11.0016	7.70932e-05	AGTCTGGCAG
MACS_peak_171	MA0136.1	ELF5	215	207	10.2819	9.60514e-05	AAGGAAGCA
MACS_peak_171	MA0139.1	CTCF	73	91	20.0977	9.31532e-08	TGACCAACAGATGGCGCTG
MACS_peak_172	MA0048.1	NHLH1	39	28	10.0938	8.25237e-05	AAGAAGCTGCTC
MACS_peak_172	MA0050.1	IRF1	106	117	13.8757	1.00888e-05	GAAAGTCAAAGC
MACS_peak_172	MA0051.1	IRF2	105	122	15.2669	3.18656e-06	GGAAAGTCAAAGCAGATG
MACS_peak_172	MA0073.1	RREB1	86	67	16.1931	1.43322e-06	AGAGGTCTGTTGGGTTGGGG
MACS_peak_172	MA0073.1	RREB1	91	72	14.0012	5.42256e-06	TCTGTTGGGTTGGGGGAGGG
MACS_peak_172	MA0079.2	SP1	92	83	16.8639	7.52294e-07	GGGGGAGGGG
MACS_peak_172	MA0088.1	znf143	263	244	11.1084	4.86655e-05	TCAAGGCAGTGTGGTTCTCA
MACS_peak_172	MA0091.1	TAL1::TCF3	126	115	12.8855	2.41476e-05	AGCAGATGGTTA
MACS_peak_172	MA0091.1	TAL1::TCF3	191	202	11.5229	5.28669e-05	GTGCCATCTGGT
MACS_peak_172	MA0091.1	TAL1::TCF3	204	193	11.2201	6.17401e-05	GCCATCTGGTGG
MACS_peak_172	MA0139.1	CTCF	207	189	22.671	9.29976e-09	TGGTGCCATCTGGTGGACA
MACS_peak_172	MA0145.1	Tcfcp2l1	201	188	12.8007	2.00803e-05	CTGGTGCCATCTGG
MACS_peak_172	MA0152.1	NFATC2	152	158	11.8534	7.92895e-05	TTTTCCA
MACS_peak_172	MA0157.1	FOXO3	214	221	11.0478	7.92895e-05	GGAAAACA
MACS_peak_172	MA0163.1	PLAG1	190	203	9.02296	6.83306e-05	GGTGCCATCTGGTG
MACS_peak_172	MA0164.1	Nr2e3	237	243	12.6212	6.51085e-05	CAAGCTT
MACS_peak_173	MA0031.1	FOXD1	200	193	11.6104	7.92895e-05	GTGTTTAC
MACS_peak_173	MA0065.2	PPARG::RXRA	109	123	12.11	2.82061e-05	ATAGGGCAGAAGGGA
MACS_peak_173	MA0070.1	PBX1	93	82	10.9846	6.30228e-05	GATGATTGAGGT
MACS_peak_173	MA0136.1	ELF5	111	103	10.8141	4.17281e-05	CAGGAAATA
MACS_peak_173	MA0136.1	ELF5	156	164	10.434	7.41457e-05	TATATCCTT
MACS_peak_173	MA0149.1	EWSR1-FLI1	105	122	-0.479486	1.67425e-05	GGAAATAGGGCAGAAGGG
MACS_peak_173	MA0152.1	NFATC2	44	38	11.8534	7.92895e-05	TGGAAAA
MACS_peak_173	MA0156.1	FEV	103	110	12.976	3.25542e-05	CAGGAAAT
MACS_peak_173	MA0157.1	FOXO3	201	194	12.886	2.17691e-05	TGTTTACA
MACS_peak_173	MA0157.1	FOXO3	223	216	11.0478	7.92895e-05	TGTTTTCC
MACS_peak_174	MA0039.2	Klf4	169	160	14.271	1.02383e-05	ACCCCACCCC
MACS_peak_174	MA0059.1	MYC::MAX	264	274	11.7147	4.07841e-05	GACCACCTGGT
MACS_peak_174	MA0071.1	RORA_1	76	67	11.6524	6.88261e-05	TGACCCAGAA
MACS_peak_174	MA0079.2	SP1	161	170	11.0445	7.2233e-05	CCCCACCCCT
MACS_peak_174	MA0091.1	TAL1::TCF3	263	274	12.5827	2.9293e-05	TGACCACCTGGT
MACS_peak_174	MA0137.2	STAT1	251	265	13.5218	1.36437e-05	CTCTTCCAGGAATGA
MACS_peak_174	MA0137.2	STAT1	265	251	12.382	2.77476e-05	CTCTTCCAGGAATGA
MACS_peak_174	MA0138.2	REST	204	184	6.70497	3.83448e-05	AAAGCAGGCCAGGGAGCTGAT
MACS_peak_174	MA0139.1	CTCF	263	281	18.928	2.27238e-07	TGACCACCTGGTGGCGGTG
MACS_peak_174	MA0139.1	CTCF	279	261	10.0385	3.69238e-05	AATGACCACCTGGTGGCGG
MACS_peak_174	MA0144.1	Stat3	254	263	12.4065	2.66953e-05	TTCCAGGAAT
MACS_peak_174	MA0144.1	Stat3	262	253	16.1617	3.66964e-06	CTTCCAGGAA
MACS_peak_174	MA0146.1	Zfx	201	188	10.2423	8.34933e-05	CAGGCCAGGGAGCT
MACS_peak_174	NGMPR004.1	Klf4	159	169	12.5864	2.71507e-05	TACCCCACCCC
MACS_peak_175	MA0009.1	T	277	267	11.6703	1.98877e-05	CTCACACCTAC
MACS_peak_175	MA0033.1	FOXL1	239	246	8.31764	7.47902e-05	TAAACATA
MACS_peak_175	MA0033.1	FOXL1	98	91	8.63389	4.82796e-05	TATGTCTA
MACS_peak_175	MA0065.2	PPARG::RXRA	79	65	11.8581	3.36761e-05	TGGACCCTCCCCCAC
MACS_peak_175	MA0066.1	PPARG	152	133	9.49715	5.08616e-05	AAGAGGGCATCTGGACCCCC
MACS_peak_175	MA0091.1	TAL1::TCF3	163	174	11.2201	6.17401e-05	TTAACAGATGGT
MACS_peak_175	MA0091.1	TAL1::TCF3	176	165	16.2162	1.60213e-06	AACAGATGGTTG
MACS_peak_175	MA0119.1	TLX1::NFIC	105	92	8.95879	8.03138e-05	ATGTCTATGTGCCA
MACS_peak_175	MA0139.1	CTCF	126	144	13.4305	6.91884e-06	AGGCCAGAAGAGGGCATCT
MACS_peak_175	MA0162.1	Egr1	80	70	11.3423	5.16002e-05	CCTCCCCCACA
MACS_peak_175	MA0258.1	ESR2	134	151	9.95349	9.9178e-05	AGAGGGCATCTGGACCCC
MACS_peak_175	NGMPR001.1	Nanog	122	129	11.3734	5.04299e-05	ACAAAGGC
MACS_peak_176	MA0073.1	RREB1	12	31	10.7416	3.17424e-05	CCACAGCACAGCAACCCAGG
MACS_peak_176	MA0079.2	SP1	256	247	10.899	7.97281e-05	GGAGGAGGGA
MACS_peak_176	MA0088.1	znf143	170	151	10.8342	5.73795e-05	CCAGGGATGTCTGGAAAATC
MACS_peak_176	MA0092.1	Hand1::Tcfe2a	158	167	10.9316	8.56528e-05	TGTCTGGAAA
MACS_peak_176	MA0106.1	TP53	164	145	7.24307	5.31322e-05	GATGGCCCAGGGATGTCTGG
MACS_peak_176	MA0111.1	Spz1	225	215	10.7939	7.83451e-05	CCTGATAACCT
MACS_peak_176	MA0116.1	Zfp423	98	112	10.7818	3.62885e-05	GCACCACTAGGTGGA
MACS_peak_176	MA0139.1	CTCF	98	116	14.7172	3.40411e-06	GCACCACTAGGTGGAGATG
MACS_peak_176	MA0152.1	NFATC2	168	162	11.8534	7.92895e-05	TGGAAAA
MACS_peak_177	MA0027.1	En1	34	24	9.64082	1.61217e-05	GGCAACCACTA
MACS_peak_177	MA0088.1	znf143	93	74	12.9733	1.48149e-05	GAGATGGATGGTGGGGAAGG
MACS_peak_177	MA0139.1	CTCF	26	44	12.2609	1.26969e-05	CAACCACTAGAGGGGAGGA
MACS_peak_177	MA0144.1	Stat3	204	213	10.472	8.52611e-05	TGACTGGAAG
MACS_peak_178	MA0038.1	Gfi	101	92	10.9561	7.25179e-05	GTGTGATTGA
MACS_peak_178	MA0050.1	IRF1	36	47	11.7892	3.78444e-05	GAAAACGGAACC
MACS_peak_178	MA0051.1	IRF2	35	52	9.46565	8.08793e-05	AGAAAACGGAACCAATCA
MACS_peak_178	MA0060.1	NFYA	41	56	12.7177	2.89267e-05	CGGAACCAATCAAGAT
MACS_peak_178	MA0092.1	Hand1::Tcfe2a	196	187	10.8615	9.45806e-05	GTTCCAGACA
MACS_peak_178	MA0139.1	CTCF	151	169	21.2673	3.47781e-08	AGGCCAGAAGGGGGCACCA
MACS_peak_178	MA0163.1	PLAG1	150	163	12.5631	1.18038e-05	GAGGCCAGAAGGGG
MACS_peak_178	NGMPR002.1	Oct4	27	13	11.1813	6.45119e-05	GTCCGCATGTGCATG
MACS_peak_178	NGMPR005.1	Esrrb	35	25	11.0301	8.17681e-05	ATGCGAGGTCA
MACS_peak_179	MA0038.1	Gfi	159	150	10.9561	7.25179e-05	GACTGATTTG
MACS_peak_179	MA0040.1	Foxq1	245	255	12.061	4.10842e-05	CAAAGTTTATT
MACS_peak_179	MA0042.1	FOXI1	120	131	11.7711	6.26323e-05	GGGTGTTTGTTC
MACS_peak_179	MA0051.1	IRF2	182	165	9.40821	8.33034e-05	GAACTGGCTACATTTTCC
MACS_peak_179	MA0106.1	TP53	97	116	7.43027	4.91941e-05	TTGAACATGCACAGGAAAGG
MACS_peak_179	MA0112.2	ESR1	219	200	11.2618	4.13188e-05	GAGTCAGTGCGCCCCCTGCC
MACS_peak_179	MA0136.1	ELF5	81	89	10.586	5.66427e-05	CATTTCCTT
MACS_peak_179	MA0139.1	CTCF	224	206	14.6002	3.63837e-06	GTGCGCCCCCTGCCGACTA
MACS_peak_179	MA0148.1	FOXA1	123	133	10.8311	7.83962e-05	TGTTTGTTCTT
MACS_peak_179	MA0149.1	EWSR1-FLI1	99	82	-3.9328	4.40384e-05	ATTTCCTTTCTTCCCTTG
MACS_peak_179	MA0155.1	INSM1	220	209	11.7408	3.65397e-05	CGCCCCCTGCCG
MACS_peak_179	MA0156.1	FEV	89	82	10.6915	9.89309e-05	ATTTCCTT
MACS_peak_179	MA0258.1	ESR2	198	215	10.9092	5.82109e-05	TCGAGTCAGTGCGCCCCC
MACS_peak_179	NGMPR002.1	Oct4	96	110	12.0596	3.64424e-05	CTTGAACATGCACAG
MACS_peak_180	MA0002.2	RUNX1	142	132	12.2764	3.10096e-05	TAACCACAAGA
MACS_peak_180	MA0019.1	Ddit3::Cebpa	204	193	11.0097	7.58404e-05	GGGATTTCAGCC
MACS_peak_180	MA0106.1	TP53	36	17	9.3647	2.16677e-05	CCATGCTCAGGTATGCACGG
MACS_peak_180	MA0139.1	CTCF	132	150	11.4421	1.90509e-05	TAACCACAAGATGGAGTAG
MACS_peak_181	MA0014.1	Pax5	74	55	10.8748	7.74905e-05	CCGCCCTCCCTGCCTGCACT
MACS_peak_181	MA0030.1	FOXF2	211	198	10.2198	9.26799e-05	TCTGTTTACCAGAC
MACS_peak_181	MA0031.1	FOXD1	206	199	12.1794	6.14139e-05	CTGTTTAC
MACS_peak_181	MA0055.1	Myf	97	108	11.3887	4.60654e-05	AAGCACCAGCAG
MACS_peak_181	MA0063.1	Nkx2-5	278	272	9.60422	9.65593e-05	CAATTAA
MACS_peak_181	MA0065.2	PPARG::RXRA	294	280	13.034	1.43072e-05	TACCCTTTGCTCTAT
MACS_peak_181	MA0065.2	PPARG::RXRA	57	43	11.2701	5.03807e-05	TTCCCTCTGCCACCG
MACS_peak_181	MA0079.2	SP1	37	46	11.4082	5.33615e-05	CCCCTCTTCC
MACS_peak_181	MA0092.1	Hand1::Tcfe2a	212	203	10.9316	8.56528e-05	TTACCAGACC
MACS_peak_181	MA0101.1	REL	103	94	10.9056	7.39496e-05	GGAAAGCACC
MACS_peak_181	MA0114.1	HNF4A	292	280	11.5106	4.01804e-05	TACCCTTTGCTCT
MACS_peak_181	MA0119.1	TLX1::NFIC	3	16	10.9279	3.0513e-05	TGACACAATGCCAT
MACS_peak_181	MA0125.1	Nobox	277	270	11.19	6.14139e-05	AGCAATTA
MACS_peak_181	MA0139.1	CTCF	151	133	18.6941	2.69218e-07	TGCTGCCCCCTGCTGAACA
MACS_peak_181	MA0144.1	Stat3	27	36	11.4961	4.76977e-05	TGCCAGGCAG
MACS_peak_181	MA0149.1	EWSR1-FLI1	68	51	-6.76629	9.32912e-05	GCCACCGCCCTCCCTGCC
MACS_peak_181	MA0149.1	EWSR1-FLI1	82	99	-2.87024	3.28188e-05	CAAGGGAGGTAAGGAAAG
MACS_peak_181	MA0149.1	EWSR1-FLI1	86	103	-4.02135	4.52311e-05	GGAGGTAAGGAAAGCACC
MACS_peak_181	MA0157.1	FOXO3	207	200	12.5413	3.96448e-05	TGTTTACC
MACS_peak_182	MA0055.1	Myf	146	157	11.081	5.7781e-05	CGCCACCTGCTG
MACS_peak_182	MA0068.1	Pax4	67	96	11.6174	3.58299e-05	GAAGTCTTTGAACTCTCCTCACCCTCCCCC
MACS_peak_182	MA0100.1	Myb	5	12	12.0309	7.06336e-05	GACAGTTG
MACS_peak_182	MA0136.1	ELF5	293	301	11.4223	1.08845e-05	TATTTCCTT
MACS_peak_182	MA0136.1	ELF5	45	37	10.8141	4.17281e-05	CAGGAAATA
MACS_peak_182	MA0139.1	CTCF	161	143	20.7995	5.22255e-08	CAGCGCCACCTGCTGGGGA
MACS_peak_182	MA0154.1	EBF1	183	192	10.7016	9.35081e-05	ACCACGGGGA
MACS_peak_182	MA0156.1	FEV	301	294	10.6915	9.89309e-05	ATTTCCTT
MACS_peak_182	MA0156.1	FEV	37	44	12.976	3.25542e-05	CAGGAAAT
MACS_peak_182	MA0159.1	RXR::RAR_DR5	91	75	9.78698	9.80084e-05	TGAACTCTCCTCACCCT
MACS_peak_183	MA0017.1	NR2F1	264	277	10.9333	6.2784e-05	GGACCCCTGCATCT
MACS_peak_183	MA0028.1	ELK1	41	32	10.8915	7.82053e-05	CTTCCGGGGT
MACS_peak_183	MA0062.2	GABPA	38	28	14.4382	8.16735e-06	CCAACTTCCGG
MACS_peak_183	MA0076.1	ELK4	39	31	12.672	3.0368e-05	ACTTCCGGG
MACS_peak_183	MA0081.1	SPIB	245	239	11.147	6.51085e-05	TTCCTCT
MACS_peak_183	MA0090.1	TEAD1	235	246	12.015	3.15568e-05	CACTTTCCTCTG
MACS_peak_183	MA0102.2	CEBPA	204	196	10.13	9.06639e-05	ATTGCCCAA
MACS_peak_183	MA0139.1	CTCF	106	124	20.6825	5.76922e-08	TGTCCACTAGAGGGCGCCT
MACS_peak_183	MA0141.1	Esrrb	138	127	12.3624	3.1571e-05	TGACCTTGCTTG
MACS_peak_183	MA0142.1	Pou5f1	51	65	9.90032	9.26646e-05	CATTAACATACAAAT
MACS_peak_183	MA0149.1	EWSR1-FLI1	27	10	-6.05792	7.70932e-05	TCTTCCTGCCTCAGCTTC
MACS_peak_183	MA0149.1	EWSR1-FLI1	36	19	-4.72972	5.4502e-05	CTCAGCTTCCCAACTTCC
MACS_peak_183	MA0156.1	FEV	38	31	11.9216	4.46075e-05	ACTTCCGG
MACS_peak_183	NGMPR005.1	Esrrb	127	137	12.4141	3.98411e-05	TGACCTTGCTT
MACS_peak_184	MA0039.2	Klf4	205	196	14.271	1.02383e-05	ACCCCACCCC
MACS_peak_184	MA0051.1	IRF2	72	55	10.8442	4.00115e-05	GTACTCCTTTCACTGTGC
MACS_peak_184	MA0071.1	RORA_1	215	224	14.1654	6.68182e-06	ATAAAGGTCA
MACS_peak_184	MA0073.1	RREB1	186	205	8.83075	8.09414e-05	AGAAAAGCCAACCCCACCCC
MACS_peak_184	MA0078.1	Sox17	274	266	12.1861	1.22471e-05	GACAATGAA
MACS_peak_184	MA0079.2	SP1	197	206	14.3179	6.17071e-06	CCCCACCCCC
MACS_peak_184	MA0139.1	CTCF	215	197	16.2377	1.38206e-06	CCCCACCCCCTTGTGGACA
MACS_peak_184	MA0141.1	Esrrb	213	224	11.1928	5.95137e-05	ACATAAAGGTCA
MACS_peak_184	NGMPR004.1	Klf4	195	205	13.3232	1.71974e-05	AACCCCACCCC
MACS_peak_184	NGMPR005.1	Esrrb	224	214	11.6452	6.04507e-05	CATAAAGGTCA
MACS_peak_185	MA0002.2	RUNX1	73	63	11.8838	4.30156e-05	AAGCCACAAGA
MACS_peak_185	MA0117.1	Mafb	156	163	9.73124	8.00616e-05	GCTGACAG
MACS_peak_185	MA0131.1	MIZF	240	249	12.1829	3.60881e-05	TTAAGTCCGC
[truncated: 63,536 more rows]

## Sheet: RAD21 EB MACS Peak Detection
	# This file is generated by MACS version 1.4.0beta
	# ARGUMENTS LIST:
	# name = Rad21_d12_p5
	# format = BED
	# ChIP-seq file = ../ChipSeq_Rad21_EB/61KVRAAXX_4_customTrack.bed
# control file = ../ChipSeq_Rad21_EB/61KVRAAXX_2_customTrack.bed
# effective genome size = 1.87e+09
# band width = 150
# model fold = 10,30
# pvalue cutoff = 1.00e-05
# Range for calculating regional lambda is: 1000 bps and 10000 bps
# tag size is determined as 35 bps
# total tags in treatment: 8006161
# tags after filtering in treatment: 8006161
# maximum duplicate tags at the same position in treatment = 1
# Redundant rate in treatment: 0.00
# total tags in control: 7180377
# tags after filtering in control: 7180377
# maximum duplicate tags at the same position in control = 1
# Redundant rate in control: 0.00
# d = 197
Peak ID	chr	start	end	length	summit	tags	-10*LOG10(pvalue)	fold_enrichment	FDR(%)	cMyc	CTCF	E2f1	Esrrb	Klf4	Nanog	nMyc	Pou5f1	p300	Smad1	Sox2	STAT3	Suz12	Tcfcp2I1	Zfx
MACS_peak_1	chr1	3601045	3601865	821	369	24	130.06	21.34	0	No	No	No	No	No	No	No	No	No	No	No	No	No	No	No
MACS_peak_2	chr1	4758350	4759083	734	272	22	119.25	14.8	0	No	Yes	No	No	No	No	No	No	No	No	No	No	No	No	No
MACS_peak_3	chr1	5060096	5060808	713	348	13	51.86	12.52	0.99	No	Yes	No	No	No	No	No	No	No	No	No	No	No	Yes	No
MACS_peak_4	chr1	5093125	5093862	738	355	35	127.33	12	0	No	Yes	No	No	No	No	No	No	No	No	No	No	No	No	No
MACS_peak_5	chr1	5894867	5895559	693	345	18	65.77	7.1	0.12	No	Yes	No	No	No	No	No	No	No	No	No	No	No	No	No
MACS_peak_6	chr1	5905130	5905675	546	373	12	59.37	10.67	0.37	No	Yes	No	No	No	No	No	No	No	No	No	No	No	No	No
MACS_peak_7	chr1	6125188	6125576	389	194	11	64.43	12.52	0.14	No	Yes	No	No	No	No	No	No	No	No	No	No	No	No	No
MACS_peak_8	chr1	6262267	6262891	625	364	15	66.53	11.13	0.12	No	Yes	No	No	No	No	No	No	No	No	No	No	No	No	No
MACS_peak_9	chr1	6396144	6396942	799	373	20	99.04	11.86	0.02	No	Yes	No	No	No	No	No	No	No	No	No	No	No	No	No
MACS_peak_10	chr1	6849071	6849690	620	177	13	56.29	10.84	0.55	No	Yes	No	No	No	No	No	No	No	No	No	No	No	No	No
MACS_peak_11	chr1	6969601	6970207	607	240	19	111.62	16.6	0	No	Yes	No	No	No	No	No	No	No	No	No	No	No	No	No
MACS_peak_12	chr1	7533353	7534296	944	444	35	81.47	9.11	0.03	No	Yes	No	No	No	No	No	No	No	No	No	No	No	No	No
MACS_peak_13	chr1	9531170	9531828	659	397	18	96.86	11.86	0.02	No	Yes	No	No	No	No	No	No	No	No	No	No	No	No	No
MACS_peak_14	chr1	9535152	9535594	443	256	12	69.42	13.04	0.06	Yes	Yes	No	No	No	No	Yes	No	No	No	No	No	No	No	Yes
MACS_peak_15	chr1	9563094	9563774	681	458	22	129.34	18.97	0	No	Yes	No	No	No	No	No	No	No	No	No	No	No	No	No
MACS_peak_16	chr1	9686844	9687312	469	188	15	92.94	15.41	0.02	No	Yes	No	No	No	No	No	No	No	No	No	No	No	No	No
MACS_peak_17	chr1	9762780	9763488	709	330	33	220.5	24.75	0	No	Yes	No	No	No	No	No	No	No	No	No	No	No	No	No
MACS_peak_18	chr1	10079154	10080059	906	573	25	120.88	11.86	0	No	Yes	No	No	No	No	No	No	No	No	No	No	No	No	No
MACS_peak_19	chr1	10218935	10219473	539	295	13	67.87	10.67	0.11	No	No	No	No	No	No	No	No	No	No	No	No	No	No	No
MACS_peak_20	chr1	10223565	10224126	562	151	11	50.62	8.3	1.14	No	No	No	No	No	No	No	No	No	No	No	No	No	No	No
MACS_peak_21	chr1	10452746	10453359	614	316	13	61.23	10.67	0.23	No	No	No	No	No	No	No	No	No	No	No	No	No	No	No
MACS_peak_22	chr1	10560917	10561601	685	318	20	90.64	10.93	0.02	No	No	No	No	No	No	No	No	No	No	No	No	No	No	No
MACS_peak_23	chr1	10749647	10750271	625	270	20	115.11	18.21	0	No	Yes	No	No	No	No	No	No	No	No	No	No	No	No	No
MACS_peak_24	chr1	10761846	10762282	437	242	16	60.95	6.26	0.26	No	No	No	No	No	No	No	No	No	No	No	No	No	No	No
MACS_peak_25	chr1	10825545	10826455	911	526	15	54.46	11.86	0.71	No	Yes	No	No	No	No	No	No	No	No	No	No	No	No	No
MACS_peak_26	chr1	11129769	11130417	649	377	13	58.46	9.49	0.46	No	Yes	No	No	No	No	No	No	No	No	No	No	No	No	No
MACS_peak_27	chr1	11647546	11649104	1559	448	102	754.37	41.57	0	No	Yes	No	No	No	No	No	No	No	No	No	No	No	No	No
MACS_peak_28	chr1	12826575	12827486	912	429	47	335.75	22.76	0	No	Yes	No	No	No	No	No	No	No	No	No	No	No	No	No
MACS_peak_29	chr1	12854153	12854657	505	192	14	79.7	13.04	0.03	No	Yes	No	No	No	No	No	No	No	No	No	No	No	No	No
MACS_peak_30	chr1	13129616	13130146	531	346	11	51.3	10.24	1.06	No	No	No	No	No	No	No	No	No	No	No	No	No	No	No
MACS_peak_31	chr1	13490159	13490884	726	250	14	59.86	8.3	0.34	No	No	No	No	No	No	No	No	No	No	No	No	No	No	No
MACS_peak_32	chr1	13521331	13522046	716	363	18	91.01	13.04	0.02	No	Yes	No	No	No	No	No	No	No	No	No	No	No	No	No
MACS_peak_33	chr1	13696156	13697168	1013	461	28	142.84	14.23	0	No	Yes	No	No	No	No	No	No	No	No	No	No	No	No	No
MACS_peak_34	chr1	13774067	13775227	1161	702	64	148.11	9.69	0	No	Yes	No	No	No	No	No	No	No	No	No	No	No	No	No
MACS_peak_35	chr1	13777502	13779900	2399	2063	82	221.64	13.66	0	No	Yes	No	No	No	No	Yes	No	No	No	No	No	No	No	No
MACS_peak_36	chr1	14560409	14561154	746	539	18	83.63	9.99	0.03	No	Yes	No	No	No	No	No	No	No	No	No	No	No	No	No
MACS_peak_37	chr1	14625701	14626485	785	369	18	84.63	11.86	0.03	No	No	No	No	No	No	No	No	No	No	No	No	No	No	No
MACS_peak_38	chr1	14728308	14728811	504	311	11	53.54	9.11	0.76	No	No	No	No	No	No	No	No	No	No	No	No	No	No	No
MACS_peak_39	chr1	14730178	14730756	579	195	15	72.07	14.23	0.04	No	Yes	No	No	No	No	No	No	No	No	No	No	No	No	No
MACS_peak_40	chr1	14997635	14998479	845	303	39	271.05	26.08	0	No	Yes	No	No	No	No	No	No	No	No	No	No	No	No	No
MACS_peak_41	chr1	15611505	15612521	1017	610	33	144.55	13.66	0	No	Yes	No	No	No	No	No	No	No	No	No	No	No	No	No
MACS_peak_42	chr1	15673406	15674341	936	485	24	78.74	10.62	0.03	No	Yes	No	No	No	No	No	No	No	No	No	No	No	No	No
MACS_peak_43	chr1	15781947	15782400	454	193	20	144.51	17.78	0	No	Yes	No	No	No	No	No	No	No	No	No	No	No	No	No
MACS_peak_44	chr1	16423457	16424085	629	257	17	91.66	17.78	0.02	No	Yes	No	No	No	No	No	No	No	No	No	No	No	No	No
MACS_peak_45	chr1	16430219	16430768	550	376	21	138.44	18.97	0	No	Yes	No	No	No	No	No	No	No	No	No	No	No	No	No
MACS_peak_46	chr1	16788310	16789014	705	310	14	61.41	10.67	0.22	No	Yes	No	No	No	No	No	No	No	No	No	No	No	No	No
MACS_peak_47	chr1	17113345	17114125	781	302	25	143.71	27.27	0	No	Yes	No	No	No	No	No	No	No	No	No	No	No	No	No
MACS_peak_48	chr1	17153280	17154498	1219	633	69	321.83	25.61	0	No	Yes	No	No	No	No	No	No	No	No	No	No	No	No	No
MACS_peak_49	chr1	17619265	17620554	1290	908	40	205.61	15.41	0	No	No	No	No	No	No	No	No	No	No	No	No	No	No	No
MACS_peak_50	chr1	17970401	17971364	964	430	33	132.2	12.43	0	No	Yes	No	No	No	No	No	No	No	No	No	No	No	No	No
MACS_peak_51	chr1	18002704	18003394	691	352	15	62.89	9.44	0.15	No	Yes	No	No	No	No	No	No	No	No	No	No	No	No	No
MACS_peak_52	chr1	18096025	18096719	695	371	24	145.91	17.78	0	No	Yes	No	No	No	No	No	No	No	No	No	No	No	No	No
MACS_peak_53	chr1	18096734	18097341	608	191	20	111.5	14.23	0	No	Yes	No	No	No	No	No	No	No	No	No	No	No	No	No
MACS_peak_54	chr1	18349786	18350779	994	406	34	197.94	23.71	0	No	Yes	No	No	No	No	No	No	No	No	No	No	No	No	No
MACS_peak_55	chr1	18966631	18967594	964	443	26	123.67	14.26	0	No	No	No	No	No	No	No	No	No	No	No	No	No	No	No
MACS_peak_56	chr1	19195391	19196764	1374	1083	55	332.84	21.34	0	No	Yes	No	No	No	No	No	No	No	No	No	No	No	No	No
MACS_peak_57	chr1	19963199	19964810	1612	634	41	76.62	5.12	0.03	No	No	No	No	No	No	No	No	No	No	No	No	No	No	No
MACS_peak_58	chr1	20301145	20302037	893	557	28	156.57	17.78	0	No	Yes	No	No	No	No	No	No	No	No	No	No	No	No	No
MACS_peak_59	chr1	20503400	20504230	831	538	37	187.16	21.94	0	No	Yes	No	No	No	No	No	No	No	No	No	No	No	No	No
MACS_peak_60	chr1	20923623	20924159	537	175	12	60.16	8.3	0.3	No	Yes	No	No	No	No	No	No	No	No	No	No	No	No	No
MACS_peak_61	chr1	20929048	20929774	727	342	24	93.25	15.18	0.02	No	Yes	No	No	No	No	No	No	No	No	No	No	No	No	No
MACS_peak_62	chr1	21151613	21152340	728	397	43	320.19	33.88	0	No	Yes	No	No	No	No	No	No	No	No	No	No	No	No	No
MACS_peak_63	chr1	21208210	21208834	625	329	18	100.64	11.86	0	No	Yes	No	No	No	No	No	No	No	No	No	No	No	No	No
MACS_peak_64	chr1	21334299	21334780	482	192	12	65.32	11.86	0.13	No	Yes	No	No	No	No	No	No	No	No	No	No	No	No	No
MACS_peak_65	chr1	21401007	21402118	1112	485	58	412.27	43.25	0	No	Yes	No	No	No	No	No	No	No	No	No	No	No	No	No
MACS_peak_66	chr1	21828551	21829105	555	378	11	51.16	9.49	1.08	No	No	No	No	No	No	No	No	No	No	No	No	No	No	No
MACS_peak_67	chr1	21956972	21957849	878	364	30	95.21	7.99	0.02	No	No	No	No	No	No	No	No	No	No	No	No	No	No	No
MACS_peak_68	chr1	22258699	22259482	784	522	37	261.53	30.83	0	No	Yes	No	No	No	No	No	No	No	No	No	No	No	No	No
MACS_peak_69	chr1	22493878	22494611	734	403	16	52.77	8.28	0.92	No	Yes	No	No	No	No	No	No	No	No	No	No	No	No	No
MACS_peak_70	chr1	22611160	22611913	754	243	28	175.4	21.34	0	No	No	No	No	No	No	No	No	No	No	No	No	No	No	No
MACS_peak_71	chr1	23068772	23069291	520	168	14	75.76	13.66	0.03	No	Yes	No	No	No	No	No	No	No	No	No	No	No	No	No
MACS_peak_72	chr1	23147152	23147626	475	288	17	77.37	10.81	0.03	No	No	No	No	No	No	No	No	No	No	No	No	No	No	No
MACS_peak_73	chr1	23293657	23294225	569	177	19	107.94	14.82	0	No	Yes	No	No	No	No	No	No	No	No	No	No	No	No	No
MACS_peak_74	chr1	23331026	23331385	360	180	14	103.75	16.6	0	No	Yes	No	No	No	No	No	No	No	No	No	No	No	No	No
MACS_peak_75	chr1	24141461	24142395	935	485	23	106.42	13.66	0	No	Yes	No	No	No	No	No	No	No	No	No	No	No	No	No
MACS_peak_76	chr1	24143947	24144727	781	305	20	97.65	11.38	0.02	No	Yes	No	No	No	No	No	No	No	No	No	No	No	No	No
MACS_peak_77	chr1	24178104	24178749	646	468	21	124.77	13.04	0	No	Yes	No	No	No	No	No	No	No	No	No	No	No	No	No
MACS_peak_78	chr1	24255786	24256629	844	302	33	182.71	24.01	0	No	Yes	No	No	No	No	No	No	No	No	No	No	No	No	No
MACS_peak_79	chr1	24374118	24375332	1215	499	35	65.13	7.28	0.13	No	Yes	No	No	No	No	No	No	No	No	No	No	No	No	No
MACS_peak_80	chr1	24385347	24385969	623	227	17	92.3	15.41	0.02	No	Yes	No	No	No	No	No	No	No	No	No	No	No	No	No
MACS_peak_81	chr1	24640539	24641038	500	151	12	63.56	10.67	0.14	No	Yes	No	No	No	No	No	No	No	No	No	No	No	No	No
MACS_peak_82	chr1	25566924	25567804	881	481	25	131.88	15.41	0	No	Yes	No	No	No	No	No	No	No	No	No	No	No	No	No
MACS_peak_83	chr1	30559811	30560657	847	414	25	116.27	15.5	0	No	Yes	No	No	No	No	No	No	No	No	No	No	No	No	No
MACS_peak_84	chr1	30641427	30642345	919	413	38	217.21	25.18	0	No	Yes	No	No	No	No	No	No	No	No	No	No	No	No	No
MACS_peak_85	chr1	30757366	30757897	532	161	11	52.97	10.67	0.84	No	Yes	No	No	No	No	No	No	No	No	No	No	No	No	No
MACS_peak_86	chr1	30835344	30836264	921	385	27	144.5	20.16	0	No	Yes	No	No	No	No	No	No	No	No	No	No	No	No	No
MACS_peak_87	chr1	31210560	31211661	1102	377	64	401.23	33.45	0	No	Yes	No	No	No	No	No	No	No	No	No	No	No	No	No
MACS_peak_88	chr1	31266976	31267679	704	273	18	92.2	11.86	0.02	No	Yes	No	No	No	No	No	No	No	No	No	No	No	No	No
MACS_peak_89	chr1	33719776	33720681	906	529	40	270.3	26.08	0	No	Yes	No	No	No	No	No	No	No	No	No	No	No	No	No
MACS_peak_90	chr1	33729085	33729874	790	360	18	84.19	11.86	0.03	No	Yes	No	No	No	No	No	No	No	No	No	No	No	No	No
MACS_peak_91	chr1	33796139	33796713	575	393	12	56.94	8.3	0.48	No	Yes	No	No	No	No	No	No	No	No	No	No	No	No	No
MACS_peak_92	chr1	33949484	33950269	786	348	21	105.17	17.07	0	No	Yes	No	No	No	No	No	No	No	No	No	No	No	No	No
MACS_peak_93	chr1	34021214	34022061	848	386	26	123.67	12.55	0	No	Yes	No	Yes	No	No	No	No	No	No	No	No	No	No	No
MACS_peak_94	chr1	34022937	34023516	580	394	14	56.03	9.68	0.57	No	Yes	No	No	No	No	No	No	No	No	No	No	No	No	No
MACS_peak_95	chr1	34062162	34063164	1003	476	30	160.98	22.53	0	No	Yes	Yes	No	No	No	No	No	No	No	Yes	No	No	Yes	No
MACS_peak_96	chr1	34174304	34174958	655	483	17	88.95	13.04	0.02	No	Yes	No	No	No	No	No	No	No	No	No	No	No	No	No
MACS_peak_97	chr1	34221286	34221896	611	417	17	59.41	11.13	0.36	No	Yes	No	No	No	No	No	No	No	No	No	No	No	No	No
MACS_peak_98	chr1	34274739	34275866	1128	689	27	123.54	13.04	0	No	Yes	No	No	No	No	No	No	No	No	No	No	No	No	No
MACS_peak_99	chr1	34466351	34467095	745	488	33	132.2	14.13	0	No	Yes	No	No	No	No	No	No	No	No	No	No	No	No	No
MACS_peak_100	chr1	34658959	34659647	689	406	17	85.58	13.04	0.03	No	Yes	No	No	No	No	No	No	No	No	No	No	No	No	No
MACS_peak_101	chr1	34699273	34700085	813	289	17	74.81	13.04	0.04	No	Yes	No	No	No	No	No	No	No	No	No	No	No	No	No
MACS_peak_102	chr1	34923964	34924371	408	212	15	101.57	16.6	0	No	Yes	No	No	No	No	Yes	No	No	No	No	No	No	No	No
MACS_peak_103	chr1	34948514	34949103	590	172	12	55.75	10.67	0.61	No	Yes	No	No	No	No	No	No	No	No	No	No	No	No	No
MACS_peak_104	chr1	36121492	36122522	1031	464	38	224.13	25.04	0	No	Yes	No	Yes	No	No	Yes	No	No	No	Yes	No	No	No	Yes
MACS_peak_105	chr1	36201972	36202512	541	364	11	52.25	8.3	0.95	No	No	No	No	No	No	No	No	No	No	No	No	No	No	No
MACS_peak_106	chr1	36309411	36310254	844	394	29	172.02	20.16	0	No	Yes	No	No	No	No	No	No	No	No	No	No	No	No	No
MACS_peak_107	chr1	36335779	36336473	695	335	22	127.56	17.78	0	No	Yes	No	No	No	No	No	No	No	No	No	No	No	No	No
MACS_peak_108	chr1	36380672	36381225	554	362	12	58.69	10.67	0.46	No	Yes	No	No	No	Yes	No	No	No	No	No	No	No	No	No
MACS_peak_109	chr1	36603985	36604518	534	222	27	203.86	27.27	0	No	Yes	No	No	No	No	No	No	No	No	No	No	No	No	No
MACS_peak_110	chr1	36793531	36794912	1382	920	39	76.11	10.12	0.03	No	Yes	No	No	No	No	No	No	No	No	No	No	No	No	No
MACS_peak_111	chr1	36841458	36842109	652	242	17	89.25	14.23	0.02	No	Yes	No	No	No	No	No	No	No	No	No	No	No	Yes	No
MACS_peak_112	chr1	36886262	36886786	525	343	11	51.78	9.11	1	No	No	No	No	No	No	No	No	No	No	No	No	No	No	No
MACS_peak_113	chr1	37307269	37308166	898	357	34	211.65	21.34	0	No	Yes	No	No	No	No	No	No	No	No	No	No	No	No	No
MACS_peak_114	chr1	37329033	37329998	966	522	25	123	17.78	0	No	Yes	No	No	No	No	No	No	No	No	No	No	No	No	No
MACS_peak_115	chr1	37691253	37692092	840	368	18	77.24	10.24	0.03	No	Yes	No	No	No	No	No	No	No	No	No	No	No	No	No
MACS_peak_116	chr1	38242129	38242992	864	485	27	151.25	23.71	0	No	Yes	No	No	No	No	No	No	No	No	No	No	No	No	No
MACS_peak_117	chr1	38259493	38260316	824	380	18	81.31	15.41	0.03	No	Yes	No	No	No	No	No	No	No	No	No	No	No	No	No
MACS_peak_118	chr1	38375226	38375860	635	488	16	80.22	7.97	0.03	No	No	No	No	No	No	No	No	No	No	No	No	No	No	No
MACS_peak_119	chr1	38449480	38450537	1058	565	35	193.03	21.62	0	No	Yes	No	No	No	No	No	No	No	No	No	No	No	No	No
MACS_peak_120	chr1	38824510	38825070	561	225	11	50.7	9.49	1.11	No	No	No	No	No	No	No	No	No	No	No	No	No	No	No
MACS_peak_121	chr1	38844015	38844748	734	423	27	168.76	24.9	0	No	Yes	No	No	No	No	No	No	No	No	No	No	No	Yes	No
MACS_peak_122	chr1	38912838	38913509	672	422	14	63.97	9.49	0.14	No	Yes	No	No	No	No	No	No	No	No	No	No	No	No	No
MACS_peak_123	chr1	39057578	39058799	1222	529	51	274.73	27.32	0	No	Yes	No	No	No	No	No	No	No	No	No	No	No	No	No
MACS_peak_124	chr1	39067607	39068338	732	193	17	81.6	16.6	0.03	No	Yes	No	No	No	No	No	No	No	No	No	No	No	No	No
MACS_peak_125	chr1	39397135	39397957	823	472	24	108.13	12.18	0	No	Yes	No	No	No	No	No	No	No	No	No	No	No	No	No
MACS_peak_126	chr1	39449006	39449668	663	267	17	88.14	11.86	0.02	No	Yes	No	No	No	No	No	No	No	No	No	No	No	No	No
MACS_peak_127	chr1	39584015	39584865	851	405	17	71.9	13.04	0.04	No	Yes	Yes	No	No	No	No	No	No	No	No	No	No	No	No
MACS_peak_128	chr1	39587072	39587539	468	192	19	131.76	17.78	0	No	Yes	No	No	No	No	No	No	No	No	No	No	No	No	No
MACS_peak_129	chr1	39742447	39743355	909	432	25	128.85	20.16	0	No	Yes	No	No	No	No	No	No	No	No	No	No	No	No	No
MACS_peak_130	chr1	40435167	40436298	1132	567	37	207.2	18.97	0	No	Yes	No	No	No	No	No	No	No	No	No	No	No	No	No
MACS_peak_131	chr1	40436690	40437618	929	469	20	87.58	13.04	0.02	No	Yes	No	No	No	No	No	No	No	No	No	No	No	No	No
MACS_peak_132	chr1	40601285	40601954	670	396	24	149.44	24.9	0	No	Yes	No	No	No	No	No	No	No	No	No	No	No	No	No
MACS_peak_133	chr1	40901213	40901844	632	437	22	117.39	14.39	0	No	Yes	No	No	No	No	No	No	No	No	No	No	No	No	No
MACS_peak_134	chr1	41209325	41209884	560	317	22	93.26	9.56	0.02	No	Yes	No	No	No	No	No	No	No	No	No	No	No	No	No
MACS_peak_135	chr1	41954625	41955196	572	263	13	62.74	11.38	0.15	No	Yes	No	No	No	No	No	No	No	No	No	No	No	No	No
MACS_peak_136	chr1	42747997	42748727	731	305	25	146.21	14.8	0	No	Yes	No	No	No	No	No	No	No	No	No	No	No	No	No
MACS_peak_137	chr1	42971631	42972543	913	520	25	128.42	20.16	0	No	Yes	No	No	No	No	No	No	No	No	No	No	No	No	No
MACS_peak_138	chr1	43122552	43123543	992	358	22	97.27	11.86	0.02	No	Yes	No	No	No	No	No	No	No	No	No	No	No	No	No
MACS_peak_139	chr1	43195860	43196928	1069	808	40	234.26	22.53	0	No	Yes	No	No	No	No	No	Yes	No	No	No	No	No	No	No
MACS_peak_140	chr1	43274827	43275401	575	340	13	64.55	9.49	0.13	No	No	No	No	No	No	No	No	No	No	No	No	No	No	No
MACS_peak_141	chr1	43320781	43322297	1517	573	67	418.23	34.14	0	No	Yes	No	No	No	No	No	No	No	No	No	No	No	No	No
MACS_peak_142	chr1	43356261	43356909	649	288	22	133.58	16.6	0	No	Yes	No	No	No	No	No	No	No	No	No	No	No	No	No
MACS_peak_143	chr1	43794951	43795545	595	187	26	181.37	22.53	0	No	Yes	No	No	No	No	No	No	No	No	No	No	No	No	No
MACS_peak_144	chr1	43816658	43817660	1003	670	24	100.35	10.24	0.02	No	No	No	No	No	No	No	No	No	No	No	No	No	No	No
MACS_peak_145	chr1	43959233	43960233	1001	465	33	154.32	17.3	0	No	Yes	No	No	No	No	No	No	No	No	No	No	No	No	No
MACS_peak_146	chr1	44098373	44099239	867	475	23	116.65	16.6	0	No	Yes	No	No	No	No	No	No	No	No	No	No	No	No	No
MACS_peak_147	chr1	44285589	44286586	998	550	30	161.57	21.34	0	No	Yes	No	No	No	No	No	No	No	No	No	No	No	No	No
MACS_peak_148	chr1	44797822	44798738	917	470	20	66.6	11.38	0.12	No	No	No	No	No	No	No	No	No	No	No	No	No	No	No
MACS_peak_149	chr1	44801425	44802010	586	418	12	56.06	8.3	0.58	No	No	No	No	No	No	No	No	No	No	No	No	No	No	No
MACS_peak_150	chr1	44802122	44803734	1613	653	94	612.58	42.79	0	No	Yes	No	No	No	No	No	No	No	No	No	No	No	No	No
MACS_peak_151	chr1	44995800	44996536	737	381	15	51.68	7.28	1.03	No	No	No	No	No	No	No	No	No	No	No	No	No	No	No
MACS_peak_152	chr1	45077202	45077836	635	447	18	51.89	5.78	0.99	No	No	No	No	No	No	No	No	No	No	No	No	No	No	No
MACS_peak_153	chr1	45078827	45079481	655	398	15	70.59	10.24	0.06	No	No	No	No	No	No	No	No	No	No	No	No	No	No	No
MACS_peak_154	chr1	45347323	45348261	939	404	27	109.19	9.4	0	No	No	No	No	No	No	No	No	No	No	No	No	No	No	No
MACS_peak_155	chr1	45369234	45369945	712	467	17	60.69	8.28	0.26	No	No	No	No	No	No	No	No	No	No	No	No	No	No	No
MACS_peak_156	chr1	45370244	45372394	2151	645	68	173.42	10.81	0	No	Yes	No	No	No	No	No	No	No	No	No	No	No	No	No
MACS_peak_157	chr1	45488514	45489457	944	511	23	60.27	8.45	0.29	No	Yes	No	No	No	No	No	No	No	No	No	No	No	No	No
MACS_peak_158	chr1	45684055	45685507	1453	792	64	172.09	10.35	0	No	Yes	No	No	No	No	No	No	No	No	No	No	No	No	No
MACS_peak_159	chr1	45729323	45730229	907	549	39	218.97	28.23	0	No	No	No	No	No	No	No	No	No	No	No	No	No	No	No
MACS_peak_160	chr1	45822170	45823637	1468	954	59	193.83	14.48	0	No	Yes	No	No	No	No	No	No	No	No	No	No	No	No	No
MACS_peak_161	chr1	45872760	45874468	1709	1159	66	374.72	37.35	0	No	Yes	No	No	No	No	No	No	No	No	No	No	No	No	No
MACS_peak_162	chr1	45881921	45882745	825	351	35	196.53	21.85	0	No	Yes	No	No	No	No	No	No	No	No	No	No	No	No	No
MACS_peak_163	chr1	46075089	46075873	785	368	17	77.06	14.23	0.03	No	Yes	No	No	No	No	No	No	No	No	No	No	No	No	No
MACS_peak_164	chr1	46078949	46079839	891	385	21	64.55	8.35	0.13	No	Yes	No	No	No	No	No	No	No	No	No	No	No	No	No
MACS_peak_165	chr1	46637015	46637832	818	430	23	121.84	20.16	0	No	No	No	No	No	No	No	No	No	No	No	No	No	No	No
MACS_peak_166	chr1	46906373	46907315	943	450	46	314.19	23.32	0	No	Yes	No	No	No	No	No	No	No	No	No	No	No	No	No
MACS_peak_167	chr1	46908716	46909599	884	505	17	65.42	12.21	0.13	No	No	No	No	No	No	No	No	No	No	No	No	No	No	No
MACS_peak_168	chr1	47334201	47335245	1045	530	38	198.23	17.44	0	No	Yes	No	No	No	No	No	No	No	No	No	No	No	No	No
MACS_peak_169	chr1	47335944	47336594	651	389	16	70.01	7.9	0.06	No	No	No	No	No	No	No	No	No	No	No	No	No	No	No
MACS_peak_170	chr1	51018867	51020394	1528	550	71	478.57	37.94	0	No	Yes	No	No	No	No	No	No	No	No	No	No	No	No	No
MACS_peak_171	chr1	51390380	51391531	1152	617	58	277.01	18.21	0	No	Yes	No	No	No	No	No	No	No	No	No	No	No	No	No
MACS_peak_172	chr1	51522995	51523893	899	544	27	140.16	14.43	0	No	Yes	No	No	No	No	No	No	No	No	No	No	No	Yes	No
MACS_peak_173	chr1	51653494	51654577	1084	514	60	277.22	21.06	0	No	Yes	No	No	No	No	No	No	No	No	No	No	No	No	No
MACS_peak_174	chr1	51672124	51672823	700	311	17	68.85	11.15	0.09	No	Yes	No	No	No	No	No	No	No	No	No	No	No	No	No
MACS_peak_175	chr1	51700991	51701747	757	566	24	137.74	13.04	0	No	Yes	No	No	No	No	No	No	No	No	No	No	No	No	No
MACS_peak_176	chr1	51725703	51726385	683	209	18	84.96	9.33	0.03	No	No	No	No	No	No	No	No	No	No	No	No	No	No	No
MACS_peak_177	chr1	52001277	52002335	1059	590	48	275.08	20.94	0	No	Yes	No	No	No	No	No	No	No	No	No	No	No	No	No
MACS_peak_178	chr1	52055250	52056042	793	294	19	71.59	10.71	0.05	No	Yes	No	No	No	No	No	No	No	No	No	No	No	No	No
MACS_peak_179	chr1	52060726	52061699	974	407	29	155.68	18.97	0	No	Yes	No	No	No	No	No	No	No	No	No	No	No	No	No
MACS_peak_180	chr1	52142779	52143686	908	409	31	150.08	20.03	0	No	No	No	No	No	No	No	No	No	No	No	No	No	No	No
MACS_peak_181	chr1	52155481	52156392	912	408	29	163.14	24.9	0	No	Yes	No	No	No	No	No	No	No	No	No	No	No	No	No
MACS_peak_182	chr1	52356424	52356881	458	281	18	104	14.57	0	No	Yes	No	No	No	No	No	No	No	No	No	No	No	No	No
MACS_peak_183	chr1	52357900	52358586	687	491	16	66.89	11.88	0.12	No	Yes	No	No	No	No	No	No	No	No	No	No	No	No	No
MACS_peak_184	chr1	52478769	52479423	655	410	15	58.03	10.02	0.48	No	No	No	No	No	No	No	No	No	No	No	No	No	No	No
MACS_peak_185	chr1	52555861	52556466	606	315	14	69.57	9.49	0.06	No	No	No	No	No	No	No	No	No	No	No	No	No	No	No
MACS_peak_186	chr1	52704399	52705608	1210	671	32	147.37	13.04	0	No	Yes	No	No	No	No	No	No	No	No	No	No	No	No	No
MACS_peak_187	chr1	52804879	52805690	812	400	25	139.86	17.78	0	No	Yes	No	No	No	No	No	No	No	No	No	No	No	No	No
MACS_peak_188	chr1	52910459	52911313	855	517	24	73.53	10.41	0.04	No	Yes	No	No	No	No	No	No	No	No	No	No	No	No	No
MACS_peak_189	chr1	53011952	53012579	628	367	13	60.1	10.67	0.31	No	Yes	No	No	No	No	No	No	No	No	No	No	No	No	No
MACS_peak_190	chr1	53109554	53110539	986	568	29	125.23	16.39	0	No	Yes	No	No	No	No	No	No	No	No	No	No	No	No	No
MACS_peak_191	chr1	53329253	53329929	677	371	22	63.62	6.26	0.14	No	Yes	No	No	No	No	No	No	No	No	No	No	No	No	No
MACS_peak_192	chr1	53408495	53409045	551	195	12	58.21	9.34	0.47	No	No	No	No	No	No	No	No	No	No	No	No	No	No	No
MACS_peak_193	chr1	53772062	53773123	1062	539	37	210.52	19.35	0	No	Yes	No	No	No	No	No	No	No	No	No	No	No	No	No
MACS_peak_194	chr1	53946926	53947838	913	400	28	116.38	9.98	0	No	Yes	No	No	No	No	No	No	No	No	No	No	No	No	No
MACS_peak_195	chr1	53965688	53966772	1085	491	46	300.36	35.57	0	No	Yes	No	No	No	No	No	No	No	No	No	No	No	No	No
MACS_peak_196	chr1	54389549	54390445	897	474	20	90.22	11.86	0.02	No	Yes	No	No	No	No	No	No	No	No	No	No	No	No	No
MACS_peak_197	chr1	54437889	54438528	640	447	14	52.72	7.28	0.92	No	No	No	No	No	No	No	No	No	No	No	No	No	No	No
MACS_peak_198	chr1	54722753	54723480	728	285	21	111.43	13.66	0	No	Yes	No	No	No	No	No	No	No	No	No	No	No	No	No
MACS_peak_199	chr1	55035961	55036842	882	354	27	149.06	15.41	0	No	Yes	No	No	No	No	No	No	No	No	No	No	No	No	No
MACS_peak_200	chr1	55295935	55296787	853	372	18	61.68	9.11	0.2	No	Yes	No	No	No	No	No	No	No	No	No	No	No	No	No
MACS_peak_201	chr1	55439948	55440628	681	182	21	56.5	7.23	0.52	No	Yes	No	No	No	No	No	No	No	No	No	No	No	No	No
MACS_peak_202	chr1	55461127	55462034	908	390	46	181.77	9.61	0	No	Yes	No	No	No	No	No	No	No	No	No	No	No	No	No
MACS_peak_203	chr1	55793014	55793864	851	329	34	218.97	26.08	0	No	Yes	No	No	No	No	No	No	No	No	No	No	No	No	No
MACS_peak_204	chr1	55894782	55895593	812	502	19	89.95	14.23	0.02	No	Yes	No	No	No	No	No	No	No	No	No	No	No	No	No
MACS_peak_205	chr1	55930940	55931698	759	209	25	89.84	12.36	0.02	No	Yes	No	No	No	No	No	No	No	No	No	No	No	No	No
MACS_peak_206	chr1	55943181	55943941	761	317	19	75.79	10.93	0.03	No	Yes	No	No	No	No	No	No	No	No	No	No	No	No	No
MACS_peak_207	chr1	55947343	55948083	741	365	18	88.62	13.04	0.02	No	Yes	No	No	No	No	No	No	No	No	No	No	No	No	No
MACS_peak_208	chr1	56017083	56017698	616	299	17	93.06	13.04	0.02	No	Yes	No	No	No	No	No	No	No	No	No	No	No	No	No
MACS_peak_209	chr1	57262273	57263078	806	403	23	123.17	18.97	0	No	Yes	No	No	No	No	No	No	No	No	No	No	No	No	No
MACS_peak_210	chr1	57395796	57396562	767	321	15	62.89	15.13	0.15	No	Yes	No	No	No	No	No	No	No	No	No	No	No	No	No
MACS_peak_211	chr1	57480268	57481173	906	485	56	216.63	16.09	0	No	Yes	No	No	No	No	No	No	No	No	No	No	No	No	No
MACS_peak_212	chr1	57485498	57487359	1862	499	63	276.87	24.49	0	No	Yes	No	No	No	No	No	No	No	No	No	No	No	No	No
MACS_peak_213	chr1	57832457	57833510	1054	612	26	90.56	10.93	0.02	No	No	No	No	No	No	No	No	No	No	No	No	No	No	No
MACS_peak_214	chr1	58005688	58006485	798	453	22	93.47	12.75	0.02	No	Yes	No	No	No	No	No	No	No	No	No	No	No	No	No
MACS_peak_215	chr1	58213203	58214081	879	500	23	67.55	10	0.11	No	Yes	No	No	No	No	No	No	No	No	No	No	No	No	No
MACS_peak_216	chr1	58327659	58328435	777	404	16	70.01	12.97	0.06	No	Yes	No	No	No	No	No	No	No	No	No	No	No	No	No
MACS_peak_217	chr1	58352913	58353802	890	426	24	122.53	18.97	0	No	Yes	No	Yes	No	No	No	No	No	No	No	No	No	No	No
MACS_peak_218	chr1	59124482	59125257	776	500	23	122.91	17.07	0	No	Yes	No	No	No	No	No	No	No	No	No	No	No	No	No
MACS_peak_219	chr1	59294195	59295534	1340	562	37	183.11	11.86	0	No	No	No	No	No	No	No	No	No	No	No	No	No	No	No
MACS_peak_220	chr1	59304323	59305107	785	446	29	180.4	17.78	0	No	Yes	No	Yes	No	No	No	No	No	No	No	No	No	No	No
MACS_peak_221	chr1	59368038	59368853	816	334	19	72.34	9.29	0.04	No	No	No	No	No	No	No	No	No	No	No	No	No	No	No
MACS_peak_222	chr1	59373343	59374155	813	441	24	130.98	15.41	0	No	Yes	No	No	No	No	No	No	No	No	No	No	No	No	No
MACS_peak_223	chr1	59679787	59680841	1055	533	42	168.96	14.31	0	No	Yes	No	No	No	No	No	No	No	No	No	No	No	No	No
MACS_peak_224	chr1	59940411	59941238	828	317	21	104.27	13.04	0	No	Yes	No	No	No	No	No	No	No	No	No	No	No	No	No
MACS_peak_225	chr1	60057148	60057662	515	282	11	52.61	9.11	0.92	No	Yes	No	No	No	No	No	No	No	No	No	No	No	No	No
MACS_peak_226	chr1	60215223	60215949	727	303	23	80.53	9.11	0.03	No	No	No	No	No	No	No	No	No	No	No	No	No	No	No
MACS_peak_227	chr1	60544059	60544606	548	336	11	51.7	9.49	1.03	No	No	No	No	No	No	No	No	No	No	No	No	No	No	No
MACS_peak_228	chr1	60622047	60622836	790	306	26	123.67	15.29	0	No	Yes	No	No	No	No	No	No	No	No	No	No	No	No	No
MACS_peak_229	chr1	60624393	60624953	561	189	11	50.7	8.3	1.11	No	No	No	No	No	No	No	No	No	No	No	No	No	No	No
MACS_peak_230	chr1	60915831	60916384	554	183	11	51.23	8.3	1.07	No	No	No	No	No	No	No	No	No	No	No	No	No	No	No
MACS_peak_231	chr1	60917053	60918111	1059	610	63	490.26	54.54	0	No	Yes	Yes	No	No	No	No	No	No	No	No	No	No	No	No
MACS_peak_232	chr1	61017939	61018572	634	194	29	153.77	18.21	0	No	Yes	No	No	No	No	No	No	No	No	No	No	No	No	No
MACS_peak_233	chr1	61054788	61055369	582	177	12	53.35	8.88	0.79	No	No	No	No	No	No	No	No	No	No	No	No	No	No	No
MACS_peak_234	chr1	61111619	61112576	958	655	40	222.68	18.58	0	No	Yes	No	No	No	No	No	No	No	No	No	No	No	No	No
MACS_peak_235	chr1	61195861	61196416	556	340	14	69.37	13.01	0.06	No	Yes	No	No	No	No	No	No	No	No	No	No	No	No	No
MACS_peak_236	chr1	61237601	61238599	999	545	41	249.86	29.27	0	No	Yes	No	No	No	No	No	No	No	No	No	No	No	No	No
MACS_peak_237	chr1	61354567	61355673	1107	564	41	105.23	10.47	0	No	Yes	No	No	No	No	No	No	No	No	No	No	No	No	No
MACS_peak_238	chr1	61433634	61434572	939	515	33	139.78	15.18	0	No	Yes	No	No	No	No	No	No	No	No	No	No	No	No	No
MACS_peak_239	chr1	61817554	61818475	922	463	51	314.75	28.54	0	No	Yes	No	No	No	No	No	No	No	No	No	No	No	No	No
MACS_peak_240	chr1	61971486	61972361	876	316	36	197.16	18.21	0	No	Yes	No	No	No	No	No	No	No	No	No	No	No	No	No
MACS_peak_241	chr1	62743347	62743992	646	350	18	98.28	16.6	0.02	No	Yes	No	No	No	No	No	No	No	No	No	No	No	No	No
MACS_peak_242	chr1	62747537	62748346	810	335	24	90.96	9.86	0.02	No	Yes	No	No	No	Yes	No	No	No	No	No	No	No	No	No
MACS_peak_243	chr1	62750836	62751517	682	305	13	56.01	8.3	0.58	No	No	No	No	No	No	No	No	No	No	No	No	No	No	No
MACS_peak_244	chr1	62832774	62833459	686	287	14	53.73	12.52	0.75	No	Yes	No	No	No	No	No	No	No	No	No	No	No	No	No
MACS_peak_245	chr1	62975972	62976497	526	288	11	51.7	7.97	1.02	No	Yes	No	No	No	No	No	No	No	No	No	No	No	No	No
MACS_peak_246	chr1	63010783	63011351	569	309	13	65.09	9.49	0.13	No	Yes	No	No	No	No	No	No	No	No	No	No	No	No	No
MACS_peak_247	chr1	63227153	63228104	952	630	45	314.01	28.46	0	No	Yes	No	No	No	No	No	No	No	No	No	No	No	No	No
MACS_peak_248	chr1	63229143	63229825	683	373	25	143.67	14.51	0	No	Yes	No	No	No	No	No	No	No	No	No	No	No	No	No
MACS_peak_249	chr1	63320569	63321310	742	469	15	56.03	9.01	0.57	No	No	No	No	No	No	No	No	No	No	No	No	No	No	No
MACS_peak_250	chr1	63361726	63362392	667	473	17	59.38	6.83	0.36	No	No	No	No	No	No	No	No	No	No	No	No	No	No	No
MACS_peak_251	chr1	63704448	63705165	718	248	20	107.37	14.23	0	No	Yes	No	No	No	No	No	No	No	No	No	No	No	No	No
MACS_peak_252	chr1	63714792	63715641	850	367	18	79.2	11.86	0.03	No	No	No	No	No	No	No	No	No	No	No	No	No	No	No
MACS_peak_253	chr1	63716009	63716563	555	194	12	58.6	10.67	0.46	No	No	No	No	No	No	No	No	No	No	No	No	No	No	No
MACS_peak_254	chr1	63809449	63810449	1001	511	28	139.73	20.49	0	No	No	No	No	No	No	No	No	No	No	No	No	No	No	No
MACS_peak_255	chr1	64205256	64205866	611	371	12	54.13	8.3	0.71	No	No	No	No	No	No	No	No	No	No	No	No	No	No	No
MACS_peak_256	chr1	64492392	64493052	661	467	17	59.41	9.78	0.36	No	Yes	No	No	No	No	No	No	No	No	No	No	No	No	No
MACS_peak_257	chr1	64494041	64495294	1254	757	73	377.03	30.45	0	No	Yes	No	No	No	No	No	No	No	No	No	No	No	No	No
MACS_peak_258	chr1	64751406	64752306	901	533	21	80.13	12.33	0.03	No	Yes	No	No	No	No	No	No	No	No	No	No	No	No	No
MACS_peak_259	chr1	64763973	64764579	607	398	17	55.81	7.8	0.59	No	Yes	No	No	No	No	No	No	No	No	No	No	No	No	No
MACS_peak_260	chr1	64965110	64966076	967	466	27	125.35	13.45	0	No	Yes	No	No	No	No	No	No	No	No	No	No	No	No	No
MACS_peak_261	chr1	65032344	65033315	972	678	24	104.19	11.65	0	No	Yes	No	No	No	No	No	No	No	No	No	No	No	No	No
MACS_peak_262	chr1	65056668	65057384	717	188	23	121.45	21.73	0	No	Yes	No	No	No	No	No	No	No	No	No	No	No	No	No
MACS_peak_263	chr1	65121901	65122581	681	364	17	86.36	14.23	0.02	No	Yes	No	No	No	No	No	No	No	No	No	No	No	No	No
MACS_peak_264	chr1	65158558	65159239	682	295	19	102.82	18.97	0	No	Yes	No	No	No	No	No	No	No	No	No	No	No	No	No
MACS_peak_265	chr1	65225689	65226852	1164	867	34	60.6	5.46	0.27	No	Yes	No	No	No	No	No	No	No	No	No	No	No	No	No
MACS_peak_266	chr1	65358514	65359317	804	473	38	265.88	36.19	0	No	Yes	No	No	No	No	No	No	No	No	No	No	No	No	No
MACS_peak_267	chr1	65985795	65986356	562	369	11	50.62	8.3	1.14	No	No	No	No	No	No	No	No	No	No	No	No	No	No	No
MACS_peak_268	chr1	66146139	66147157	1019	476	24	59.75	7.15	0.34	No	Yes	No	No	No	No	No	No	No	No	No	No	No	No	No
MACS_peak_269	chr1	66150884	66151526	643	447	22	134.4	13.04	0	No	Yes	No	No	No	No	No	No	No	No	No	No	No	No	No
MACS_peak_270	chr1	66151803	66152298	496	192	18	107.9	20.16	0	No	Yes	No	No	No	No	No	No	No	No	No	No	No	No	No
MACS_peak_271	chr1	66701902	66703065	1164	514	50	327.37	28.46	0	No	Yes	No	No	No	No	No	No	No	No	No	No	No	No	No
MACS_peak_272	chr1	66884854	66885656	803	337	17	75.6	14.23	0.03	No	Yes	No	No	No	No	No	No	No	No	No	No	No	No	No
MACS_peak_273	chr1	66942641	66943162	522	347	11	52.03	9.11	0.98	No	No	No	No	No	No	No	No	No	No	No	No	No	No	No
MACS_peak_274	chr1	67060576	67061171	596	406	17	77.37	9.95	0.03	No	Yes	No	No	No	No	No	No	No	No	No	No	No	No	No
MACS_peak_275	chr1	67227460	67228202	743	513	25	143.67	19.17	0	No	Yes	No	No	No	No	No	No	No	No	No	No	No	No	No
MACS_peak_276	chr1	69185168	69186284	1117	428	55	354.39	30.51	0	No	Yes	No	No	No	No	No	No	No	No	No	No	No	No	No
MACS_peak_277	chr1	69211703	69212160	458	277	14	85.25	15.41	0.03	No	Yes	No	No	No	No	No	No	No	No	No	No	No	No	No
MACS_peak_278	chr1	69288242	69289012	771	259	31	202.12	30.83	0	No	Yes	No	No	No	No	No	No	No	No	No	No	No	No	No
MACS_peak_279	chr1	69377926	69378687	762	277	22	109.86	14.82	0	No	No	No	No	No	No	No	No	No	No	No	No	No	No	No
MACS_peak_280	chr1	69735365	69736023	659	366	18	87.31	12.42	0.02	No	Yes	No	No	No	No	No	No	No	No	No	No	No	No	No
MACS_peak_281	chr1	69831652	69832276	625	336	14	64.34	9.99	0.14	No	Yes	No	No	No	No	No	No	No	No	No	No	No	No	No
MACS_peak_282	chr1	69836828	69837349	522	195	26	148.32	14.42	0	No	Yes	No	No	No	No	No	No	No	No	No	No	No	No	No
MACS_peak_283	chr1	70316743	70317385	643	187	16	81.99	17.78	0.03	No	Yes	No	No	No	No	No	No	No	No	No	No	No	No	No
MACS_peak_284	chr1	70912516	70913081	566	181	11	50.32	9.49	1.19	No	No	No	No	No	No	No	No	No	No	No	No	No	No	No
MACS_peak_285	chr1	71336070	71336725	656	307	13	57.93	11.86	0.48	No	Yes	No	No	No	No	No	No	No	No	No	No	No	No	No
MACS_peak_286	chr1	71552523	71553229	707	314	14	61.26	8.3	0.23	No	No	No	No	No	No	No	No	No	No	No	No	No	No	No
MACS_peak_287	chr1	71577941	71578717	777	450	22	117.87	16.6	0	No	Yes	No	Yes	No	No	No	No	No	No	No	No	No	Yes	No
MACS_peak_288	chr1	71698212	71698740	529	253	12	58.94	9.11	0.43	No	No	No	No	No	No	No	No	No	No	No	No	No	No	No
MACS_peak_289	chr1	71801879	71802454	576	354	12	54.96	10.24	0.65	No	No	No	No	No	No	No	No	No	No	No	No	No	No	No
MACS_peak_290	chr1	72048955	72049371	417	231	15	100.21	15.41	0.02	No	No	No	No	No	No	No	No	No	No	No	No	No	No	No
MACS_peak_291	chr1	72169779	72170605	827	526	37	148.53	11.95	0	No	Yes	No	No	No	No	No	No	No	No	No	No	No	No	No
MACS_peak_292	chr1	72188162	72189161	1000	475	30	161.33	27.27	0	No	Yes	No	No	Yes	No	No	No	No	No	No	No	No	No	No
[truncated: 10,730 more rows]

## Sheet: RAD21 EB Motif Detection
Peak ID	Motif ID	Motif Name	Start	End	Score	P-Value	Sequence
[truncated: 65,535 more rows]
