# Supplementary material for: RAD21 Cooperates with Pluripotency Transcription Factors in the Maintenance of Embryonic Stem Cell Identity
Source: PLoS One. 2011 May 12;6(5):e19470. doi: 10.1371/journal.pone.0019470 (PMC3093395; doi:10.1371/journal.pone.0019470)
Supplement: Table S2 — Enrichment analysis of transcription factor binding motifs at RAD21 binding sites in ESCs and EBs. (XLS) [file pone.0019470.s009.xls]

## Sheet: Motif enrichment
	ESC							EB
Motif	All Rad21 sites (15311)	CTCF independent sites (667)	Expected	Coverage	Enrichment	Over-/underrepresented	P-Value	All Rad21 sites (11022)	CTCF independent sites (1099)	Expected	Coverage	Enrichment	Over-/underrepresented	P-Value
CTCF	14215	0	619.254	0	-Inf	-	0	9672	0	964.392	0	-Inf	-	0
Pou5f1	1222	104	53.2345	0.155922	1.95362	+	2.2789e-11	993	121	99.0117	0.1101	1.22208	+	0.016878
Sox2	2279	158	99.2811	0.236882	1.59144	+	9.81163e-10	1766	178	176.087	0.161965	1.01086	+	0.862424
Nanog	2359	160	102.766	0.23988	1.55693	+	3.41352e-09	1781	174	177.583	0.158326	-1.02059	-	0.795547
Zfp423	2113	49	92.0496	0.0734633	-1.87856	-	1.47481e-07	1340	55	133.611	0.0500455	-2.42929	-	4.28857e-17
Oct4	1159	88	50.49	0.131934	1.74292	+	2.67631e-07	875	115	87.246	0.104641	1.31811	+	0.00178174
Esrrb	1530	107	66.6521	0.16042	1.60535	+	6.21273e-07	933	75	93.0291	0.0682439	-1.24039	-	0.0397021
PLAG1	2329	61	101.459	0.0914543	-1.66327	-	3.28337e-06	1271	52	126.731	0.0473157	-2.43713	-	3.57757e-16
Myf	3214	96	140.013	0.143928	-1.45847	-	1.13832e-05	2040	108	203.408	0.0982712	-1.8834	-	8.44749e-17
NR4A2	1195	78	52.0583	0.116942	1.49832	+	0.000282628	822	60	81.9614	0.0545951	-1.36602	-	0.0076338
SP1	3000	168	130.69	0.251874	1.28548	+	0.000319276	1710	125	170.504	0.11374	-1.36403	-	4.29074e-05
Klf4	2377	136	103.55	0.203898	1.31337	+	0.000564607	1227	84	122.344	0.0764331	-1.45647	-	6.27926e-05
EBF1	2102	65	91.5704	0.0974513	-1.40877	-	0.00185079	1157	89	115.364	0.0809827	-1.29623	-	0.00591478
Foxa2	1159	72	50.49	0.107946	1.42602	+	0.00208293	952	128	94.9236	0.11647	1.34845	+	0.000349394
PPARG::RXRA	2205	124	96.0574	0.185907	1.29089	+	0.00228461	1404	117	139.992	0.10646	-1.19652	-	0.0282352
TAL1::TCF3	1543	45	67.2184	0.0674663	-1.49374	-	0.0029941	972	73	96.9178	0.066424	-1.32764	-	0.0070315
NR1H2::RXRA	1130	70	49.2267	0.104948	1.42199	+	0.00302096	782	84	77.973	0.0764331	1.0773	+	0.457363
RUNX1	2507	83	109.214	0.124438	-1.31583	-	0.00452167	1625	129	162.028	0.117379	-1.25603	-	0.00264859
Sox17	766	49	33.3696	0.0734633	1.4684	+	0.00635883	625	62	62.3185	0.0564149	-1.00514	-	1
HNF4A	1579	90	68.7867	0.134933	1.30839	+	0.00750108	996	87	99.3108	0.0791629	-1.1415	-	0.183301
FOXA1	1795	100	78.1964	0.149925	1.27883	+	0.00960492	1456	185	145.177	0.168335	1.2743	+	0.000292805
Myb	657	16	28.6212	0.023988	-1.78882	-	0.0108494	340	30	33.9013	0.0272975	-1.13004	-	0.520506
SOX9	665	43	28.9697	0.0644678	1.48431	+	0.0110852	480	40	47.8606	0.0363967	-1.19652	-	0.242688
NR2F1	1686	94	73.448	0.14093	1.27982	+	0.0113215	991	96	98.8123	0.0873521	-1.02929	-	0.824043
TEAD1	1124	66	48.9653	0.0989505	1.34789	+	0.0121214	896	112	89.3399	0.101911	1.25364	+	0.0103791
RORA_1	925	56	40.2962	0.083958	1.38971	+	0.0123856	688	73	68.6003	0.066424	1.06414	+	0.55431
SRY	761	46	33.1518	0.0689655	1.38756	+	0.0226474	691	91	68.8994	0.0828025	1.32077	+	0.00477506
Myc	761	21	33.1518	0.0314843	-1.57866	-	0.0281617	390	30	38.8868	0.0272975	-1.29623	-	0.142981
Tal1::Gata1	705	43	30.7122	0.0644678	1.40009	+	0.0290858	542	72	54.0426	0.0655141	1.33228	+	0.010042
TFAP2A	936	54	40.7754	0.0809595	1.32433	+	0.031691	532	29	53.0455	0.0263876	-1.82916	-	0.000191979
MYC::MAX	930	29	40.514	0.0434783	-1.39703	-	0.0564554	469	35	46.7638	0.0318471	-1.33611	-	0.0696091
TP53	958	30	41.7338	0.0449775	-1.39113	-	0.0595323	626	60	62.4183	0.0545951	-1.0403	-	0.783766
Tcfcp2l1	2025	73	88.216	0.109445	-1.20844	-	0.0794281	1135	64	113.17	0.0582348	-1.76829	-	4.67003e-08
HNF1B	507	30	22.0867	0.0449775	1.35829	+	0.0954088	499	66	49.7551	0.0600546	1.3265	+	0.0174471
Mycn	657	20	28.6212	0.029985	-1.43106	-	0.0966587	313	20	31.2091	0.0181984	-1.56046	-	0.0345446
Hltf	456	27	19.8649	0.0404798	1.35918	+	0.102121	377	39	37.5905	0.0354868	1.03749	+	0.79295
Gata1	799	44	34.8072	0.065967	1.26411	+	0.108444	666	117	66.4066	0.10646	1.76187	+	5.23621e-10
IRF1	1516	78	66.0422	0.116942	1.18106	+	0.111937	1196	135	119.253	0.122839	1.13205	+	0.112958
Evi1	825	45	35.9398	0.0674663	1.25209	+	0.114309	736	118	73.3863	0.10737	1.60793	+	1.02155e-07
HOXA5	426	25	18.558	0.0374813	1.34713	+	0.118066	367	43	36.5934	0.0391265	1.17507	+	0.249617
ELF5	1267	66	55.1949	0.0989505	1.19576	+	0.130744	1074	140	107.088	0.127389	1.30733	+	0.000711811
TBP	463	27	20.1699	0.0404798	1.33863	+	0.131018	406	54	40.4821	0.0491356	1.33392	+	0.0277983
SPI1	1069	56	46.5693	0.083958	1.20251	+	0.140232	809	91	80.6651	0.0828025	1.12812	+	0.222461
Nkx3-2	960	51	41.8209	0.0764618	1.21949	+	0.140971	663	64	66.1075	0.0582348	-1.03293	-	0.841032
CREB1	371	22	16.162	0.0329835	1.36121	+	0.154245	254	31	25.3263	0.0282075	1.22403	+	0.242694
NKX3-1	400	23	17.4254	0.0344828	1.31991	+	0.170792	397	54	39.5847	0.0491356	1.36416	+	0.0167825
RXR::RAR_DR5	1296	66	56.4582	0.0989505	1.16901	+	0.176426	736	57	73.3863	0.0518653	-1.28748	-	0.03561
Hand1::Tcfe2a	1450	53	63.167	0.0794603	-1.19183	-	0.176699	889	77	88.6419	0.0700637	-1.15119	-	0.179784
STAT1	1788	67	77.8915	0.10045	-1.16256	-	0.195351	1065	101	106.191	0.0919017	-1.05139	-	0.628139
E2F1	238	6	10.3681	0.0089955	-1.72802	-	0.199077	179	13	17.848	0.0118289	-1.37293	-	0.257945
SRF	476	15	20.7362	0.0224888	-1.38241	-	0.210315	359	40	35.7958	0.0363967	1.11745	+	0.473098
Foxd3	1968	75	85.7329	0.112444	-1.1431	-	0.214449	1605	181	160.034	0.164695	1.13101	+	0.064501
RXRA::VDR	704	37	30.6687	0.0554723	1.20644	+	0.219697	442	35	44.0717	0.0318471	-1.25919	-	0.16768
Stat3	1821	69	79.329	0.103448	-1.1497	-	0.221335	1283	128	127.928	0.11647	1.00057	+	1
HIF1A::ARNT	347	10	15.1165	0.0149925	-1.51165	-	0.228779	178	17	17.7483	0.0154686	-1.04402	-	1
MIZF	109	7	4.74842	0.0104948	1.47418	+	0.243415	90	5	8.97387	0.00454959	-1.79477	-	0.21372
EWSR1-FLI1	2923	139	127.336	0.208396	1.0916	+	0.246562	2048	188	204.205	0.171065	-1.0862	-	0.191085
PBX1	564	30	24.5698	0.0449775	1.22101	+	0.247252	450	56	44.8694	0.0509554	1.24807	+	0.0770988
FOXL1	595	20	25.9203	0.029985	-1.29601	-	0.259441	424	67	42.2769	0.0609645	1.58479	+	0.000128816
NFIL3	318	18	13.8532	0.0269865	1.29934	+	0.264028	333	53	33.2033	0.0482257	1.59623	+	0.000545096
FEV	1401	69	61.0324	0.103448	1.13055	+	0.271876	1149	141	114.566	0.128298	1.23073	+	0.00788735
FOXD1	636	33	27.7064	0.0494753	1.19106	+	0.275721	548	74	54.6409	0.0673339	1.3543	+	0.00664759
MEF2A	656	34	28.5776	0.0509745	1.18974	+	0.281886	662	97	66.0078	0.0882621	1.46952	+	9.6223e-05
Mafb	966	35	42.0823	0.0524738	-1.20235	-	0.289196	661	49	65.9081	0.044586	-1.34506	-	0.0226839
Lhx3	575	30	25.049	0.0449775	1.19765	+	0.297078	588	61	58.6293	0.055505	1.04044	+	0.723615
Ddit3::Cebpa	1012	37	44.0862	0.0554723	-1.19152	-	0.299699	559	36	55.7377	0.0327571	-1.54827	-	0.0036372
Pax5	914	46	39.817	0.0689655	1.15529	+	0.315186	544	43	54.2421	0.0391265	-1.26144	-	0.106203
FOXF2	765	39	33.326	0.0584708	1.17026	+	0.31653	647	106	64.5122	0.0964513	1.6431	+	1.56697e-07
RREB1	3011	141	131.17	0.211394	1.07494	+	0.31962	1761	145	175.589	0.131938	-1.21096	-	0.00807565
USF1	526	18	22.9144	0.0269865	-1.27302	-	0.328018	280	19	27.9187	0.0172884	-1.46941	-	0.0848171
Nobox	386	20	16.8155	0.029985	1.18938	+	0.378304	356	47	35.4966	0.0427662	1.32407	+	0.0472251
ELK1	431	22	18.7758	0.0329835	1.17172	+	0.40298	291	28	29.0155	0.0254777	-1.03627	-	0.921105
MZF1_5-13	1605	76	69.9193	0.113943	1.08697	+	0.437783	1021	90	101.804	0.0818926	-1.13115	-	0.207347
Pax4	1277	60	55.6305	0.089955	1.07854	+	0.519321	1042	105	103.897	0.0955414	1.01061	+	0.913449
znf143	1816	84	79.1112	0.125937	1.0618	+	0.540424	1110	96	110.678	0.0873521	-1.15289	-	0.125643
Nkx2-5	518	25	22.5659	0.0374813	1.10787	+	0.583273	432	60	43.0746	0.0545951	1.39293	+	0.00849404
CEBPA	327	16	14.2452	0.023988	1.12318	+	0.583809	302	32	30.1123	0.0291174	1.06269	+	0.6968
IRF2	1068	50	46.5258	0.0749625	1.07467	+	0.586136	864	101	86.1492	0.0919017	1.17239	+	0.0860472
NHLH1	1483	60	64.6046	0.089955	-1.07674	-	0.592237	875	63	87.246	0.0573248	-1.38486	-	0.00388714
Zfx	1577	64	68.6996	0.095952	-1.07343	-	0.602161	960	63	95.7213	0.0573248	-1.51939	-	0.000122683
NR3C1	874	41	38.0745	0.0614693	1.07684	+	0.608351	726	81	72.3892	0.0737034	1.11895	+	0.275709
Foxq1	894	42	38.9457	0.0629685	1.07842	+	0.611973	839	131	83.6564	0.119199	1.56593	+	1.08121e-07
NFATC2	1343	62	58.5057	0.0929535	1.05973	+	0.624024	1183	124	117.957	0.11283	1.05123	+	0.537681
Pax2	251	9	10.9344	0.0134933	-1.21494	-	0.641673	161	14	16.0533	0.0127389	-1.14666	-	0.691136
INSM1	1640	75	71.4441	0.112444	1.04977	+	0.653929	949	76	94.6245	0.0691538	-1.24506	-	0.0358484
MAX	591	23	25.746	0.0344828	-1.11939	-	0.680473	305	24	30.4114	0.021838	-1.26714	-	0.244574
RORA_2	667	31	29.0568	0.0464768	1.06688	+	0.69762	560	63	55.8374	0.0573248	1.12828	+	0.31042
FOXI1	1830	76	79.7211	0.113943	-1.04896	-	0.714153	1353	192	134.907	0.174704	1.4232	+	1.16903e-07
ESR1	1844	83	80.331	0.124438	1.03322	+	0.71553	1106	78	110.279	0.0709736	-1.41383	-	0.000466431
Egr1	816	33	35.5478	0.0494753	-1.07721	-	0.724516	456	31	45.4676	0.0282075	-1.4667	-	0.0203192
FOXC1	469	22	20.4313	0.0329835	1.07678	+	0.729572	349	29	34.7987	0.0263876	-1.19995	-	0.318772
AP1	877	40	38.2051	0.05997	1.04698	+	0.733285	608	90	60.6235	0.0818926	1.48457	+	0.000118002
REL	943	43	41.0803	0.0644678	1.04673	+	0.741674	674	61	67.2043	0.055505	-1.10171	-	0.465253
ESR2	1632	68	71.0956	0.101949	-1.04552	-	0.748386	1032	69	102.9	0.0627843	-1.49131	-	0.000128626
NFYA	581	23	25.3104	0.0344828	-1.10045	-	0.755426	407	39	40.5818	0.0354868	-1.04056	-	0.866138
BRCA1	595	24	25.9203	0.035982	-1.08001	-	0.759258	501	59	49.9545	0.0536852	1.18107	+	0.169411
NFKB1	806	33	35.1121	0.0494753	-1.064	-	0.790233	507	31	50.5528	0.0282075	-1.63074	-	0.00230907
PPARG	1112	50	48.4426	0.0749625	1.03215	+	0.818822	710	50	70.7939	0.0454959	-1.41588	-	0.00641785
FOXO3	1254	56	54.6286	0.083958	1.0251	+	0.828506	1058	112	105.493	0.101911	1.06168	+	0.482955
Nr2e3	605	27	26.3559	0.0404798	1.02444	+	0.839237	456	41	45.4676	0.0373066	-1.10897	-	0.523317
GABPA	728	30	31.7142	0.0449775	-1.05714	-	0.852246	477	42	47.5615	0.0382166	-1.13242	-	0.434476
NF-kappaB	883	37	38.4665	0.0554723	-1.03964	-	0.865318	638	45	63.6148	0.0409463	-1.41366	-	0.0096363
T	997	42	43.4328	0.0629685	-1.03411	-	0.872711	763	53	76.0785	0.0482257	-1.43544	-	0.00318235
SPIB	1423	63	61.9908	0.0944528	1.01628	+	0.891475	1150	115	114.666	0.104641	1.00291	+	0.958547
Pax6	481	20	20.954	0.029985	-1.0477	-	0.909908	378	47	37.6903	0.0427662	1.24701	+	0.115111
HNF1A	561	25	24.4391	0.0374813	1.02295	+	0.915884	559	77	55.7377	0.0700637	1.38147	+	0.00292781
Gfi	1021	45	44.4783	0.0674663	1.01173	+	0.936687	785	99	78.2721	0.0900819	1.26482	+	0.0132588
Spz1	1257	55	54.7593	0.0824588	1.0044	+	0.942548	712	60	70.9933	0.0545951	-1.18322	-	0.174105
NFE2L2	1338	57	58.2879	0.0854573	-1.02259	-	0.944077	848	96	84.5538	0.0873521	1.13537	+	0.17029
Ar	773	33	33.6745	0.0494753	-1.02044	-	1	478	33	47.6612	0.0300273	-1.44428	-	0.0232261
ELK4	303	13	13.1997	0.0194903	-1.01536	-	1	219	24	21.8364	0.021838	1.09908	+	0.570492
En1	814	35	35.4606	0.0524738	-1.01316	-	1	545	50	54.3418	0.0454959	-1.08684	-	0.558129
HLF	231	10	10.0632	0.0149925	-1.00632	-	1	228	32	22.7338	0.0291174	1.4076	+	0.0439835
RELA	955	41	41.6031	0.0614693	-1.01471	-	1	697	65	69.4976	0.0591447	-1.06919	-	0.601434
