# Supplementary material for: RAD21 Cooperates with Pluripotency Transcription Factors in the Maintenance of Embryonic Stem Cell Identity
Source: PLoS One. 2011 May 12;6(5):e19470. doi: 10.1371/journal.pone.0019470 (PMC3093395; doi:10.1371/journal.pone.0019470)
Supplement: Table S3 — Enrichment analysis of RAD21 co-localizing with ESC transcription factor binding sites in ESCs. (XLS) [file pone.0019470.s010.xls]

## Sheet: BS Enrichment
	ESC
ChIP-seq	Overlap with all Rad21 sites (13934)	CTCF independent sites (667)	Expected	Coverage	Enrichment	Over-/underrepre-sented	P-Value
p300	17	15	0.740579	0.0224888	20.2544	+	4.15971e-19
Smad1	62	44	2.70093	0.065967	16.2907	+	2.93069e-46
Nanog	264	109	11.5008	0.163418	9.47764	+	4.85685e-79
Sox2	253	80	11.0216	0.11994	7.25851	+	2.729e-47
STAT3	134	35	5.8375	0.0524738	5.99571	+	3.46334e-18
Oct4	252	64	10.978	0.095952	5.82985	+	1.32273e-31
Klf4	455	60	19.8214	0.089955	3.02704	+	1.20118e-14
E2f1	375	45	16.3363	0.0674663	2.7546	+	6.60418e-10
Suz12	17	2	0.740579	0.0029985	2.70059	+	0.167823
Esrrb	841	84	36.6369	0.125937	2.29277	+	7.71229e-13
Tcfcp2I1	961	89	41.8645	0.133433	2.12591	+	8.22422e-12
Zfx	287	26	12.5027	0.0389805	2.07955	+	0.000383415
nMyc	279	9	12.1542	0.0134933	0.740485	+	0.457462
	EB
ChIP-seq	Overlap with all Rad21 sites (9852)	CTCF independent sites (814)	Expected	Coverage	Enrichment	Over-/underrepre-sented	P-Value
p300	0	0
Smad1	4	1	0.398839	0.000909918	2.50728	+	0.343093
Nanog	74	8	7.37852	0.00727934	1.08423	+	0.700433
Sox2	87	3	8.67474	0.00272975	0.345832	-	0.0454544
STAT3	45	2	4.48694	0.00181984	0.445739	-	0.316377
Oct4	82	5	8.17619	0.00454959	0.611532	-	0.351565
Klf4	171	9	17.0504	0.00818926	0.527848	-	0.0386417
E2f1	217	33	21.637	0.0300273	1.52517	+	0.0154932
Suz12	10	4	0.997097	0.00363967	4.01165	+	0.0126237
Esrrb	348	11	34.699	0.0100091	0.317012	-	1.66114e-06
Tcfcp2I1	531	23	52.9458	0.0209281	0.434406	-	1.62916e-06
Zfx	129	8	12.8625	0.00727934	0.621961	-	0.182403
nMyc	134	5	13.3611	0.00454959	0.374221	-	0.0126836
