# Supplementary material for: RAD21 Cooperates with Pluripotency Transcription Factors in the Maintenance of Embryonic Stem Cell Identity
Source: PLoS One. 2011 May 12;6(5):e19470. doi: 10.1371/journal.pone.0019470 (PMC3093395; doi:10.1371/journal.pone.0019470)
Supplement: Table S4 — Gene expression microarray data of RAD21 depleted ESCs. (XLS) [file pone.0019470.s011.xls]

## Sheet: Sheet1
Probe Set ID	Gene Title	Gene Symbol	p-value(RAD21 vs. Luciferase Control)	Fold-Change(RAD21 vs. Luciferase Control)
1426858_at	inhibin beta-B /// similar to Inhbb protein	Inhbb /// LOC100046802	1.53844e-08	-28.53
1420361_at	solute carrier family 11 (proton-coupled divalent metal ion transporters), membe	Slc11a1	9.36585e-07	-9.00597
1447173_at	Leucine rich repeat containing 31	Lrrc31	1.79122e-07	-7.87955
1428662_a_at	HOP homeobox	Hopx	6.32926e-05	-7.37752
1460682_s_at	CEA-related cell adhesion molecule 1 /// CEA-related cell adhesion molecule 2	Ceacam1 /// Ceacam2	5.10345e-08	-7.07603
1427630_x_at	CEA-related cell adhesion molecule 1	Ceacam1	7.44347e-08	-7.02826
1425538_x_at	CEA-related cell adhesion molecule 1	Ceacam1	4.51018e-08	-6.96275
1425675_s_at	CEA-related cell adhesion molecule 1	Ceacam1	2.75347e-07	-6.48588
1416162_at	RAD21 homolog (S. pombe)	Rad21	1.58177e-09	-6.01706
1429524_at	myosin IF	Myo1f	6.08871e-08	-5.9373
1437479_x_at	T-box 3 /// similar to T-box 3 protein	LOC100047200 /// Tbx3	6.83793e-08	-5.9004
1416832_at	solute carrier family 39 (metal ion transporter), member 8	Slc39a8	4.98557e-06	-5.87613
1419665_a_at	nuclear protein 1	Nupr1	5.09688e-05	-5.75512
1419666_x_at	nuclear protein 1	Nupr1	2.80111e-05	-5.58561
1455021_at	gamma-aminobutyric acid (GABA-B) receptor, 1	Gabbr1	3.29015e-09	-5.27343
1436794_at	NLR family, pyrin domain containing 4F	Nlrp4f	3.85849e-06	-5.05194
1456242_at	predicted gene, EG653016	EG653016	1.40256e-13	-4.85501
1444390_at	PR domain containing 14	Prdm14	1.32669e-08	-4.75649
1432454_at	RIKEN cDNA 2410137M14 gene	2410137M14Rik	0.000104353	-4.73249
1439757_s_at	Eph receptor A4	Epha4	6.94856e-07	-4.69206
1451776_s_at	HOP homeobox	Hopx	1.27034e-05	-4.58234
1448029_at	T-box 3	Tbx3	3.7858e-08	-4.49301
1424037_at	inositol 1,4,5-trisphosphate 3-kinase A	Itpka	3.60192e-08	-4.4301
1418345_at	tumor necrosis factor (ligand) superfamily, member 13 /// tumor necrosis factor	Tnfsf12-tnfsf13 /// Tnfsf13	4.47724e-07	-4.29923
1429366_at	leucine rich repeat containing 34	Lrrc34	2.99196e-12	-4.2953
1422123_s_at	CEA-related cell adhesion molecule 1 /// CEA-related cell adhesion molecule 2	Ceacam1 /// Ceacam2	8.77039e-09	-4.21727
1453419_at	muscle and microspikes RAS	Mras	5.21055e-10	-4.16721
1448395_at	secreted frizzled-related protein 1	Sfrp1	1.23892e-09	-4.14556
1421929_at	Eph receptor A4	Epha4	2.68951e-08	-4.10006
1452142_at	solute carrier family 6 (neurotransmitter transporter, GABA), member 1	Slc6a1	5.10082e-07	-4.07101
1451701_x_at	claudin 3	Cldn3	0.000484475	-4.06593
1426601_at	solute carrier family 37 (glycerol-3-phosphate transporter), member 1	Slc37a1	5.20404e-06	-3.93576
1420909_at	vascular endothelial growth factor A	Vegfa	3.07372e-05	-3.79522
1421317_x_at	myeloblastosis oncogene	Myb	5.24412e-07	-3.78306
1422155_at	histone cluster 2, H3c2	Hist2h3c2	0.00171931	-3.77245
1452620_at	phosphoenolpyruvate carboxykinase 2 (mitochondrial)	Pck2	5.11769e-05	-3.7569
1434917_at	cordon-bleu	Cobl	5.58179e-09	-3.72971
1423232_at	ets variant gene 4 (E1A enhancer binding protein, E1AF)	Etv4	8.57592e-06	-3.67098
1449848_at	guanine nucleotide binding protein, alpha 14	Gna14	1.21999e-05	-3.64655
1416594_at	secreted frizzled-related protein 1	Sfrp1	1.31585e-07	-3.63543
1433959_at	zinc finger, matrin type 4	Zmat4	1.50431e-06	-3.62479
1449204_at	gap junction protein, beta 5	Gjb5	4.3889e-11	-3.61594
1431417_at	junction adhesion molecule 2	Jam2	1.69636e-10	-3.60096
1429021_at	Eph receptor A4	Epha4	3.05222e-10	-3.59772
1419608_a_at	melanoma inhibitory activity 1	Mia1	2.3204e-09	-3.59372
1418837_at	quinolinate phosphoribosyltransferase	Qprt	7.55841e-07	-3.57946
1426864_a_at	neural cell adhesion molecule 1	Ncam1	2.94864e-05	-3.5535
1451382_at	ChaC, cation transport regulator-like 1 (E. coli)	Chac1	0.00534301	-3.53764
1419766_at	SNF1-like kinase	Snf1lk	2.33402e-09	-3.53535
1452523_a_at	coiled-coil domain containing 130	Ccdc130	2.52205e-06	-3.52583
1429525_s_at	myosin IF	Myo1f	5.3839e-07	-3.4604
1425615_a_at	phosphoenolpyruvate carboxykinase 2 (mitochondrial)	Pck2	2.54742e-05	-3.4372
1422734_a_at	myeloblastosis oncogene	Myb	7.49294e-06	-3.43514
1448181_at	Kruppel-like factor 15	Klf15	6.55684e-10	-3.42151
1439204_at	sodium channel, voltage-gated, type III, alpha	Scn3a	2.06734e-05	-3.41663
1415907_at	cyclin D3	Ccnd3	1.58915e-10	-3.38981
1448609_at	thiosulfate sulfurtransferase, mitochondrial	Tst	2.31472e-08	-3.38562
1435113_x_at	stathmin-like 3	Stmn3	4.31457e-07	-3.37584
1417395_at	Kruppel-like factor 4 (gut)	Klf4	3.01873e-10	-3.37468
1432229_a_at	chromodomain protein, Y chromosome-like 2	Cdyl2	8.74898e-06	-3.35868
1432075_a_at	tektin 1	Tekt1	3.77724e-06	-3.33266
1424775_at	2'-5' oligoadenylate synthetase 1A	Oas1a	5.33487e-09	-3.32732
1417760_at	nuclear receptor subfamily 0, group B, member 1	Nr0b1	9.35522e-10	-3.32357
1460512_a_at	RIKEN cDNA 4930558O21 gene	4930558O21Rik	7.33699e-06	-3.32244
1420086_x_at	fibroblast growth factor 4	Fgf4	2.269e-12	-3.28321
1454838_s_at	expressed sequence AW548124 /// similar to Expressed sequence AW548124	AW548124 /// LOC100048505	0.00239823	-3.28143
1420085_at	fibroblast growth factor 4	Fgf4	6.76978e-13	-3.28129
1422986_at	estrogen related receptor, beta	Esrrb	2.12593e-06	-3.27694
1449328_at	lymphocyte antigen 75	Ly75	8.07861e-08	-3.26276
1428377_at	BTB (POZ) domain containing 11	Btbd11	1.83709e-09	-3.25789
1431416_a_at	junction adhesion molecule 2	Jam2	6.31514e-10	-3.25097
1438781_at	RIKEN cDNA E130014J05 gene	E130014J05Rik	5.17478e-06	-3.23456
1437085_at	RIKEN cDNA D630039A03 gene	D630039A03Rik	1.20778e-05	-3.21306
1416715_at	gap junction protein, beta 3	Gjb3	7.42113e-09	-3.20386
1426865_a_at	neural cell adhesion molecule 1	Ncam1	5.18786e-05	-3.20228
1439881_at	RIKEN cDNA C030013E06 gene	C030013E06Rik	5.06845e-06	-3.18837
1424393_s_at	alcohol dehydrogenase, iron containing, 1	Adhfe1	1.19558e-05	-3.18418
1453442_at	RIKEN cDNA 2310043M15 gene	2310043M15Rik	1.21146e-07	-3.18343
1421840_at	ATP-binding cassette, sub-family A (ABC1), member 1	Abca1	4.27301e-07	-3.17797
1449590_a_at	muscle and microspikes RAS	Mras	1.1783e-12	-3.15729
1435455_at	expressed sequence C79267	C79267	2.82114e-09	-3.12429
1452514_a_at	kit oncogene	Kit	8.97015e-07	-3.11988
1451782_a_at	solute carrier family 29 (nucleoside transporters), member 1	Slc29a1	6.13638e-10	-3.10994
1415837_at	kallikrein 1	Klk1	7.03791e-05	-3.09144
1455794_at	smoothelin-like 2	Smtnl2	1.27131e-07	-3.09114
1448965_at	INO80 complex homolog 1 (S. cerevisiae) /// similar to yeast INO80-like protein	Inoc1 /// LOC100048476	0.00327128	-3.08603
1428136_at	secreted frizzled-related protein 1	Sfrp1	2.82768e-06	-3.06763
1418091_at	transcription factor CP2-like 1	Tcfcp2l1	3.89983e-08	-3.05462
1417785_at	phospholipase A1 member A	Pla1a	0.000432103	-3.05414
1460181_at	stathmin-like 3	Stmn3	1.04508e-07	-3.0465
1427996_at	cDNA sequence BC028528	BC028528	2.1649e-08	-3.0232
1450194_a_at	myeloblastosis oncogene	Myb	2.74618e-06	-3.02313
1435374_at	Transcribed locus	---	1.07052e-12	-3.02118
1416161_at	RAD21 homolog (S. pombe)	Rad21	7.32706e-07	-2.99329
1453558_at	RIKEN cDNA 4930504H06 gene	4930504H06Rik	3.61081e-06	-2.99252
1425107_a_at	leukemia inhibitory factor receptor	Lifr	3.18436e-06	-2.98348
1424220_a_at	porcupine homolog (Drosophila)	Porcn	2.13179e-05	-2.96752
1451502_at	phospholipase A2, group X	Pla2g10	3.03637e-05	-2.94432
1425640_at	AF4/FMR2 family, member 1	Aff1	1.2e-05	-2.93693
1435679_at	optineurin	Optn	1.01254e-05	-2.93642
1418736_at	UDP-GalNAc:betaGlcNAc beta 1,3-galactosaminyltransferase, polypeptide 1	B3galnt1	1.20912e-09	-2.93466
1423786_at	RIKEN cDNA 8430410A17 gene	8430410A17Rik	2.23938e-13	-2.92906
1434542_at	glutamic pyruvate transaminase (alanine aminotransferase) 2	Gpt2	2.66392e-05	-2.92074
1435017_at	melanoma nuclear protein 13	Mel13	1.09867e-09	-2.92047
1447166_at	---	---	5.06485e-05	-2.91651
1426981_at	proprotein convertase subtilisin/kexin type 6	Pcsk6	3.76395e-10	-2.91594
1455825_s_at	ligand of numb-protein X 1	Lnx1	4.22573e-06	-2.90936
1435666_at	microtubule associated serine/threonine kinase 3	Mast3	1.78549e-05	-2.88245
1443381_at	ets variant gene 4 (E1A enhancer binding protein, E1AF)	Etv4	0.00412841	-2.87466
1453782_at	RIKEN cDNA 3021401C12 gene	3021401C12Rik	0.000322934	-2.8743
1436332_at	heat shock protein, alpha-crystallin-related, B6	Hspb6	0.00116596	-2.86431
1455300_at	RIKEN cDNA E130014J05 gene	E130014J05Rik	1.05182e-09	-2.86231
1449592_at	transcription factor 15	Tcf15	1.01267e-07	-2.83555
1417408_at	coagulation factor III	F3	3.29971e-06	-2.83502
1460285_at	integrin alpha 9	Itga9	1.12484e-05	-2.83195
1439029_at	glutamic pyruvate transaminase (alanine aminotransferase) 2	Gpt2	0.00109918	-2.81367
1459838_s_at	BTB (POZ) domain containing 11	Btbd11	2.47249e-11	-2.80934
1422912_at	bone morphogenetic protein 4	Bmp4	5.89022e-07	-2.80432
1427708_a_at	neurofibromatosis 2	Nf2	3.06361e-11	-2.78723
1423886_at	laminin, gamma 1	Lamc1	2.02247e-05	-2.7857
1451605_at	dyslexia susceptibility 1 candidate 1 homolog (human)	Dyx1c1	1.28677e-06	-2.77736
1426808_at	lectin, galactose binding, soluble 3	Lgals3	1.86317e-06	-2.75232
1454991_at	solute carrier family 7 (cationic amino acid transporter, y+ system), member 1	Slc7a1	2.8745e-05	-2.74376
1418538_at	KDEL (Lys-Asp-Glu-Leu) endoplasmic reticulum protein retention receptor 3	Kdelr3	8.67265e-06	-2.74226
1418453_a_at	ATPase, Na+/K+ transporting, beta 1 polypeptide	Atp1b1	6.33117e-12	-2.74109
1422937_at	frizzled homolog 5 (Drosophila)	Fzd5	1.81125e-08	-2.73907
1449573_at	alpha-kinase 3	Alpk3	5.86507e-05	-2.72587
1417394_at	Kruppel-like factor 4 (gut)	Klf4	1.74674e-09	-2.71819
1421924_at	solute carrier family 2 (facilitated glucose transporter), member 3	Slc2a3	0.00138106	-2.70626
1434651_a_at	claudin 3	Cldn3	0.00174504	-2.70489
1456225_x_at	tribbles homolog 3 (Drosophila)	Trib3	2.80745e-05	-2.70477
1424719_a_at	microtubule-associated protein tau	Mapt	3.73401e-07	-2.70381
1436926_at	estrogen related receptor, beta	Esrrb	2.96185e-08	-2.69162
1424556_at	pyrroline-5-carboxylate reductase 1	Pycr1	2.79805e-05	-2.67394
1450350_a_at	Jun dimerization protein 2	Jundm2	8.70398e-05	-2.66634
1418649_at	EGL nine homolog 3 (C. elegans)	Egln3	0.0114586	-2.66512
1418836_at	quinolinate phosphoribosyltransferase	Qprt	4.82323e-08	-2.65603
1415673_at	phosphoserine phosphatase	Psph	2.85641e-06	-2.63343
1416737_at	glycogen synthase 1, muscle	Gys1	7.41906e-07	-2.62913
1427115_at	myosin, heavy polypeptide 3, skeletal muscle, embryonic	Myh3	0.000458196	-2.62647
1418741_at	integrin beta 7	Itgb7	0.000492947	-2.6233
1417575_at	OTU domain, ubiquitin aldehyde binding 2	Otub2	5.29872e-05	-2.6132
1425396_a_at	lymphocyte protein tyrosine kinase	Lck	4.31508e-07	-2.61255
1428839_at	WD repeat domain 53	Wdr53	0.000875906	-2.60047
1443621_at	F-box protein 39	Fbxo39	3.35016e-05	-2.59457
1427482_a_at	carbonic anhydrase 8 /// similar to Carbonic anhydrase-related protein (CARP) (C	Car8 /// LOC676792	7.27955e-06	-2.58944
1448908_at	phosphatidic acid phosphatase type 2B	Ppap2b	1.08946e-06	-2.584
1448371_at	myosin light chain, phosphorylatable, fast skeletal muscle	Mylpf	1.53315e-11	-2.5831
1432238_at	spermatogenesis associated, serine-rich 1	Spats1	2.73968e-06	-2.57974
1437445_at	transient receptor potential cation channel, subfamily M, member 1	Trpm1	0.0871058	-2.57691
1435913_at	beta-1,4-N-acetyl-galactosaminyl transferase 4	B4galnt4	1.03946e-07	-2.56458
1426065_a_at	tribbles homolog 3 (Drosophila)	Trib3	9.05026e-06	-2.56228
1423549_at	solute carrier family 1 (glutamate/neutral amino acid transporter), member 4	Slc1a4	0.00492119	-2.55474
1418677_at	actinin alpha 3	Actn3	8.00855e-09	-2.54669
1426597_s_at	expressed sequence C79267	C79267	9.97517e-09	-2.54171
1425166_at	retinoblastoma-like 1 (p107)	Rbl1	7.23698e-08	-2.53134
1418648_at	EGL nine homolog 3 (C. elegans)	Egln3	0.0198465	-2.52864
1423436_at	glutathione S-transferase, alpha 3	Gsta3	3.79598e-08	-2.52149
1421618_at	myosin IF	Myo1f	1.94919e-07	-2.51703
1444036_at	Transcribed locus	---	0.00242078	-2.51505
1460569_x_at	claudin 3	Cldn3	0.000103096	-2.5064
1453072_at	G protein-coupled receptor 160	Gpr160	2.22712e-06	-2.50529
1448977_at	transcription factor AP-2, gamma	Tcfap2c	2.02265e-05	-2.49559
1430208_at	keratin 42	Krt42	2.83272e-07	-2.49403
1420964_at	ectodermal-neural cortex 1	Enc1	2.56217e-05	-2.49154
1458535_at	Adult male spinal cord cDNA, RIKEN full-length enriched library, clone:A330040D2	---	8.91973e-06	-2.48954
1418467_at	SWI/SNF related, matrix associated, actin dependent regulator of chromatin, subf	Smarcd3	0.000157929	-2.47811
1436568_at	junction adhesion molecule 2	Jam2	1.63212e-07	-2.46936
1435386_at	Von Willebrand factor homolog	Vwf	8.92866e-05	-2.46709
1435477_s_at	Fc receptor, IgG, low affinity IIb	Fcgr2b	7.40879e-05	-2.45807
1441793_at	Ring finger protein 39	Rnf39	6.18889e-08	-2.45588
1418868_at	engrailed 2	En2	3.20445e-05	-2.4514
1453127_at	protein phosphatase 1J	Ppm1j	0.000105526	-2.4502
1421708_a_at	signal transducer and activator of transcription 6	Stat6	1.28824e-09	-2.44282
1435551_at	formin homology 2 domain containing 3	Fhod3	2.16156e-05	-2.44104
1438474_at	ankyrin repeat domain 35	Ankrd35	5.20743e-06	-2.43765
1450387_s_at	adenylate kinase 3 alpha-like 1 /// similar to adenylate kinase 4	Ak3l1 /// LOC100047616	1.30253e-06	-2.43532
1426353_at	signal transducer and activator of transcription 6	Stat6	6.39451e-12	-2.43496
1419240_at	testis expressed gene 14	Tex14	1.86724e-05	-2.43323
1451095_at	asparagine synthetase	Asns	1.05468e-06	-2.43295
1451339_at	sulfite oxidase	Suox	1.70128e-05	-2.42782
1454806_at	DNA segment, Chr 12, ERATO Doi 553, expressed	D12Ertd553e	6.47514e-07	-2.42767
1423890_x_at	ATPase, Na+/K+ transporting, beta 1 polypeptide	Atp1b1	4.06174e-12	-2.42588
1455281_at	WD repeat domain 33	Wdr33	0.000886938	-2.42463
1420852_a_at	UDP-GlcNAc:betaGal beta-1,3-N-acetylglucosaminyltransferase 2	B3gnt2	1.30698e-06	-2.42314
1427930_at	pyridoxal (pyridoxine, vitamin B6) kinase	Pdxk	7.04023e-05	-2.422
1420425_at	PR domain containing 1, with ZNF domain	Prdm1	5.20831e-06	-2.41785
1417332_at	regulatory factor X, 2 (influences HLA class II expression)	Rfx2	8.91934e-08	-2.40757
1417073_a_at	quaking	Qk	2.1118e-09	-2.40704
1448389_at	WD repeat domain 5	Wdr5	1.40268e-05	-2.40499
1438470_at	suppressor of cytokine signaling 2	Socs2	0.000174836	-2.40356
1429833_at	lymphocyte antigen 6 complex, locus G6E	Ly6g6e	1.0905e-05	-2.40155
1449408_at	junction adhesion molecule 2	Jam2	1.42981e-09	-2.40002
1452289_a_at	ring finger protein 135	Rnf135	7.80758e-09	-2.39093
1426423_at	serine hydroxymethyltransferase 2 (mitochondrial)	Shmt2	5.29624e-07	-2.38132
1437648_at	phosphate cytidylyltransferase 1, choline, beta isoform	Pcyt1b	3.15608e-05	-2.37588
1450206_at	deleted in liver cancer 1	Dlc1	6.2531e-08	-2.37293
1451594_s_at	serine (or cysteine) peptidase inhibitor, clade B, member 6c	Serpinb6c	0.00112924	-2.37096
1460206_at	GRP1 (general receptor for phosphoinositides 1)-associated scaffold protein	Grasp	0.000825968	-2.36722
1426734_at	cDNA sequence BC022623	BC022623	1.63689e-06	-2.36695
1419288_at	junction adhesion molecule 2	Jam2	0.00108526	-2.36555
1430546_at	crystallin, zeta (quinone reductase)-like 1	Cryzl1	1.68923e-07	-2.36136
1426334_a_at	BCL2-like 11 (apoptosis facilitator)	Bcl2l11	0.00122247	-2.35991
1455731_at	solute carrier family 29 (nucleoside transporters), member 3	Slc29a3	2.1505e-05	-2.35761
1416999_at	sphingomyelin phosphodiesterase 2, neutral	Smpd2	6.01033e-09	-2.34972
1437092_at	similar to CAP-GLY domain containing linker protein family, member 4	LOC100048376	0.000410994	-2.3453
1455007_s_at	glutamic pyruvate transaminase (alanine aminotransferase) 2	Gpt2	0.000622042	-2.34269
1439300_at	cysteine-rich hydrophobic domain 1	Chic1	0.00407577	-2.339
1419253_at	methylenetetrahydrofolate dehydrogenase (NAD+ dependent), methenyltetrahydrofola	Mthfd2	0.000407225	-2.32161
1421830_at	adenylate kinase 3 alpha-like 1 /// similar to adenylate kinase 4	Ak3l1 /// LOC100047616	4.88247e-08	-2.32112
1440997_at	trinucleotide repeat containing 6C	Tnrc6c	0.000127832	-2.31602
1434285_at	FERM domain containing 4A	Frmd4a	3.25428e-05	-2.31313
1443935_at	cDNA sequence BC032203	BC032203	2.18789e-11	-2.30736
1455197_at	Rho family GTPase 1	Rnd1	5.3229e-08	-2.30346
1437759_at	Phosphofructokinase, platelet	Pfkp	0.000121435	-2.30186
1450380_at	ependymin related protein 1 (zebrafish)	Epdr1	0.000473507	-2.29838
1425366_a_at	Hus1 homolog (S. pombe)	Hus1	0.000154823	-2.29317
1425891_a_at	GH regulated TBC protein 1	Grtp1	4.04933e-12	-2.28764
1423636_at	WD repeat domain 31	Wdr31	1.9445e-05	-2.28522
1433812_at	Lix1-like	Lix1l	6.24584e-08	-2.28071
1418949_at	growth differentiation factor 15	Gdf15	0.000812786	-2.27049
1457915_at	RIKEN cDNA 4833442J19 gene	4833442J19Rik	5.94865e-06	-2.26802
1455063_at	expressed sequence AW061290	AW061290	6.14312e-06	-2.26787
1433966_x_at	asparagine synthetase	Asns	3.54634e-06	-2.26697
1439036_a_at	ATPase, Na+/K+ transporting, beta 1 polypeptide	Atp1b1	6.66577e-11	-2.26537
1438385_s_at	glutamic pyruvate transaminase (alanine aminotransferase) 2	Gpt2	0.000487443	-2.26405
1453683_a_at	centrosomal protein 55	Cep55	0.000298309	-2.25968
1455604_at	frizzled homolog 5 (Drosophila)	Fzd5	6.62508e-10	-2.25685
1421523_at	fibroblast growth factor 17	Fgf17	0.00170526	-2.25397
1416759_at	microtubule associated monoxygenase, calponin and LIM domain containing 1	Mical1	7.79521e-08	-2.25372
1457193_at	myeloid/lymphoid or mixed-lineage leukemia 3	Mll3	0.00224328	-2.2491
1428357_at	RIKEN cDNA 2610019F03 gene	2610019F03Rik	1.00709e-06	-2.24844
1447094_at	---	---	0.00249895	-2.24788
1416997_a_at	huntingtin-associated protein 1	Hap1	0.000405395	-2.24771
1433657_at	RIKEN cDNA A130092J06 gene	A130092J06Rik	3.46459e-05	-2.245
1436742_a_at	gene model 1967, (NCBI)	Gm1967	2.53296e-08	-2.24344
1434836_at	nuclear factor of activated T-cells, cytoplasmic, calcineurin-dependent 2 intera	Nfatc2ip	3.81229e-11	-2.24112
1418025_at	basic helix-loop-helix domain containing, class B2	Bhlhb2	0.0252358	-2.24086
1448150_at	nucleoporin 62	Nup62	6.75967e-07	-2.23839
1426025_s_at	lysosomal-associated protein transmembrane 5	Laptm5	1.16029e-05	-2.23609
1419021_at	mcf.2 transforming sequence	Mcf2	3.24032e-10	-2.23507
1440197_at	cDNA sequence BC032203	BC032203	2.70759e-06	-2.23267
1456610_at	jumonji domain containing 3	Jmjd3	6.12128e-07	-2.2206
1453412_a_at	SEC14-like 1 (S. cerevisiae)	Sec14l1	9.96883e-09	-2.21978
1460363_at	trinucleotide repeat containing 6C	Tnrc6c	9.97687e-09	-2.21837
1419254_at	methylenetetrahydrofolate dehydrogenase (NAD+ dependent), methenyltetrahydrofola	Mthfd2	0.000381575	-2.2155
1418350_at	heparin-binding EGF-like growth factor	Hbegf	4.41246e-09	-2.21474
1417896_at	tight junction protein 3	Tjp3	1.07858e-05	-2.20448
1419289_a_at	synaptogyrin 1	Syngr1	3.7177e-10	-2.20389
1422523_at	silver	Si	5.25715e-11	-2.19584
1453011_at	3-hydroxybutyrate dehydrogenase, type 2	Bdh2	6.49863e-09	-2.18717
1428599_at	kinase non-catalytic C-lobe domain (KIND) containing 1	Kndc1	3.13931e-05	-2.18241
1423702_at	H1 histone family, member 0	H1f0	1.2193e-07	-2.17104
1434178_at	myeloid/lymphoid or mixed-lineage leukemia 3	Mll3	1.61694e-06	-2.17068
1451123_at	RIKEN cDNA C330016O10 gene	C330016O10Rik	3.91161e-08	-2.16356
1451152_a_at	ATPase, Na+/K+ transporting, beta 1 polypeptide	Atp1b1	4.04929e-11	-2.16041
1425708_at	ring finger protein 17	Rnf17	5.12971e-05	-2.1568
1415846_a_at	lactate dehydrogenase C	Ldhc	7.00309e-05	-2.15621
1440867_at	sprouty homolog 4 (Drosophila)	Spry4	2.13625e-06	-2.15507
1455529_at	mex3 homolog A (C. elegans)	Mex3a	4.96027e-08	-2.15295
1430125_s_at	PQ loop repeat containing 1	Pqlc1	8.95778e-07	-2.15238
1454992_at	solute carrier family 7 (cationic amino acid transporter, y+ system), member 1	Slc7a1	0.000404525	-2.14651
1451739_at	Kruppel-like factor 5	Klf5	5.02559e-06	-2.14208
1432227_at	Suppressor of variegation 3-9 homolog 1 (Drosophila)	Suv39h1	1.15528e-05	-2.14084
1436074_at	cDNA sequence AY078069	AY078069	0.000179984	-2.14028
1451129_at	calbindin 2	Calb2	0.00107473	-2.13725
1439427_at	claudin 9	Cldn9	0.0102626	-2.13724
1426146_a_at	choline phosphotransferase 1	Chpt1	1.57527e-05	-2.12693
1426567_a_at	PQ loop repeat containing 1	Pqlc1	2.45601e-05	-2.12616
1435651_a_at	SWI/SNF-related, matrix-associated actin-dependent regulator of chromatin, subfa	Smarcad1	1.98583e-05	-2.12373
1418349_at	heparin-binding EGF-like growth factor	Hbegf	4.49133e-06	-2.12137
1417276_at	tubby-like protein 2	Tulp2	1.52858e-06	-2.11888
1436300_at	receptor interacting protein kinase 5	Ripk5	1.26934e-05	-2.11642
1456140_at	similar to OPR	LOC100045988	6.81109e-06	-2.11601
1436382_at	zinc finger and BTB domain containing 12	Zbtb12	0.000477811	-2.11518
1431057_a_at	protease, serine, 23	Prss23	0.0907434	-2.11294
1451746_a_at	autophagy-related 12 (yeast)	Atg12	6.82575e-07	-2.1127
1434891_at	prostaglandin F2 receptor negative regulator	Ptgfrn	1.04039e-06	-2.10898
1444779_s_at	zinc finger protein 59	Zfp59	5.10436e-11	-2.10627
1456890_at	DEAD (Asp-Glu-Ala-Asp) box polypeptide 58	Ddx58	0.000119567	-2.10359
1423627_at	NAD(P)H dehydrogenase, quinone 1	Nqo1	7.15941e-08	-2.10313
1418709_at	cytochrome c oxidase, subunit VIIa 1	Cox7a1	5.5697e-08	-2.10224
1437152_at	mex3 homolog B (C. elegans)	Mex3b	0.000859224	-2.10074
1424999_at	RIKEN cDNA 1700022C21 gene	1700022C21Rik	4.98333e-08	-2.10065
1449504_at	karyopherin (importin) alpha 1	Kpna1	8.95606e-05	-2.09786
1430547_s_at	crystallin, zeta (quinone reductase)-like 1	Cryzl1	3.28693e-05	-2.09771
1435116_at	RIKEN cDNA 4933403G14 gene	4933403G14Rik	3.01314e-05	-2.08903
1448596_at	solute carrier family 6 (neurotransmitter transporter, creatine), member 8	Slc6a8	3.04619e-06	-2.08881
1430634_a_at	phosphofructokinase, platelet	Pfkp	2.71852e-05	-2.08814
1427770_a_at	solute carrier family 2 (facilitated glucose transporter), member 3	Slc2a3	0.00656805	-2.08048
1437929_at	dapper homolog 2, antagonist of beta-catenin (xenopus)	Dact2	4.19603e-07	-2.0799
1417794_at	zinc finger, MYM-type 3	Zmym3	1.5869e-05	-2.07691
1438417_at	PWWP domain containing 2B	Pwwp2b	0.000668	-2.07433
1418147_at	transcription factor AP-2, gamma	Tcfap2c	0.000371825	-2.0725
1423276_at	immunoglobulin-like domain containing receptor 1	Ildr1	1.31483e-05	-2.07213
1419277_at	ubiquitin specific peptidase 48 /// hypothetical protein LOC674195	LOC674195 /// Usp48	1.84124e-05	-2.07154
1425850_a_at	NIMA (never in mitosis gene a)-related expressed kinase 6	Nek6	0.000275501	-2.0707
1434261_at	signal-induced proliferation-associated 1 like 2	Sipa1l2	0.000915447	-2.06976
1440346_at	Jumonji domain containing 3	Jmjd3	0.000134625	-2.06933
1443710_s_at	spermatogenesis associated, serine-rich 1	Spats1	1.33975e-06	-2.06714
1423537_at	growth associated protein 43	Gap43	9.5129e-07	-2.06586
1423889_at	predicted gene, EG434402	EG434402	0.000108857	-2.06553
1416268_at	E26 avian leukemia oncogene 2, 3' domain	Ets2	1.26661e-07	-2.06304
1455061_a_at	acetyl-Coenzyme A acyltransferase 2 (mitochondrial 3-oxoacyl-Coenzyme A thiolase	Acaa2	1.44938e-05	-2.06106
1448326_a_at	cellular retinoic acid binding protein I	Crabp1	2.00235e-09	-2.06029
1417661_at	RAD52 motif 1	Rdm1	5.43664e-09	-2.05981
1453111_a_at	solute carrier family 25, member 39	Slc25a39	7.91238e-06	-2.05697
1439765_x_at	keratin 42	Krt42	3.86537e-06	-2.05464
1417193_at	superoxide dismutase 2, mitochondrial	Sod2	9.59796e-11	-2.05461
1421365_at	follistatin	Fst	0.000373683	-2.05385
1448107_x_at	kallikrein 1	Klk1	0.0106793	-2.05267
1425927_a_at	activating transcription factor 5	Atf5	0.000426286	-2.05084
1456256_at	eukaryotic translation initiation factor 5	Eif5	2.56501e-05	-2.04622
1418356_at	mercaptopyruvate sulfurtransferase	Mpst	2.24388e-07	-2.04156
1419135_at	lymphotoxin B	Ltb	0.00113778	-2.03967
1436400_at	---	---	1.89637e-05	-2.03769
1436546_at	Lix1-like	Lix1l	0.000392627	-2.03553
1449119_at	ariadne homolog 2 (Drosophila)	Arih2	2.89817e-06	-2.03411
1435774_at	expressed sequence AV024533	AV024533	1.39272e-06	-2.03176
1421302_a_at	guanine nucleotide binding protein, alpha 15	Gna15	0.000267782	-2.02879
1440965_at	Phosphatidylinositol glycan anchor biosynthesis, class L	Pigl	1.05595e-08	-2.02714
1440343_at	ribosomal protein S6 kinase, polypeptide 5	Rps6ka5	1.36256e-05	-2.02592
1448044_a_at	predicted gene, ENSMUSG00000074284	ENSMUSG00000074284	0.000311374	-2.02586
1441921_x_at	estrogen related receptor, beta	Esrrb	1.45792e-07	-2.02581
1425213_at	RIKEN cDNA 6430514L14 gene	6430514L14Rik	0.000189756	-2.02239
1457279_at	Adult male corpora quadrigemina cDNA, RIKEN full-length enriched library, clone:	---	1.95741e-05	-2.01442
1453295_at	additional sex combs like 2 (Drosophila)	Asxl2	0.00606628	-2.01039
1460304_a_at	upstream binding transcription factor, RNA polymerase I	Ubtf	0.0012697	-2.01028
1427969_s_at	zinc finger protein 654	Zfp654	2.14078e-10	-2.00873
1435448_at	BCL2-like 11 (apoptosis facilitator)	Bcl2l11	2.59196e-07	-2.00807
1428580_at	biliverdin reductase A	Blvra	5.26831e-07	-2.00415
1459679_s_at	myosin IB	Myo1b	1.96013e-06	-2.00304
1432023_a_at	RIKEN cDNA 1700019H03 gene	1700019H03Rik	4.31794e-07	-2.00019
1451021_a_at	Kruppel-like factor 5	Klf5	1.38131e-07	-2.00002
1448330_at	glutathione S-transferase, mu 1	Gstm1	1.76905e-07	-1.99898
1419810_x_at	Rho GTPase activating protein 9	Arhgap9	0.00803488	-1.99872
1421606_a_at	sulfotransferase family 4A, member 1	Sult4a1	8.74101e-06	-1.99753
1438520_at	solute carrier family 25, member 36	Slc25a36	1.54934e-05	-1.99743
1426257_a_at	seryl-aminoacyl-tRNA synthetase	Sars	3.1367e-07	-1.99592
1451362_at	RAB7, member RAS oncogene family-like 1	Rab7l1	5.56237e-08	-1.99567
1452017_at	SRY-box containing gene 15	Sox15	1.77775e-09	-1.99548
1453554_a_at	WD repeat domain 33	Wdr33	8.36483e-09	-1.99361
1436128_at	pleckstrin homology domain containing, family A (phosphoinositide binding specif	Plekha8	1.63602e-06	-1.99313
1456005_a_at	BCL2-like 11 (apoptosis facilitator)	Bcl2l11	3.59973e-08	-1.99182
1422798_at	contactin associated protein-like 2	Cntnap2	0.000418412	-1.99056
1449146_at	Notch gene homolog 4 (Drosophila)	Notch4	1.29702e-05	-1.98914
1441340_at	centrosomal protein 68	Cep68	2.26747e-07	-1.98788
1434179_at	myeloid/lymphoid or mixed-lineage leukemia 3	Mll3	7.67008e-07	-1.98605
1439659_at	mediator complex subunit 20 /// ubiquitin specific peptidase 49	Med20 /// Usp49	0.000238808	-1.9844
1426929_at	bruno-like 4, RNA binding protein (Drosophila) /// similar to CUG-BP and ETR-3 l	Brunol4 /// LOC100044908	0.00024299	-1.98189
1427878_at	RIKEN cDNA 0610010O12 gene	0610010O12Rik	2.27762e-08	-1.97854
1434465_x_at	very low density lipoprotein receptor	Vldlr	0.00229352	-1.97838
1455938_x_at	RAD21 homolog (S. pombe)	Rad21	0.000202526	-1.9764
1448135_at	activating transcription factor 4	Atf4	3.56288e-06	-1.97594
1448610_a_at	superoxide dismutase 2, mitochondrial	Sod2	1.01367e-10	-1.97587
1437813_at	absent in melanoma 1-like	Aim1l	1.54553e-07	-1.97512
1423316_at	transmembrane protein 39a	Tmem39a	4.23083e-11	-1.97451
1455658_at	CGG triplet repeat binding protein 1	Cggbp1	7.39798e-06	-1.97404
1418395_at	solute carrier family 47, member 1	Slc47a1	2.26583e-05	-1.97249
1449109_at	suppressor of cytokine signaling 2	Socs2	6.25349e-07	-1.96922
1418250_at	ADP-ribosylation factor-like 4D /// hypothetical protein LOC100044157	Arl4d /// LOC100044157	2.33356e-07	-1.96903
1421076_at	SERTA domain containing 3	Sertad3	4.66868e-07	-1.96903
1448819_at	eukaryotic translation initiation factor 2, subunit 2 (beta)	Eif2s2	4.2638e-11	-1.96741
1429865_at	RIKEN cDNA 4931417G12 gene	4931417G12Rik	2.48609e-06	-1.9669
1435835_at	Meckel syndrome, type 1	Mks1	3.82048e-08	-1.96667
1452161_at	TCDD-inducible poly(ADP-ribose) polymerase	Tiparp	4.74555e-05	-1.96502
1443729_at	metastasis suppressor 1	Mtss1	0.000106991	-1.95953
1460638_at	tyrosyl-tRNA synthetase	Yars	1.63478e-06	-1.95911
1428092_at	cell division cycle 5-like (S. pombe)	Cdc5l	4.15486e-09	-1.95648
1456898_at	similar to hCG45299	LOC100045958	8.44805e-08	-1.95633
1421301_at	Zic finger protein of the cerebellum 2	Zic2	2.49829e-08	-1.95607
1417561_at	apolipoprotein C-I	Apoc1	5.75025e-07	-1.95486
1430111_a_at	branched chain aminotransferase 1, cytosolic	Bcat1	9.4834e-07	-1.95286
1455049_at	immunoglobulin superfamily, member 3	Igsf3	0.00252418	-1.95114
1416504_at	Unc-51 like kinase 1 (C. elegans)	Ulk1	0.000438023	-1.95078
1418794_at	CDP-diacylglycerol synthase (phosphatidate cytidylyltransferase) 2	Cds2	1.08852e-09	-1.94775
1424295_at	developmental pluripotency-associated 3	Dppa3	1.20435e-05	-1.94726
1439776_at	2-oxoglutarate and iron-dependent oxygenase domain containing 1	Ogfod1	0.000493467	-1.94639
1436932_at	grainyhead-like 3 (Drosophila)	Grhl3	0.000105826	-1.94622
1438025_at	mitochondrial translational release factor 1-like	Mtrf1l	2.49124e-06	-1.9434
1421654_a_at	lamin A	Lmna	0.000520681	-1.94276
1419238_at	ATP-binding cassette, sub-family A (ABC1), member 7	Abca7	1.8063e-05	-1.94139
1460222_at	SH3-domain binding protein 1	Sh3bp1	8.39805e-06	-1.94136
1423885_at	laminin, gamma 1	Lamc1	5.47184e-07	-1.9413
1422471_at	peroxisomal biogenesis factor 13	Pex13	4.32596e-10	-1.94071
1427931_s_at	pyridoxal (pyridoxine, vitamin B6) kinase	Pdxk	5.43431e-05	-1.9384
1455214_at	microphthalmia-associated transcription factor	Mitf	2.48709e-07	-1.93696
1424097_at	ELOVL family member 7, elongation of long chain fatty acids (yeast)	Elovl7	2.46471e-06	-1.93639
1451491_at	BCDIN3 domain containing	Bcdin3d	2.8935e-05	-1.93587
1435929_at	RIKEN cDNA 9630033F20 gene	9630033F20Rik	1.85204e-07	-1.93341
1435580_at	RIKEN cDNA C230081A13 gene	C230081A13Rik	4.31674e-06	-1.93201
1421998_at	torsin family 3, member A /// similar to ADIR1	LOC100047963 /// Tor3a	1.48717e-07	-1.93146
1448306_at	nuclear factor of kappa light chain gene enhancer in B-cells inhibitor, alpha	Nfkbia	1.81183e-06	-1.93085
1417804_at	RAS, guanyl releasing protein 2	Rasgrp2	2.42254e-06	-1.92801
1423227_at	keratin 17	Krt17	0.000518907	-1.92762
1418577_at	tripartite motif protein 8	Trim8	2.02577e-06	-1.92647
1452394_at	cysteinyl-tRNA synthetase	Cars	7.30372e-06	-1.92514
1452000_s_at	seryl-aminoacyl-tRNA synthetase	Sars	2.15661e-07	-1.92338
1438035_at	expressed sequence AW061290	AW061290	0.000119167	-1.92176
1417514_at	synovial sarcoma, X breakpoint 2 interacting protein	Ssx2ip	2.37158e-05	-1.92068
1426656_at	RIKEN cDNA 4930504E06 gene	4930504E06Rik	8.55597e-09	-1.91799
1424942_a_at	myelocytomatosis oncogene	Myc	1.01486e-05	-1.91775
1459211_at	GLI-Kruppel family member GLI2	Gli2	1.05658e-08	-1.91659
1418739_at	serum/glucocorticoid regulated kinase 2	Sgk2	3.38443e-06	-1.91624
1449031_at	Cbp/p300-interacting transactivator with Glu/Asp-rich carboxy-terminal domain 1	Cited1	0.016453	-1.91506
1418792_at	SH3-domain GRB2-like 2	Sh3gl2	2.56797e-08	-1.91405
1423596_at	NIMA (never in mitosis gene a)-related expressed kinase 6	Nek6	3.02488e-06	-1.91212
1451064_a_at	phosphoserine aminotransferase 1	Psat1	0.000397549	-1.91138
1428195_at	RIKEN cDNA 4631427C17 gene	4631427C17Rik	6.88625e-05	-1.91032
1446086_s_at	GLI-Kruppel family member GLI2	Gli2	2.19569e-07	-1.91022
1456003_a_at	solute carrier family 1 (glutamate/neutral amino acid transporter), member 4	Slc1a4	0.00310072	-1.91012
1424724_a_at	DNA segment, Chr 16, ERATO Doi 472, expressed	D16Ertd472e	0.00019875	-1.90944
1416416_x_at	glutathione S-transferase, mu 1	Gstm1	9.66212e-08	-1.90621
1453783_at	similar to hCG45299	LOC100045958	4.69467e-06	-1.90363
1434111_at	latrophilin 2 /// similar to calcium-independent alpha-latrotoxin receptor homol	LOC100048050 /// Lphn2	0.000331926	-1.90298
1419547_at	fumarylacetoacetate hydrolase domain containing 1	Fahd1	1.21689e-09	-1.90258
1423292_a_at	periaxin	Prx	1.29449e-05	-1.89998
1426046_a_at	Rab geranylgeranyl transferase, a subunit	Rabggta	0.000145817	-1.89955
1431232_a_at	MAX gene associated	Mga	1.16093e-07	-1.89933
1435545_at	cDNA sequence BC032203	BC032203	7.58467e-06	-1.89863
1439954_at	RIKEN cDNA 6430514M23 gene	6430514M23Rik	0.00266154	-1.89719
1450029_s_at	integrin alpha 9	Itga9	1.04797e-07	-1.89582
1457774_at	RIKEN cDNA 2310079N02 gene	2310079N02Rik	1.85623e-06	-1.89496
1448910_at	peroxisomal trans-2-enoyl-CoA reductase	Pecr	7.87914e-09	-1.89398
1444763_at	protein tyrosine phosphatase, receptor type, K	Ptprk	4.59822e-06	-1.89339
1430150_at	DCP2 decapping enzyme homolog (S. cerevisiae)	Dcp2	0.000372041	-1.89237
1429628_at	RIKEN cDNA 6330407J23 gene	6330407J23Rik	0.0160702	-1.89182
1437012_x_at	Rap guanine nucleotide exchange factor (GEF) 3	Rapgef3	0.000640224	-1.89174
1440459_at	senataxin	Setx	1.848e-06	-1.88915
1449167_at	erythrocyte protein band 4.1-like 4a	Epb4.1l4a	2.14307e-07	-1.88771
1437647_at	death inducer-obliterator 1	Dido1	1.63314e-05	-1.8876
1446085_at	---	---	0.00426933	-1.88588
1417738_at	RAB25, member RAS oncogene family	Rab25	0.00012682	-1.88449
1450282_at	fibroblast growth factor 4	Fgf4	3.14928e-05	-1.88365
1432459_a_at	zinc finger and BTB domain containing 32	Zbtb32	0.000298065	-1.88316
1453392_at	RIKEN cDNA 1810054D07 gene	1810054D07Rik	5.82401e-06	-1.88273
1427150_at	myeloid/lymphoid or mixed-lineage leukemia 3	Mll3	5.64068e-05	-1.88156
1458539_at	R3H domain 1 (binds single-stranded nucleic acids)	R3hdm1	0.000650087	-1.88009
1416069_at	phosphofructokinase, platelet	Pfkp	2.64695e-08	-1.87952
1450860_at	leucine aminopeptidase 3	Lap3	3.4577e-10	-1.87928
1431162_a_at	enabled homolog (Drosophila)	Enah	4.33433e-06	-1.87733
1429777_at	DnaJ (Hsp40) homolog, subfamily B, member 6	Dnajb6	0.000666705	-1.87484
1429735_at	RIKEN cDNA 1110003F05 gene	1110003F05Rik	8.83265e-05	-1.87426
1433436_s_at	thiamine triphosphatase /// zinc finger homeobox 2, antisense	Thtpa /// Zfhx2as	6.39473e-06	-1.87279
1417823_at	glycine C-acetyltransferase (2-amino-3-ketobutyrate-coenzyme A ligase)	Gcat	3.48888e-10	-1.86914
1422286_a_at	TG interacting factor 1	Tgif1	2.02709e-08	-1.86866
1426733_at	inositol 1,3,4-triphosphate 5/6 kinase	Itpk1	6.881e-09	-1.868
1433556_at	centaurin, alpha 1	Centa1	4.09288e-05	-1.86762
1439759_x_at	sulfotransferase family, cytosolic, 6B, member 1	Sult6b1	1.52116e-05	-1.86745
1421375_a_at	S100 calcium binding protein A6 (calcyclin)	S100a6	0.000390302	-1.865
1438165_x_at	vesicle amine transport protein 1 homolog (T californica)	Vat1	0.000578614	-1.86376
1424236_at	TBC1 domain family, member 10b	Tbc1d10b	3.75687e-10	-1.86044
1456412_a_at	putative phosphatase	RP23-136K12.4	0.000112733	-1.86032
1452932_at	zinc finger and BTB domain containing 7a	Zbtb7a	2.88038e-08	-1.85961
1460565_at	solute carrier family 41, member 1	Slc41a1	6.19382e-06	-1.85807
1420401_a_at	receptor (calcitonin) activity modifying protein 3 /// similar to receptor activ	LOC100046186 /// Ramp3	1.45834e-06	-1.85803
1450382_at	neurofibromatosis 2	Nf2	2.20674e-06	-1.85768
1416529_at	epithelial membrane protein 1	Emp1	9.99127e-06	-1.85559
1418470_at	Yamaguchi sarcoma viral (v-yes) oncogene homolog 1	Yes1	0.00241527	-1.8539
1426721_s_at	TCDD-inducible poly(ADP-ribose) polymerase	Tiparp	8.02645e-06	-1.85378
1448890_at	Kruppel-like factor 2 (lung)	Klf2	1.94487e-08	-1.85193
1440177_at	hypothetical protein 9630027E11	9.63003e+17	6.81419e-06	-1.85144
AFFX-18SRNAMur/X00686_M_at	18S RNA /// BAI1-associated protein 2-like 1 /// NLR family, CARD domain contain	Baiap2l1 /// Nlrc3 /// Rn18s	0.032107	-1.85069
1449731_s_at	nuclear factor of kappa light chain gene enhancer in B-cells inhibitor, alpha	Nfkbia	8.42234e-05	-1.85
1436173_at	deleted in liver cancer 1	Dlc1	1.10001e-07	-1.84856
1449530_at	trichorhinophalangeal syndrome I (human) /// similar to Trps1 protein	LOC100044341 /// Trps1	8.25284e-07	-1.84597
1441894_s_at	GRP1 (general receptor for phosphoinositides 1)-associated scaffold protein	Grasp	0.000451804	-1.84564
1434458_at	follistatin	Fst	0.000168793	-1.84536
1425197_at	protein tyrosine phosphatase, non-receptor type 2	Ptpn2	0.000106976	-1.84496
1455991_at	cysteine conjugate-beta lyase 2	Ccbl2	2.57503e-08	-1.84383
1434603_at	mediator complex subunit 13-like	Med13l	1.66226e-10	-1.84288
1422907_at	guanine nucleotide binding protein, alpha transducing 2	Gnat2	0.00278872	-1.84258
1428547_at	5' nucleotidase, ecto	Nt5e	0.00281366	-1.84221
1422472_at	peroxisomal biogenesis factor 13	Pex13	0.00040473	-1.84182
1451376_at	RIKEN cDNA 5730596K20 gene	5730596K20Rik	0.00141773	-1.84066
1417856_at	avian reticuloendotheliosis viral (v-rel) oncogene related B	Relb	3.80618e-05	-1.83949
1429483_at	calcium binding and coiled-coil domain 2	Calcoco2	1.11308e-07	-1.83846
1434696_at	intraflagellar transport 52 homolog (Chlamydomonas)	Ift52	2.31525e-08	-1.83622
1419372_at	golgi SNAP receptor complex member 2	Gosr2	0.000806503	-1.83584
1434086_at	G protein-coupled receptor 107	Gpr107	8.66261e-07	-1.83555
1456219_at	similar to OPR	LOC100045988	6.97163e-06	-1.83516
1417212_at	RIKEN cDNA 9530058B02 gene	9530058B02Rik	2.71757e-07	-1.83472
1422021_at	sprouty homolog 4 (Drosophila)	Spry4	0.000271554	-1.8319
1421077_at	SERTA domain containing 3	Sertad3	3.89497e-08	-1.83172
1419007_at	zona pellucida glycoprotein 3	Zp3	3.39583e-05	-1.82989
1422546_at	interleukin enhancer binding factor 3	Ilf3	0.00134905	-1.82919
1460085_at	Transcribed locus	---	1.60636e-06	-1.82807
1452935_at	predicted gene, EG546143	EG546143	1.18589e-06	-1.82804
1454974_at	netrin 1 /// similar to Netrin-1 precursor	LOC672215 /// Ntn1	8.14378e-05	-1.82732
1434943_at	cDNA sequence BC023055	BC023055	1.76863e-06	-1.8266
1427210_at	bromodomain adjacent to zinc finger domain, 2A	Baz2a	8.83984e-05	-1.82607
1418746_at	paroxysmal nonkinesiogenic dyskinesia	Pnkd	1.63216e-06	-1.82571
1436747_at	RIKEN cDNA 1110014K08 gene	1110014K08Rik	6.95872e-09	-1.82422
1448231_at	FK506 binding protein 5	Fkbp5	0.000231464	-1.82353
1417721_s_at	lysosomal-associated protein transmembrane 5	Laptm5	0.000566881	-1.82324
1429719_at	forkhead box P4	Foxp4	0.000322022	-1.82284
1421936_at	dual adaptor for phosphotyrosine and 3-phosphoinositides 1	Dapp1	0.000435648	-1.82188
1417038_at	septin 9	2014-09-10	3.04775e-07	-1.82116
1424990_at	ORAI calcium release-activated calcium modulator 1	Orai1	0.00223276	-1.82073
1451417_at	breast cancer 1	Brca1	1.747e-05	-1.82041
1429123_at	RAB27A, member RAS oncogene family	Rab27a	8.11261e-05	-1.81836
1430031_at	inositol polyphosphate multikinase	Ipmk	1.1302e-06	-1.81646
1455084_x_at	serine hydroxymethyltransferase 2 (mitochondrial)	Shmt2	3.92184e-05	-1.81565
1433642_at	ADP-ribosylation factor-like 15	Arl15	1.88991e-07	-1.81461
1435857_s_at	amyloid beta (A4) precursor-like protein 1	Aplp1	2.96322e-05	-1.81446
1429385_at	WD repeat domain 68	Wdr68	3.176e-06	-1.81435
1420619_a_at	amino-terminal enhancer of split	Aes	4.36698e-05	-1.81389
1450026_a_at	UDP-GlcNAc:betaGal beta-1,3-N-acetylglucosaminyltransferase 2	B3gnt2	1.73626e-07	-1.81355
1439859_at	RIKEN cDNA 9630033F20 gene	9630033F20Rik	8.91591e-07	-1.813
1418507_s_at	suppressor of cytokine signaling 2	Socs2	1.58888e-05	-1.81284
1449555_a_at	fetuin beta	Fetub	0.00190791	-1.81201
1429514_at	phosphatidic acid phosphatase type 2B	Ppap2b	3.73463e-05	-1.81188
1428666_at	asparaginyl-tRNA synthetase	Nars	3.19485e-05	-1.81167
1420088_at	nuclear factor of kappa light chain gene enhancer in B-cells inhibitor, alpha	Nfkbia	1.06139e-05	-1.81072
1436905_x_at	lysosomal-associated protein transmembrane 5	Laptm5	2.87093e-05	-1.80933
1420873_at	twinfilin, actin-binding protein, homolog 1 (Drosophila)	Twf1	9.54758e-08	-1.80803
1420628_at	similar to hCG45299	LOC100045958	9.55128e-10	-1.80641
1435855_x_at	aldehyde dehydrogenase 18 family, member A1	Aldh18a1	0.00125818	-1.80514
1460429_at	cell division cycle 5-like (S. pombe)	Cdc5l	4.10023e-10	-1.8026
1419310_s_at	regulatory factor X-associated ankyrin-containing protein	Rfxank	8.91095e-05	-1.79926
1426891_at	RNA polymerase II associated protein 1	Rpap1	6.63446e-11	-1.79884
1450826_a_at	serum amyloid A 3	Saa3	0.000836588	-1.79805
1452207_at	Cbp/p300-interacting transactivator, with Glu/Asp-rich carboxy-terminal domain,	Cited2	9.88552e-06	-1.79798
1453048_at	NHL repeat containing 2	Nhlrc2	1.18478e-05	-1.79658
1456416_at	core-binding factor, runt domain, alpha subunit 2, translocated to, 2 (human)	Cbfa2t2	0.000694785	-1.79584
1440823_x_at	Smoothelin-like 2	Smtnl2	5.53811e-05	-1.79543
1453375_at	RIKEN cDNA 4930422N03 gene	4930422N03Rik	0.000444291	-1.794
1416965_at	proprotein convertase subtilisin/kexin type 1 inhibitor	Pcsk1n	8.14823e-05	-1.79347
1417937_at	dapper homolog 1, antagonist of beta-catenin (xenopus)	Dact1	4.07356e-05	-1.78918
1427209_at	bromodomain adjacent to zinc finger domain, 2A	Baz2a	0.00137128	-1.78709
1416629_at	solute carrier family 1 (neutral amino acid transporter), member 5	Slc1a5	1.8661e-05	-1.78697
1416295_a_at	interleukin 2 receptor, gamma chain	Il2rg	0.000768826	-1.78682
1434950_a_at	armadillo repeat containing 8	Armc8	1.11417e-06	-1.78602
1448499_a_at	epoxide hydrolase 2, cytoplasmic	Ephx2	3.79415e-05	-1.78585
1437046_x_at	RIKEN cDNA 4930504E06 gene	4930504E06Rik	2.74799e-10	-1.78578
1416537_at	cysteine-rich with EGF-like domains 1	Creld1	3.35952e-05	-1.78571
1416749_at	HtrA serine peptidase 1	Htra1	1.33535e-06	-1.78566
1423780_at	3-hydroxyisobutyrate dehydrogenase	Hibadh	4.90244e-07	-1.78226
1447612_x_at	Jumonji domain containing 3	Jmjd3	1.9214e-05	-1.78199
1416934_at	X-linked myotubular myopathy gene 1	Mtm1	0.00027908	-1.78165
1418135_at	AF4/FMR2 family, member 1	Aff1	2.59258e-08	-1.77989
1455120_at	4-hydroxyphenylpyruvate dioxygenase-like	Hpdl	2.03376e-07	-1.77986
1421933_at	chromobox homolog 5 (Drosophila HP1a)	Cbx5	0.00712496	-1.77984
1420713_a_at	MyoD family inhibitor	Mdfi	1.0543e-05	-1.7784
1431865_a_at	zinc finger protein 819	Zfp819	2.90642e-06	-1.77676
1418172_at	heme binding protein 1	Hebp1	9.53887e-06	-1.77647
1451702_at	CKLF-like MARVEL transmembrane domain containing 7	Cmtm7	0.00107904	-1.77614
1450929_at	zinc finger protein 57	Zfp57	2.12609e-06	-1.77569
1429388_at	Nanog homeobox	Nanog	4.44646e-06	-1.77554
1423378_at	a disintegrin and metallopeptidase domain 23 /// similar to ADAM23	Adam23 /// LOC100046035	1.51311e-06	-1.77539
1417656_at	myeloblastosis oncogene-like 2	Mybl2	3.2589e-09	-1.7724
1434602_at	mediator complex subunit 13-like	Med13l	2.0945e-11	-1.7721
1420089_at	Nuclear factor of kappa light chain gene enhancer in B-cells inhibitor, alpha	Nfkbia	0.00126078	-1.77209
1425991_a_at	ankyrin repeat domain 25	Ankrd25	1.38061e-07	-1.77114
1425666_at	zinc finger protein of the cerebellum 5 /// similar to OPR	LOC100045988 /// Zic5	0.000431742	-1.77046
1447934_at	RIKEN cDNA 9630033F20 gene	9630033F20Rik	1.55102e-07	-1.76997
1458417_at	jumonji domain containing 1B	Jmjd1b	1.25149e-05	-1.76927
1449229_a_at	cyclin-dependent kinase-like 2 (CDC2-related kinase)	Cdkl2	2.73976e-05	-1.76893
1438113_at	zinc finger, matrin type 4	Zmat4	0.00428626	-1.76883
1426271_at	structural maintenance of chromosomes 5	Smc5	4.82659e-06	-1.76873
1421054_at	exportin 4	Xpo4	3.60619e-05	-1.76869
1435225_s_at	bromodomain and PHD finger containing, 3	Brpf3	0.000123462	-1.76751
1432249_a_at	excision repaiross-complementing rodent repair deficiency, complementation group	Ercc8	7.88526e-05	-1.76704
1417293_at	heparan sulfate 6-O-sulfotransferase 1 /// similar to heparan sulfate 6-sulfotra	Hs6st1 /// LOC100047260	0.000412833	-1.76696
1456103_at	promyelocytic leukemia	Pml	1.21616e-07	-1.76687
1451968_at	X-ray repair complementing defective repair in Chinese hamster cells 5	Xrcc5	3.60882e-09	-1.7667
1416457_at	dimethylarginine dimethylaminohydrolase 2	Ddah2	0.00121128	-1.76618
1432418_a_at	creatine kinase, mitochondrial 1, ubiquitous	Ckmt1	0.000381031	-1.76559
1450093_s_at	zinc finger and BTB domain containing 7a	Zbtb7a	3.0821e-05	-1.76409
1429377_at	RIKEN cDNA 2410004A20 gene	2410004A20Rik	0.000190296	-1.76388
1442051_at	histone cluster 2, H2aa2	Hist2h2aa2	0.0171779	-1.76232
1415836_at	aldehyde dehydrogenase 18 family, member A1	Aldh18a1	0.00510638	-1.76132
1424837_at	ring finger protein 113A1	Rnf113a1	4.83206e-07	-1.76078
1420517_at	chromatin modifying protein 4C /// similar to chromatin modifying protein 4C	Chmp4c /// LOC100044854	0.0003411	-1.75939
1426263_at	cell adhesion molecule 4	Cadm4	1.45449e-06	-1.75858
1422567_at	niban protein	Niban	6.91774e-07	-1.75733
1419333_at	RIKEN cDNA 1110008J03 gene	1110008J03Rik	0.000124386	-1.75702
1435449_at	BCL2-like 11 (apoptosis facilitator)	Bcl2l11	2.74187e-05	-1.7554
1451461_a_at	aldolase 3, C isoform	Aldoc	0.0402488	-1.75533
1457741_at	Transcribed locus, moderately similar to XP_575873.1 forkhead box D3 [Rattus no	---	0.0308489	-1.7553
1418133_at	B-cell leukemia/lymphoma 3	Bcl3	6.49248e-07	-1.75455
1432539_a_at	nucleoporin 54	Nup54	1.03712e-05	-1.75434
1434112_at	latrophilin 2 /// similar to calcium-independent alpha-latrotoxin receptor homol	LOC100048050 /// Lphn2	0.00178602	-1.75242
1424351_at	WAP four-disulfide core domain 2	Wfdc2	7.82807e-06	-1.75233
1426243_at	cystathionase (cystathionine gamma-lyase)	Cth	0.000232832	-1.75177
1427284_a_at	tocopherol (alpha) transfer protein	Ttpa	3.34042e-08	-1.75171
1429448_s_at	CXXC finger 6	Cxxc6	1.55183e-06	-1.75093
1452777_a_at	negative regulator of ubiquitin-like proteins 1	Nub1	9.80634e-08	-1.75045
1423026_at	Rad51 homolog c (S. cerevisiae)	Rad51c	0.00186286	-1.74941
1417951_at	enolase 3, beta muscle	Eno3	0.0156291	-1.74917
1440924_at	M-phase phosphoprotein 1	Mphosph1	0.000285951	-1.74856
1451352_s_at	metastasis associated 3	Mta3	2.20526e-07	-1.74814
1435096_at	resistance to inhibitors of cholinesterase 8 homolog B (C. elegans)	Ric8b	5.03065e-08	-1.74809
1456006_at	BCL2-like 11 (apoptosis facilitator)	Bcl2l11	0.00640708	-1.74694
1455017_a_at	zinc finger, MYM-type 3	Zmym3	6.66867e-05	-1.74594
1457094_at	src homology 2 domain-containing transforming protein E	She	4.74401e-06	-1.74442
AFFX-TransRecMur/X57349_3_at	transferrin receptor	Tfrc	9.84297e-07	-1.74404
1451623_at	mitochondrial ribosomal protein L15	Mrpl15	1.16087e-06	-1.74396
1431630_a_at	Kruppel-like factor 3 (basic) /// similar to BKLF	Klf3 /// LOC100046855	2.47621e-08	-1.74395
1417848_at	zinc finger protein 704	Zfp704	0.00192632	-1.74334
1453344_at	RIKEN cDNA 1810032O08 gene	1810032O08Rik	9.65307e-06	-1.74331
1452413_at	RIKEN cDNA C230081A13 gene	C230081A13Rik	9.28361e-05	-1.74267
1455621_at	cDNA sequence BC066107	BC066107	6.34807e-05	-1.74202
1452860_at	F-box and leucine-rich repeat protein 17	Fbxl17	4.79156e-06	-1.74002
AFFX-18SRNAMur/X00686_3_at	18S RNA	Rn18s	0.0385129	-1.73969
1429218_at	de-etiolated homolog 1 (Arabidopsis)	Det1	9.80618e-05	-1.73967
1435071_at	zinc finger, FYVE domain containing 1	Zfyve1	0.00504595	-1.73853
1418102_at	hairy and enhancer of split 1 (Drosophila)	Hes1	3.7375e-06	-1.73814
1417516_at	DNA-damage inducible transcript 3	Ddit3	3.06598e-05	-1.73801
1456544_at	transmembrane protein 38B	Tmem38b	1.85449e-05	-1.73783
1437414_at	zinc finger protein 217	Zfp217	1.05086e-07	-1.73709
1419106_at	RIKEN cDNA 2210409E12 gene /// hypothetical protein LOC100046049	2210409E12Rik /// LOC100046049	0.00798859	-1.73706
1436097_x_at	Rho GTPase activating protein 9	Arhgap9	0.000238757	-1.7367
1425022_at	ubiquitin specific peptidase 3	Usp3	1.25239e-06	-1.73657
1427477_at	transmembrane protease, serine 13	Tmprss13	0.0233233	-1.73544
1437307_at	SUMO/sentrin specific peptidase 8	Senp8	4.01322e-05	-1.73529
1422966_a_at	transferrin receptor	Tfrc	2.73505e-06	-1.73529
1454942_at	niban protein	Niban	0.00517294	-1.73376
1434574_at	RIKEN cDNA 9430008C03 gene	9430008C03Rik	4.67996e-05	-1.73334
1435188_at	gene model 129, (NCBI)	Gm129	2.40423e-09	-1.73245
1438036_x_at	expressed sequence AW061290	AW061290	0.00104447	-1.73232
1448445_at	acid phosphatase 6, lysophosphatidic	Acp6	2.63997e-07	-1.73221
1451754_a_at	WD repeat domain 45	Wdr45	1.86462e-05	-1.73196
1444272_at	inturned planar cell polarity effector homolog (Drosophila)	Intu	1.68809e-05	-1.73193
1429198_at	RIKEN cDNA 1810030O07 gene	1810030O07Rik	0.000199813	-1.73147
1456239_at	fibroblast growth factor 17	Fgf17	0.00793769	-1.73145
1423685_at	alanyl-tRNA synthetase	Aars	0.000229879	-1.73135
1434222_at	signal-induced proliferation-associated 1 like 1	Sipa1l1	8.99261e-07	-1.73091
1422566_at	transcription factor EB	Tcfeb	0.00239164	-1.73011
1453470_a_at	guanine nucleotide binding protein, alpha 13	Gna13	3.74144e-05	-1.7301
1444559_at	Putative homeodomain transcription factor 2	Phtf2	0.000253457	-1.73003
1419647_a_at	immediate early response 3	Ier3	0.0575372	-1.72991
1434029_at	CDNA, clone:Y1G0104O07, strand:unspecified	---	7.76699e-07	-1.7289
1457102_at	RIKEN cDNA A030001D16 gene	A030001D16Rik	0.00094793	-1.72818
1450971_at	growth arrest and DNA-damage-inducible 45 beta	Gadd45b	3.16914e-05	-1.72801
1436608_at	cDNA sequence BC038822	BC038822	1.1252e-05	-1.72703
1437353_at	SET domain containing 1B	Setd1b	2.92167e-08	-1.72643
1416304_at	LPS-induced TN factor	Litaf	3.51373e-05	-1.72626
1448022_at	---	---	0.0322811	-1.72589
1429290_at	chromobox homolog 6	Cbx6	3.00808e-07	-1.72544
1450855_at	armadillo repeat gene deleted in velo-cardio-facial syndrome	Arvcf	9.65652e-05	-1.72542
1418791_at	SH3-domain GRB2-like 2	Sh3gl2	5.88538e-07	-1.72475
1438032_at	leucine-rich repeats and calponin homology (CH) domain containing 1	Lrch1	0.00056166	-1.72413
1428835_at	myosin, heavy polypeptide 14	Myh14	5.94024e-06	-1.72367
1457021_x_at	anti-Mullerian hormone type 2 receptor	Amhr2	0.00517535	-1.72298
1460602_at	deleted in liver cancer 1	Dlc1	3.07247e-09	-1.72287
1439167_at	peroxisomal trans-2-enoyl-CoA reductase	Pecr	0.000875282	-1.72259
1438999_a_at	nuclear factor of activated T-cells 5	Nfat5	2.65532e-05	-1.72206
1445843_at	chromodomain helicase DNA binding protein 2	Chd2	0.00450805	-1.72201
1417265_s_at	coenzyme Q5 homolog, methyltransferase (yeast)	Coq5	5.30797e-06	-1.72198
1454228_a_at	coiled-coil domain containing 77	Ccdc77	0.00191467	-1.72094
1449231_at	zinc finger protein 296	Zfp296	7.94589e-07	-1.72022
1427950_at	zinc finger protein 294	Zfp294	0.0037735	-1.72007
1452610_at	zinc finger with KRAB and SCAN domains 14	Zkscan14	0.0147767	-1.71858
1449137_at	pyruvate dehydrogenase E1 alpha 1	Pdha1	2.99123e-09	-1.71829
1424785_at	angiopoietin-like 6	Angptl6	0.000271562	-1.71667
1418326_at	solute carrier family 7 (cationic amino acid transporter, y+ system), member 5 /	LOC100047619 /// Slc7a5	3.0225e-05	-1.71537
1428146_s_at	acetyl-Coenzyme A acyltransferase 2 (mitochondrial 3-oxoacyl-Coenzyme A thiolase	Acaa2	2.88785e-05	-1.7143
1437671_x_at	protease, serine, 23	Prss23	0.119614	-1.71351
1428963_at	RWD domain containing 2A	Rwdd2a	5.40538e-05	-1.71321
1417363_at	zinc finger protein 61	Zfp61	3.42035e-05	-1.7131
1455051_at	ring finger protein 31	Rnf31	6.42991e-05	-1.71166
1456176_x_at	solute carrier family 25, member 39	Slc25a39	3.10511e-07	-1.71069
1417740_at	cell division cycle 37 homolog (S. cerevisiae)-like 1	Cdc37l1	8.25643e-11	-1.70943
1435561_at	Ets2 repressor factor	Erf	6.36909e-05	-1.70923
1448185_at	homocysteine-inducible, endoplasmic reticulum stress-inducible, ubiquitin-like d	Herpud1	0.00460939	-1.70762
1440836_at	SET domain containing 1B	Setd1b	2.99315e-08	-1.70754
1423633_at	RIKEN cDNA 6530403A03 gene	6530403A03Rik	0.000124914	-1.70747
1437545_at	REST corepressor 1	Rcor1	2.76403e-06	-1.70621
1452070_at	death effector domain-containing DNA binding protein 2	Dedd2	2.17911e-06	-1.70548
1426574_a_at	adducin 3 (gamma)	Add3	0.000798484	-1.70498
1423686_a_at	proline rich 13	Prr13	3.98569e-10	-1.70493
1452783_at	fibronectin type III domain containing 3B	Fndc3b	0.000673819	-1.70423
1451468_s_at	exportin 5	Xpo5	1.53876e-06	-1.70407
1451473_a_at	crystallin, zeta (quinone reductase)-like 1	Cryzl1	0.000284216	-1.70395
1425950_at	RIKEN cDNA 1700019H03 gene	1700019H03Rik	0.0060027	-1.70303
1427981_a_at	cysteine sulfinic acid decarboxylase	Csad	9.92404e-08	-1.70277
1417234_at	matrix metallopeptidase 11	Mmp11	2.02566e-06	-1.70189
1428563_at	DEAD (Asp-Glu-Ala-Asp) box polypeptide 10	Ddx10	8.44677e-06	-1.7017
1438678_at	RIKEN cDNA 1500011K16 gene	1500011K16Rik	1.3464e-05	-1.70168
1434025_at	Transcribed locus	---	3.84763e-09	-1.70145
1422763_at	GIPC PDZ domain containing family, member 1	Gipc1	3.1617e-06	-1.70135
1437333_x_at	aldehyde dehydrogenase 18 family, member A1	Aldh18a1	0.00635591	-1.6999
1438157_s_at	nuclear factor of kappa light chain gene enhancer in B-cells inhibitor, alpha	Nfkbia	0.000162205	-1.69957
1436124_at	phosphate cytidylyltransferase 1, choline, beta isoform	Pcyt1b	1.33867e-05	-1.69951
1433971_at	calmodulin binding transcription activator 1	Camta1	3.64206e-05	-1.6986
1455790_at	E2F transcription factor 2	E2f2	0.000305579	-1.6982
1436018_at	mex3 homolog A (C. elegans)	Mex3a	8.49532e-06	-1.69813
1429767_at	RIKEN cDNA 2810013P06 gene	2810013P06Rik	2.97637e-05	-1.69726
1438897_at	zinc finger, DHHC domain containing 3	Zdhhc3	0.00491204	-1.6962
1442061_at	BTB (POZ) domain containing 7	Btbd7	0.000471122	-1.6959
1435497_at	RIKEN cDNA 5730590G19 gene /// hypothetical protein LOC100047683	5730590G19Rik /// LOC100047683	7.43071e-06	-1.69426
1449291_a_at	discoidin, CUB and LCCL domain containing 1	Dcbld1	1.47082e-09	-1.69404
1428657_at	ras responsive element binding protein 1	Rreb1	7.72814e-07	-1.69402
1434277_a_at	yippee-like 2 (Drosophila)	Ypel2	0.00899502	-1.69402
1422458_at	T-cell lymphoma breakpoint 1	Tcl1	3.71112e-08	-1.69354
1449071_at	myosin, light polypeptide 7, regulatory	Myl7	0.00572531	-1.69301
1418160_at	makorin, ring finger protein, 3	Mkrn3	1.02142e-05	-1.69271
1435195_at	vasohibin 1	Vash1	0.000158234	-1.69223
1433596_at	DnaJ (Hsp40) homolog, subfamily C, member 6	Dnajc6	0.00049398	-1.69137
1437325_x_at	aldehyde dehydrogenase 18 family, member A1	Aldh18a1	0.00472406	-1.6912
1452160_at	TCDD-inducible poly(ADP-ribose) polymerase	Tiparp	7.91267e-05	-1.68978
1449682_s_at	tubulin, beta 2b /// tubulin, beta 2a, pseudogene 2 /// similar to Tubulin beta	LOC631582 /// Tubb2a-ps2 /// Tubb2b	1.29994e-05	-1.68975
1451158_at	thyroid hormone receptor interactor 12	Trip12	0.0331325	-1.68869
1435340_at	jumonji domain containing 2A	Jmjd2a	1.77797e-05	-1.68736
1455673_at	alkB, alkylation repair homolog 2 (E. coli)	Alkbh2	1.34706e-07	-1.68578
1449027_at	ras homolog gene family, member U	Rhou	0.000595668	-1.68575
1421019_at	RIKEN cDNA 1700021F05 gene	1700021F05Rik	4.97421e-07	-1.68572
1453302_at	transmembrane protein 81	Tmem81	4.2343e-05	-1.68386
1452871_at	nei endonuclease VIII-like 1 (E. coli)	Neil1	5.71405e-08	-1.68385
1430561_at	DnaJ (Hsp40) homolog, subfamily B, member 14	Dnajb14	0.000221393	-1.68369
1452024_a_at	LIM domain binding 1	Ldb1	3.92961e-07	-1.68343
1451354_at	FAD-dependent oxidoreductase domain containing 1	Foxred1	8.77114e-07	-1.68164
1444107_at	---	---	4.65795e-08	-1.68118
1417831_at	structural maintenance of chromosomes 1A	Smc1a	0.0312735	-1.68095
1456511_x_at	ES cell-expressed Ras	Eras	3.89413e-05	-1.67878
1438473_at	ADP-ribosylation factor-like 15	Arl15	1.26607e-05	-1.67849
1450510_a_at	calcium channel, voltage-dependent, P/Q type, alpha 1A subunit	Cacna1a	3.22766e-06	-1.67826
1448143_at	aldehyde dehydrogenase 2, mitochondrial	Aldh2	1.06831e-09	-1.6782
1430117_a_at	zinc finger protein 64	Zfp64	2.68421e-06	-1.67768
1451512_s_at	3-hydroxyisobutyryl-Coenzyme A hydrolase	Hibch	1.04892e-05	-1.6776
1417890_at	pyridoxal (pyridoxine, vitamin B6) phosphatase	Pdxp	1.84874e-06	-1.67747
1418417_at	musculin	Msc	2.01249e-05	-1.67707
1422797_at	mitogen activated protein binding protein interacting protein	Mapbpip	4.30153e-09	-1.67696
1424680_at	expressed sequence BB146404	BB146404	0.00105769	-1.67661
1443899_at	RIKEN cDNA 4922501C03 gene	4922501C03Rik	0.000142565	-1.67558
1452857_at	CREB/ATF bZIP transcription factor	Crebzf	5.78637e-06	-1.67515
1459741_x_at	uncoupling protein 2 (mitochondrial, proton carrier)	Ucp2	1.55791e-08	-1.67501
1450376_at	Max interacting protein 1	Mxi1	4.51889e-08	-1.67478
1423196_at	neural precursor cell expressed, developmentally down-regulated gene 1	Nedd1	0.000845426	-1.67458
1428660_s_at	torsin family 3, member A /// similar to ADIR1	LOC100047963 /// Tor3a	8.70133e-07	-1.67436
1435967_s_at	3-hydroxyisobutyrate dehydrogenase	Hibadh	5.34467e-08	-1.67433
1430295_at	guanine nucleotide binding protein, alpha 13	Gna13	2.21407e-06	-1.67297
1425619_s_at	desmoglein 2	Dsg2	0.00264334	-1.67282
1427573_at	cysteine-rich hydrophobic domain 1	Chic1	0.000202794	-1.6727
1428492_at	GLI pathogenesis-related 2	Glipr2	0.000331328	-1.67129
1424345_s_at	ubiquitin-conjugating enzyme E2M (UBC12 homolog, yeast)	Ube2m	2.35488e-05	-1.67007
1448866_at	SUMO/sentrin specific peptidase 3	Senp3	8.28618e-07	-1.67002
1428351_at	protein phosphatase 1M	Ppm1m	3.97638e-08	-1.66995
1456439_x_at	microtubule associated monoxygenase, calponin and LIM domain containing 1	Mical1	1.4764e-05	-1.66975
1449973_a_at	proline, glutamic acid and leucine rich protein 1	Pelp1	0.000844714	-1.6695
1460400_at	spastin	Spast	5.10267e-06	-1.66865
1433720_s_at	Nur77 downstream gene 2	Ndg2	2.61603e-08	-1.66703
1418929_at	intraflagellar transport 57 homolog (Chlamydomonas)	Ift57	9.16366e-08	-1.66673
1440255_at	MBD2-interacting zinc finger /// similar to MBD2-interacting zinc finger	LOC100045760 /// Mizf	9.53687e-06	-1.66626
1416505_at	nuclear receptor subfamily 4, group A, member 1	Nr4a1	9.2764e-08	-1.66516
1428198_at	adenosine deaminase-like	Adal	3.37945e-05	-1.66462
1420460_a_at	peroxisomal biogenesis factor 11b	Pex11b	3.48702e-05	-1.66434
1424786_s_at	WD repeat domain 45	Wdr45	1.09977e-06	-1.66425
1429698_at	mitochondrial transcription termination factor	Mterf	0.000281087	-1.66232
1441891_x_at	ELOVL family member 7, elongation of long chain fatty acids (yeast)	Elovl7	0.000729585	-1.6622
1451083_s_at	alanyl-tRNA synthetase	Aars	0.000138542	-1.66172
1448990_a_at	myosin IB	Myo1b	0.000100519	-1.66074
1455504_a_at	makorin, ring finger protein, 1	Mkrn1	2.87461e-09	-1.66042
1424575_at	RAB, member of RAS oncogene family-like 5	Rabl5	0.000569026	-1.66005
1420337_at	gastrulation brain homeobox 2	Gbx2	0.00173019	-1.65982
1435084_at	RIKEN cDNA C730049O14 gene	C730049O14Rik	2.4126e-05	-1.65909
1425248_a_at	TYRO3 protein tyrosine kinase 3 /// similar to Rse	LOC100048488 /// Tyro3	8.73004e-05	-1.65883
1428617_at	host cell factor C2	Hcfc2	2.36928e-06	-1.65871
1421835_at	microtubule-associated protein 7	Mtap7	9.40801e-05	-1.6583
1422532_at	xeroderma pigmentosum, complementation group C	Xpc	6.34404e-07	-1.65823
1438916_x_at	RIKEN cDNA 6720401G13 gene	6720401G13Rik	0.0109074	-1.6568
1417147_at	RIKEN cDNA B230317C12 gene	B230317C12Rik	0.000378372	-1.65655
1436171_at	Rho GTPase activating protein 30	Arhgap30	3.79316e-05	-1.65618
1428900_s_at	methyltransferase 5 domain containing 1	Mett5d1	0.000299595	-1.65457
1439410_x_at	solute carrier family 25, member 39	Slc25a39	2.44579e-08	-1.65325
1435465_at	kelch repeat and BTB (POZ) domain containing 11	Kbtbd11	1.53281e-05	-1.65289
1439470_at	---	---	0.00067633	-1.65276
1417752_at	coronin, actin binding protein 1C	Coro1c	4.98861e-05	-1.65192
1454084_a_at	SUMO/sentrin specific peptidase 8	Senp8	0.000158365	-1.64922
1460471_at	oocyte expressed protein homolog (dog)	Ooep	6.92692e-08	-1.64899
1451176_at	RIKEN cDNA D430028G21 gene	D430028G21Rik	9.25393e-07	-1.6488
1449934_at	purine rich element binding protein A /// similar to hCG45299	LOC100045958 /// Pura	4.17306e-06	-1.64857
1421495_a_at	RIKEN cDNA 1700052N19 gene	1700052N19Rik	0.000406624	-1.6485
1436373_at	mitogen activated protein kinase kinase kinase 10	Map3k10	1.1475e-05	-1.64728
1437794_at	calcineurin binding protein 1	Cabin1	0.00263066	-1.6471
1426667_a_at	unc-84 homolog A (C. elegans)	Unc84a	1.25575e-05	-1.64697
1457552_at	zinc finger protein 295	Zfp295	0.00361785	-1.64455
1434873_a_at	centaurin, beta 1 /// similar to Centaurin, beta 1	Centb1 /// LOC100045877	5.29605e-09	-1.6437
1436267_a_at	FK506 binding protein 12-rapamycin associated protein 1	Frap1	0.000778291	-1.64361
1424749_at	WD repeat and FYVE domain containing 1	Wdfy1	6.91738e-06	-1.64328
1435896_at	sideroflexin 2 /// similar to Sideroflexin-2	LOC677143 /// Sfxn2	2.53315e-05	-1.6428
1436323_at	RIKEN cDNA 2810001A02 gene	2810001A02Rik	0.000635262	-1.64273
1442434_at	DNA segment, Chr 8, ERATO Doi 82, expressed	D8Ertd82e	0.00013576	-1.64247
1418174_at	D site albumin promoter binding protein	Dbp	0.000315282	-1.64214
1441023_at	eukaryotic translation initiation factor 2, subunit 2 (beta)	Eif2s2	0.0516476	-1.64198
1429396_at	autophagy related 16 like 2 (S. cerevisiae)	Atg16l2	0.000197621	-1.64093
1422646_at	MAX gene associated	Mga	0.0535726	-1.64088
1437224_at	reticulon 4	Rtn4	6.43281e-06	-1.64069
1416803_at	FK506 binding protein 7	Fkbp7	0.000608553	-1.64011
1452238_at	HIV-1 Rev binding protein	Hrb	5.81622e-06	-1.63918
1454788_at	ADP-ribosylation factor-like 4C /// similar to ADP-ribosylation factor-like prot	Arl4c /// LOC632433	0.00498822	-1.63902
1439131_at	RIKEN cDNA 4932441K18 gene	4932441K18Rik	8.04012e-07	-1.63883
1449131_s_at	CD1d1 antigen	Cd1d1	8.2664e-05	-1.63619
1434225_at	SWA-70 protein	Swap70	4.56247e-07	-1.63515
1416975_at	signal transducing adaptor molecule (SH3 domain and ITAM motif) 2	Stam2	8.39704e-05	-1.63494
1424211_at	solute carrier family 25, member 33	Slc25a33	3.59226e-05	-1.63403
1419102_at	transcriptional regulator, SIN3A (yeast)	Sin3a	9.21933e-05	-1.6338
1425555_at	Cdc2-related kinase, arginine/serine-rich	Crkrs	0.00766812	-1.63354
1434500_at	tweety homolog 2 (Drosophila)	Ttyh2	0.00690348	-1.63302
1439150_x_at	GH regulated TBC protein 1	Grtp1	2.98497e-07	-1.63271
1453426_a_at	WD repeat and FYVE domain containing 1	Wdfy1	1.67569e-05	-1.63078
1431465_s_at	forty-two-three domain containing 1	Fyttd1	0.00190535	-1.63024
1455048_at	immunoglobulin superfamily, member 3	Igsf3	0.00118959	-1.62951
1449626_s_at	acyl-Coenzyme A binding domain containing 4	Acbd4	0.0001952	-1.62944
1453252_at	dihydrouridine synthase 4-like (S. cerevisiae)	Dus4l	0.000126495	-1.62711
1425227_a_at	ATPase, H+ transporting, lysosomal V0 subunit A1	Atp6v0a1	0.000302939	-1.62679
1451036_at	spastic paraplegia 21 homolog (human) /// similar to spastic paraplegia 21 homol	LOC100048562 /// Spg21	1.92206e-06	-1.62675
1421020_at	RAN binding protein 17	Ranbp17	2.88976e-08	-1.62664
1418513_at	serine/threonine kinase 3 (Ste20, yeast homolog)	Stk3	0.00319287	-1.62632
1434313_at	coiled-coil domain containing 126	Ccdc126	0.000585815	-1.6253
1437712_x_at	exosome component 4	Exosc4	2.34808e-05	-1.62524
1460235_at	scavenger receptor class B, member 2	Scarb2	4.29858e-06	-1.62478
1438321_x_at	RIKEN cDNA 4930504E06 gene	4930504E06Rik	3.10365e-08	-1.62446
1433559_at	solute carrier family 45, member 4	Slc45a4	3.36129e-06	-1.62441
1423538_at	N-terminal Asn amidase	Ntan1	5.66136e-07	-1.62401
1434949_at	armadillo repeat containing 8	Armc8	7.07685e-06	-1.62362
1426105_a_at	UBX domain containing 5	Ubxd5	1.13437e-05	-1.62358
1450048_a_at	isocitrate dehydrogenase 2 (NADP+), mitochondrial	Idh2	0.00307201	-1.62353
1459807_x_at	RIKEN cDNA 4933406E20 gene	4933406E20Rik	0.000205138	-1.62341
1418075_at	ST6 (alpha-N-acetyl-neuraminyl-2,3-beta-galactosyl-1,3)-N-acetylgalactosaminide	St6galnac4	0.00030281	-1.62278
1460694_s_at	supervillin	Svil	5.94419e-06	-1.62254
1434817_s_at	RIKEN cDNA 4930535B03 gene	4930535B03Rik	6.71368e-06	-1.62137
1449130_at	CD1d1 antigen	Cd1d1	0.000216729	-1.62025
1450112_a_at	growth arrest specific 2	Gas2	8.56769e-05	-1.62009
1440919_at	MOB1, Mps One Binder kinase activator-like 2C (yeast)	Mobkl2c	7.90199e-06	-1.61976
1448830_at	dual specificity phosphatase 1	Dusp1	0.000104881	-1.61938
1416862_at	signal transducing adaptor molecule (SH3 domain and ITAM motif) 1	Stam	1.4171e-05	-1.61934
1450727_a_at	polymerase (DNA-directed), delta interacting protein 2	Poldip2	7.82134e-09	-1.61893
1416708_a_at	GRAM domain containing 1A	Gramd1a	2.14027e-07	-1.61804
1417460_at	interferon induced transmembrane protein 2	Ifitm2	1.64902e-07	-1.61765
1447787_x_at	gap junction membrane channel protein alpha 7	Gja7	3.37382e-06	-1.61733
1424879_at	mSin3A-binding protein	Sap25	0.00163651	-1.61714
1452866_at	asparaginyl-tRNA synthetase	Nars	3.54379e-06	-1.61642
1425565_at	RE1-silencing transcription factor	Rest	9.54731e-06	-1.61598
1417374_at	tubulin, alpha 4A	Tuba4a	3.22441e-07	-1.61564
1438967_x_at	anti-Mullerian hormone type 2 receptor	Amhr2	0.00884268	-1.61556
1435982_at	syntaxin 12	Stx12	0.00163763	-1.61493
1460468_s_at	RIKEN cDNA 2810451A06 gene	2810451A06Rik	0.000140104	-1.61359
1431028_a_at	pantothenate kinase 1	Pank1	4.02725e-06	-1.6131
1436501_at	mitochondrial tumor suppressor 1	Mtus1	0.00205488	-1.61306
1454967_at	Transcribed locus	---	0.00573493	-1.61263
1424082_at	TBC1 domain family, member 13	Tbc1d13	4.64148e-06	-1.6114
1417176_at	casein kinase 1, epsilon	Csnk1e	2.76491e-06	-1.61045
1435406_at	coiled-coil alpha-helical rod protein 1	Cchcr1	1.30094e-06	-1.60887
1424163_at	required for meiotic nuclear division 5 homolog B (S. cerevisiae)	Rmnd5b	8.40337e-08	-1.6074
1426286_at	nucleolar complex associated 3 homolog (S. cerevisiae)	Noc3l	0.000396479	-1.60739
1449853_at	sideroflexin 2 /// similar to Sideroflexin-2	LOC677143 /// Sfxn2	8.53075e-08	-1.60723
1426666_a_at	unc-84 homolog A (C. elegans)	Unc84a	1.28883e-07	-1.60718
1459658_at	minichromosome maintenance deficient 5, cell division cycle 46 (S. cerevisiae)	Mcm5	2.4293e-06	-1.607
1421985_a_at	eukaryotic translation initiation factor 4E member 2	Eif4e2	7.07647e-07	-1.60636
1452467_at	methylmalonic aciduria (cobalamin deficiency) type B homolog (human)	Mmab	0.00256468	-1.60543
1436194_at	PRELI domain containing 2	Prelid2	0.00363643	-1.60469
1436562_at	DEAD (Asp-Glu-Ala-Asp) box polypeptide 58	Ddx58	0.00229916	-1.60462
1418694_at	potassium channel modulatory factor 1 /// similar to Kcmf1 protein	Kcmf1 /// LOC100047784	1.54099e-06	-1.60441
1426187_a_at	HCLS1 associated X-1	Hax1	4.881e-05	-1.60395
1429399_at	ring finger protein 125	Rnf125	6.06026e-06	-1.60345
1429834_a_at	RIKEN cDNA 1110014N23 gene	1110014N23Rik	0.000277753	-1.60316
1460596_at	angiotensin II, type I receptor-associated protein	Agtrap	1.30225e-05	-1.60302
1425191_at	occludin/ELL domain containing 1	Ocel1	0.00103678	-1.60287
1456601_x_at	FXYD domain-containing ion transport regulator 2	Fxyd2	0.0106554	-1.60253
1458963_at	RIKEN cDNA 1810054D07 gene	1810054D07Rik	1.35819e-05	-1.60244
1439783_at	RIKEN cDNA C330018D20 gene	C330018D20Rik	0.000159226	-1.60119
1424630_a_at	breast cancer 1	Brca1	8.27887e-05	-1.60073
1448214_at	pyruvate dehydrogenase (lipoamide) beta /// similar to pyruvate dehydrogenase (l	LOC100044400 /// LOC620009 /// Pdhb	3.33858e-05	-1.6006
1427199_at	furry homolog-like (Drosophila)	Fryl	0.000142735	-1.60057
1434301_at	RIKEN cDNA D330050I23 gene	D330050I23Rik	0.0503065	-1.59983
1460253_at	CKLF-like MARVEL transmembrane domain containing 7	Cmtm7	5.68441e-07	-1.59945
1428267_at	DEAH (Asp-Glu-Ala-His) box polypeptide 40	Dhx40	2.88814e-07	-1.59932
1449163_at	single immunoglobulin and toll-interleukin 1 receptor (TIR) domain	Sigirr	1.84289e-06	-1.59898
1425141_at	---	---	2.22337e-06	-1.59886
1454046_x_at	phosphatidylglycerophosphate synthase 1	Pgs1	8.90099e-08	-1.5987
1425204_s_at	DEAD (Asp-Glu-Ala-Asp) box polypeptide 19a /// DEAD (Asp-Glu-Ala-Asp) box polype	Ddx19a /// Ddx19b	0.00116014	-1.59866
1433955_at	bromodomain and WD repeat domain containing 1	Brwd1	0.00130583	-1.59861
1418390_at	PHD finger protein 21A	Phf21a	2.51556e-05	-1.59837
1416581_at	WD repeat domain 5	Wdr5	7.70979e-08	-1.59836
1452395_at	mediator of RNA polymerase II transcription, subunit 19 homolog (yeast)	Med19	1.36911e-06	-1.59815
1423355_at	synaptosomal-associated protein	Snap29	4.24401e-06	-1.59806
1422857_at	thyroid hormone receptor interactor 4	Trip4	6.72062e-06	-1.59787
1417643_at	radial spoke head 1 homolog (Chlamydomonas)	Rsph1	0.000984421	-1.59748
1449503_at	karyopherin (importin) alpha 1	Kpna1	0.000113456	-1.59712
1450038_s_at	ubiquitin specific peptidase 9, X chromosome	Usp9x	0.000147288	-1.59663
1433972_at	calmodulin binding transcription activator 1	Camta1	2.26953e-05	-1.59655
1451114_at	CKLF-like MARVEL transmembrane domain containing 6	Cmtm6	5.9608e-08	-1.59649
1425747_at	dedicator of cytokinesis 5	Dock5	0.000191166	-1.59644
1421928_at	Eph receptor A4	Epha4	0.00478115	-1.5958
1455229_x_at	phosphatidylglycerophosphate synthase 1	Pgs1	1.18422e-06	-1.59571
1434340_at	RIKEN cDNA 1110020P15 gene	1110020P15Rik	0.000655411	-1.59529
1431058_at	HIV TAT specific factor 1	Htatsf1	0.000826785	-1.59488
1455892_x_at	---	---	0.000165224	-1.59488
1437308_s_at	coagulation factor II (thrombin) receptor	F2r	6.07714e-06	-1.59451
1454609_x_at	RIKEN cDNA 6430527G18 gene /// similar to polyglutamine-containing protein	6430527G18Rik /// LOC100045132	2.88707e-08	-1.59383
1418834_at	cappuccino	Cno	1.29479e-08	-1.59379
1422517_a_at	zinc ribbon domain containing, 1	Znrd1	7.30216e-08	-1.59378
1416838_at	methylmalonyl-Coenzyme A mutase	Mut	2.22594e-08	-1.59373
1449407_at	intraflagellar transport 81 homolog (Chlamydomonas)	Ift81	0.000116092	-1.59355
1424323_at	nucleolar complex associated 2 homolog (S. cerevisiae)	Noc2l	8.33126e-06	-1.59346
1456875_at	RIKEN cDNA 1810013L24 gene	1810013L24Rik	6.78078e-05	-1.59326
1453013_at	zinc finger protein 740	Zfp740	2.34534e-07	-1.59138
1452240_at	similar to CUG-BP and ETR-3 like factor 4	LOC100044908	4.85173e-06	-1.59138
1437150_at	RIKEN cDNA 1700012H17 gene	1700012H17Rik	1.36728e-05	-1.59134
1416964_at	eukaryotic elongation factor, selenocysteine-tRNA-specific	Eefsec	6.22204e-07	-1.5907
1427416_x_at	similar to dual specificity phosphatase 7	LOC674944	0.000393118	-1.59012
1449740_s_at	desmoglein 2	Dsg2	0.0024121	-1.58943
1428568_at	RIKEN cDNA B230217C12 gene	B230217C12Rik	2.79281e-06	-1.58937
1431053_at	M-phase phosphoprotein 9	Mphosph9	0.00197963	-1.58921
1448883_at	legumain	Lgmn	0.00263263	-1.58914
1455700_at	MTERF domain containing 3	Mterfd3	8.88346e-06	-1.5891
1459666_at	trafficking protein, kinesin binding 1	Trak1	0.000519359	-1.58858
1423623_at	RIKEN cDNA 2810021B07 gene	2810021B07Rik	0.000223884	-1.58782
1419606_a_at	troponin T1, skeletal, slow	Tnnt1	0.00199818	-1.58769
1455665_at	LON peptidase N-terminal domain and ring finger 1 /// similar to CG32369-PB, iso	LOC631639 /// Lonrf1	1.18997e-05	-1.58754
1455294_at	RIKEN cDNA 1110029L17 gene	1110029L17Rik	4.46464e-06	-1.58716
1425140_at	lactamase, beta 2	Lactb2	2.34744e-06	-1.58715
1437737_at	DIS3 mitotic control homolog (S. cerevisiae)-like	Dis3l	0.00073513	-1.58704
1452865_at	leucine rich repeat containing 27	Lrrc27	9.90991e-05	-1.58699
1432012_a_at	NOL1/NOP2/Sun domain family 6	Nsun6	0.000462748	-1.58631
1455329_at	---	---	0.00312467	-1.5849
1448752_at	carbonic anhydrase 2	Car2	0.00515411	-1.58483
1431252_a_at	zinc finger protein 655	Zfp655	3.81042e-05	-1.58473
1424364_a_at	RIKEN cDNA 1110020P15 gene	1110020P15Rik	0.000177058	-1.58429
1426754_x_at	cytoskeleton-associated protein 4	Ckap4	5.56798e-06	-1.5832
1422619_at	phosphatidic acid phosphatase 2a	Ppap2a	5.96413e-09	-1.58269
1436392_s_at	transcription factor AP-2, gamma	Tcfap2c	0.00816173	-1.58267
1430086_at	cholinergic receptor, nicotinic, alpha polypeptide 9	Chrna9	7.11143e-06	-1.58242
1434181_at	fermitin family homolog 2 (Drosophila)	Fermt2	1.37261e-06	-1.58234
1417348_at	RIKEN cDNA 2310039H08 gene	2310039H08Rik	5.86004e-05	-1.58212
1425173_s_at	golgi phosphoprotein 3-like	Golph3l	3.53067e-05	-1.58112
1454607_s_at	phosphoserine aminotransferase 1	Psat1	0.00883066	-1.58109
1452335_at	major facilitator superfamily domain containing 8	Mfsd8	0.00101718	-1.58076
1439120_at	cDNA sequence BC010304	BC010304	1.68605e-05	-1.58052
1428532_at	integrator complex subunit 7	Ints7	5.5845e-06	-1.58032
1427474_s_at	glutathione S-transferase, mu 3	Gstm3	4.84988e-05	-1.57979
1418502_a_at	oxidation resistance 1	Oxr1	6.8525e-06	-1.57957
1434073_at	G protein-coupled receptor associated sorting protein 2	Gprasp2	0.000310663	-1.57878
1423671_at	delta/notch-like EGF-related receptor	Dner	0.0779571	-1.57851
1429887_at	RIKEN cDNA 2310005C01 gene	2310005C01Rik	0.00092003	-1.57761
1448871_at	mitogen activated protein kinase 13	Mapk13	7.82766e-05	-1.57752
1451602_at	sorting nexin 6	Snx6	9.4226e-09	-1.57752
1424515_at	RIKEN cDNA B230354K17 gene	B230354K17Rik	3.88326e-07	-1.57743
1417849_at	zinc finger protein 704	Zfp704	5.04112e-07	-1.57741
1441796_at	RIKEN cDNA 2010309E21 gene	2010309E21Rik	1.8044e-05	-1.57719
1415697_at	GTPase activating protein (SH3 domain) binding protein 2	G3bp2	4.10462e-06	-1.57633
1424826_s_at	metastasis suppressor 1	Mtss1	1.09151e-06	-1.57606
1416865_at	FYVE, RhoGEF and PH domain containing 1	Fgd1	3.194e-06	-1.57588
1458382_a_at	---	---	0.0145934	-1.57562
1457213_a_at	diacylglycerol kinase, eta	Dgkh	0.00502694	-1.57533
1435626_a_at	homocysteine-inducible, endoplasmic reticulum stress-inducible, ubiquitin-like d	Herpud1	0.00641942	-1.5753
1452322_a_at	bromodomain and WD repeat domain containing 1	Brwd1	0.00360303	-1.57471
1442363_at	RIKEN cDNA 1110012J17 gene	1110012J17Rik	2.76068e-07	-1.57455
1453307_a_at	anaphase-promoting complex subunit 5	Anapc5	7.58968e-06	-1.57427
1419896_at	expressed sequence BB001228	BB001228	2.81496e-05	-1.57426
1452216_at	malonyl CoA:ACP acyltransferase (mitochondrial)	Mcat	0.000252176	-1.57409
1434734_at	RIKEN cDNA E130016E03 gene	E130016E03Rik	2.75074e-06	-1.57314
1419083_at	tumor necrosis factor (ligand) superfamily, member 11	Tnfsf11	0.000244803	-1.57301
1449093_at	cardiotrophin 1	Ctf1	0.00209597	-1.57291
1434341_x_at	RIKEN cDNA 1110020P15 gene /// predicted gene, EG622178	1110020P15Rik /// EG622178	0.000308509	-1.57265
1431354_a_at	phenylalanine-tRNA synthetase 2 (mitochondrial)	Fars2	2.87707e-06	-1.57219
1421624_a_at	enabled homolog (Drosophila)	Enah	0.000493113	-1.5721
1451398_at	carbonyl reductase 4 /// similar to carbonic reductase 4	Cbr4 /// LOC100046395	1.69873e-05	-1.57197
1427271_at	zinc finger and BTB domain containing 44	Zbtb44	3.22111e-08	-1.57176
1450781_at	high mobility group AT-hook 2	Hmga2	0.00846827	-1.57132
1453422_a_at	RIKEN cDNA 1110020G09 gene	1110020G09Rik	7.05857e-05	-1.57126
1423707_at	transmembrane protein 50B	Tmem50b	0.00019705	-1.57098
1455520_at	hypothetical protein LOC100040799	LOC100040799	1.51099e-05	-1.57076
1445669_at	sprouty homolog 4 (Drosophila)	Spry4	0.00207117	-1.57019
1416909_at	phosphatidylinositol glycan anchor biosynthesis, class Y-like	Pigyl	2.60493e-05	-1.57001
1435900_at	zinc finger and BTB domain containing 43	Zbtb43	3.6266e-10	-1.56973
1454969_at	LY6/PLAUR domain containing 6	Lypd6	0.0084967	-1.56923
1424316_at	solute carrier family 25 (mitochondrial thiamine pyrophosphate carrier), member	Slc25a19	0.000637585	-1.56909
1418257_at	solute carrier family 12, member 7	Slc12a7	1.00637e-06	-1.56797
1438102_at	SUMO/sentrin specific peptidase 8	Senp8	9.97699e-06	-1.56762
1448757_at	promyelocytic leukemia	Pml	8.80309e-07	-1.56762
1430701_a_at	RIKEN cDNA 5730528L13 gene	5730528L13Rik	5.74008e-05	-1.56692
1424407_s_at	chromobox homolog 6	Cbx6	3.4848e-06	-1.56686
1426530_a_at	kelch-like 5 (Drosophila)	Klhl5	0.00303351	-1.56641
1453360_a_at	testis expressed gene 9	Tex9	2.37318e-06	-1.56638
1416647_at	branched chain ketoacid dehydrogenase E1, alpha polypeptide	Bckdha	1.12095e-08	-1.56599
1417002_at	RIKEN cDNA 0610012G03 gene	0610012G03Rik	6.2817e-06	-1.56563
1448256_at	golgi SNAP receptor complex member 1	Gosr1	0.00169889	-1.56546
1419029_at	ERO1-like (S. cerevisiae)	Ero1l	8.06825e-07	-1.56482
1452319_at	zinc finger protein 82	Zfp82	3.46379e-05	-1.56475
1419414_at	guanine nucleotide binding protein 13, gamma	Gng13	0.0146214	-1.56458
1417373_a_at	tubulin, alpha 4A	Tuba4a	2.25224e-06	-1.56431
1454976_at	superoxide dismutase 2, mitochondrial	Sod2	0.000740211	-1.564
1425108_a_at	cDNA sequence BC004728	BC004728	2.00905e-05	-1.56362
1437620_x_at	Aldehyde dehydrogenase 18 family, member A1	Aldh18a1	0.00771548	-1.56239
1423187_at	gamma-aminobutyric acid (GABA-A) receptor-associated protein-like 2	Gabarapl2	9.82448e-06	-1.56224
1435686_at	expressed sequence AA536717	AA536717	0.00334532	-1.5618
1427705_a_at	nuclear factor of kappa light chain gene enhancer in B-cells 1, p105	Nfkb1	1.30372e-06	-1.56175
1448491_at	enoyl coenzyme A hydratase 1, peroxisomal	Ech1	3.71429e-08	-1.5614
1435143_at	ELK3, member of ETS oncogene family	Elk3	0.00889664	-1.5609
1448989_a_at	myosin IB	Myo1b	0.000765175	-1.56083
1454107_a_at	kinesin family member 2A	Kif2a	0.014755	-1.56082
1426879_at	RIKEN cDNA 1190005F20 gene	1190005F20Rik	0.00162578	-1.56076
1457686_at	splicing factor, arginine/serine-rich 17b	Sfrs17b	0.000171986	-1.56055
1431469_a_at	CXXC finger 5	Cxxc5	5.84313e-08	-1.56008
1426658_x_at	3-phosphoglycerate dehydrogenase	Phgdh	0.000911833	-1.56001
1434757_at	core-binding factor, runt domain, alpha subunit 2, translocated to, 2 (human)	Cbfa2t2	2.1315e-06	-1.55943
1423202_a_at	nuclear receptor co-repressor 1	Ncor1	4.2322e-07	-1.55905
1419274_at	expressed sequence C80913	C80913	1.20137e-07	-1.55897
1449028_at	ras homolog gene family, member U	Rhou	0.00384809	-1.55871
1415859_at	eukaryotic translation initiation factor 3, subunit C	Eif3c	0.00163699	-1.55809
1449336_a_at	STE20-like kinase (yeast)	Slk	2.21482e-05	-1.55788
1420372_at	syntrophin, basic 2	Sntb2	0.00152289	-1.55712
1450522_a_at	H1 histone family, member 0	H1f0	1.36566e-05	-1.5568
1425899_a_at	intersectin 1 (SH3 domain protein 1A)	Itsn1	0.008459	-1.55664
1459740_s_at	uncoupling protein 2 (mitochondrial, proton carrier)	Ucp2	2.09566e-06	-1.55615
1447997_s_at	translocase of inner mitochondrial membrane 8 homolog a2 (yeast)	Timm8a2	0.00239587	-1.55586
1434307_at	transmembrane protein 64	Tmem64	7.6969e-07	-1.55558
1438251_x_at	HtrA serine peptidase 1	Htra1	3.25876e-06	-1.55549
1440364_a_at	aminoadipate-semialdehyde dehydrogenase	Aasdh	0.00157943	-1.55537
1417350_at	pallidin	Pldn	0.00129216	-1.55526
1437983_at	sal-like 1 (Drosophila)	Sall1	1.87007e-05	-1.55498
1435866_s_at	histone cluster 3, H2a	Hist3h2a	0.000928571	-1.55491
1450629_at	LIM domain and actin binding 1	Lima1	0.00160093	-1.55484
1422965_at	angiotensin II, type I receptor-associated protein	Agtrap	7.37354e-05	-1.55444
1416861_at	signal transducing adaptor molecule (SH3 domain and ITAM motif) 1	Stam	5.18648e-08	-1.55436
1449100_at	par-6 (partitioning defective 6,) homolog alpha (C. elegans)	Pard6a	3.20561e-06	-1.55402
1447917_x_at	N-terminal Asn amidase	Ntan1	4.32632e-07	-1.55383
1429264_at	RIKEN cDNA C030044B11 gene	C030044B11Rik	0.000584768	-1.5538
1417801_a_at	protein tyrosine phosphatase, receptor-type, F interacting protein, binding prot	Ppfibp2	0.00429197	-1.55375
1417779_at	RIKEN cDNA 2310079N02 gene	2310079N02Rik	8.44695e-05	-1.55338
1434155_a_at	RIKEN cDNA 2310061I04 gene	2310061I04Rik	2.0794e-05	-1.55325
1440755_at	Transcribed locus	---	4.81122e-05	-1.5532
1456200_at	inositol polyphosphate multikinase	Ipmk	6.43438e-09	-1.55274
1421324_a_at	thymoma viral proto-oncogene 2 /// similar to serine/threonine kinase	Akt2 /// LOC100048123	0.00320499	-1.55257
1423765_at	ATH1, acid trehalase-like 1 (yeast)	Athl1	0.000455837	-1.5525
1430128_a_at	receptor accessory protein 6	Reep6	0.000142954	-1.55246
1431980_a_at	arsenic (+3 oxidation state) methyltransferase	As3mt	0.017774	-1.55191
1444106_at	RIKEN cDNA D330012F22 gene	D330012F22Rik	0.00112079	-1.55176
1427322_at	bromodomain and WD repeat domain containing 1	Brwd1	0.00015034	-1.55146
1418936_at	v-maf musculoaponeurotic fibrosarcoma oncogene family, protein F (avian)	Maff	0.00111265	-1.55091
1452637_a_at	bolA-like 1 (E. coli)	Bola1	5.10419e-05	-1.54991
1426657_s_at	3-phosphoglycerate dehydrogenase /// predicted gene, EG666422 /// predicted gene	EG666422 /// EG666875 /// LOC668576 /// LOC675010 /// LOC675316 /// LOC675710 //	0.0025911	-1.54957
1448624_at	CD2 antigen (cytoplasmic tail) binding protein 2	Cd2bp2	0.000127341	-1.54906
1425541_at	DEAD (Asp-Glu-Ala-Asp) box polypeptide 27	Ddx27	0.000325846	-1.5486
1455930_at	---	---	0.0347162	-1.54845
1446914_at	expressed sequence C80425	C80425	0.0389464	-1.54798
1451425_a_at	makorin, ring finger protein, 1	Mkrn1	3.67242e-06	-1.54785
1431204_at	RIKEN cDNA 4930578N16 gene	4930578N16Rik	0.0026615	-1.54764
1429213_at	RIKEN cDNA 2310030N02 gene	2310030N02Rik	0.000206688	-1.54755
1430776_s_at	ankyrin repeat domain 24	Ankrd24	2.55177e-06	-1.54737
1423258_at	synaptotagmin IX	Syt9	2.65531e-06	-1.54721
1439476_at	desmoglein 2	Dsg2	0.00404509	-1.54716
1453983_a_at	methyltransferase 10 domain containing	Mett10d	0.000510861	-1.54707
1427305_at	phosphatidylinositol glycan anchor biosynthesis, class A	Piga	4.79455e-07	-1.546
1454901_at	yippee-like 2 (Drosophila)	Ypel2	0.00650792	-1.54556
1419173_at	aminoacylase 1	Acy1	2.92142e-06	-1.54495
1421905_at	trimethylguanosine synthase homolog (S. cerevisiae)	Tgs1	0.0073981	-1.54439
1452454_at	SDA1 domain containing 1	Sdad1	0.000178089	-1.54434
1434036_at	metastasis suppressor 1	Mtss1	4.46188e-08	-1.54373
1436375_at	S1 RNA binding domain 1	Srbd1	3.89287e-06	-1.5437
1454946_at	myeloblastosis oncogene-like 2	Mybl2	0.000447278	-1.54331
1429862_at	phospholipase A2, group IVE	Pla2g4e	0.000869558	-1.54219
1427189_at	ariadne ubiquitin-conjugating enzyme E2 binding protein homolog 1 (Drosophila)	Arih1	2.32608e-06	-1.54212
1424360_at	cDNA sequence BC019943	BC019943	4.31892e-05	-1.54205
1450656_at	guanine nucleotide binding protein, alpha 13	Gna13	0.0103641	-1.54177
1415784_at	vacuolar protein sorting 35	Vps35	0.00451932	-1.541
1428227_at	RE1-silencing transcription factor	Rest	1.15118e-08	-1.54076
1434087_at	5,10-methylenetetrahydrofolate reductase	Mthfr	0.000166927	-1.5396
1423266_at	RIKEN cDNA 2810405K02 gene	2810405K02Rik	1.53583e-06	-1.53957
1425319_s_at	RIKEN cDNA 6530403A03 gene	6530403A03Rik	9.97125e-05	-1.53881
1426930_at	similar to CUG-BP and ETR-3 like factor 4	LOC100044908	8.03137e-05	-1.53876
1426655_a_at	RIKEN cDNA 4930504E06 gene	4930504E06Rik	6.26797e-07	-1.53849
1424379_at	carbonic anhydrase 11	Car11	0.0017747	-1.53848
1433687_at	expressed sequence AI662250	AI662250	3.23252e-06	-1.53839
1430205_a_at	cell division cycle 37 homolog (S. cerevisiae)-like 1	Cdc37l1	0.000267698	-1.53832
1418308_at	Hus1 homolog (S. pombe)	Hus1	1.27562e-08	-1.53781
1430326_s_at	ubiquinol-cytochrome c reductase, complex III subunit VII	Uqcrq	2.91184e-05	-1.53716
1428520_at	RIKEN cDNA 1110032A13 gene	1110032A13Rik	2.30524e-05	-1.53706
1425930_a_at	MAX-like protein X	Mlx	1.07322e-07	-1.53703
1422737_at	nuclear receptor coactivator 3	Ncoa3	1.60557e-05	-1.53664
1429375_at	anaphase promoting complex subunit 10	Anapc10	3.16441e-07	-1.53654
1421820_a_at	neurofibromatosis 2	Nf2	7.08992e-07	-1.53548
1418835_at	pleckstrin homology-like domain, family A, member 1	Phlda1	0.0254609	-1.5351
1422444_at	integrin alpha 6	Itga6	3.92607e-05	-1.53451
1436045_at	testis specific 10	Tsga10	0.000113666	-1.53446
1458878_at	Yamaguchi sarcoma viral (v-yes) oncogene homolog 1	Yes1	0.000174808	-1.53445
1435236_at	RIKEN cDNA A630018P17 gene	A630018P17Rik	1.96323e-05	-1.53442
1417352_s_at	small nuclear ribonucleoprotein polypeptide A'	Snrpa1	5.2389e-07	-1.53415
1420731_a_at	cysteine and glycine-rich protein 2	Csrp2	3.09912e-07	-1.53365
1421604_a_at	Kruppel-like factor 3 (basic) /// similar to BKLF	Klf3 /// LOC100046855	3.12273e-05	-1.53332
1434555_at	acidic (leucine-rich) nuclear phosphoprotein 32 family, member A	Anp32a	1.26909e-05	-1.53309
AFFX-TransRecMur/X57349_5_at	transferrin receptor	Tfrc	0.0428366	-1.53283
1419927_s_at	RAB interacting factor	Rabif	4.69243e-09	-1.53273
1425822_a_at	deltex 1 homolog (Drosophila)	Dtx1	0.000816825	-1.53228
1435445_at	cyclin T2	Ccnt2	7.47399e-06	-1.53202
1454802_x_at	ariadne homolog 2 (Drosophila)	Arih2	3.18826e-06	-1.53172
1459983_at	inositol (myo)-1(or 4)-monophosphatase 2	Impa2	0.0001308	-1.53161
1419365_at	peroxisomal biogenesis factor 11a	Pex11a	2.12477e-05	-1.5314
1424862_s_at	mindbomb homolog 2 (Drosophila)	Mib2	1.17126e-05	-1.53124
1431181_a_at	Luc7 homolog (S. cerevisiae)-like	Luc7l	0.000470284	-1.53096
1424490_at	zinc finger protein 428	Zfp428	4.39489e-05	-1.53075
1424700_at	transmembrane protein 38B	Tmem38b	9.66068e-05	-1.53057
1416125_at	FK506 binding protein 5	Fkbp5	7.73631e-10	-1.53031
1427689_a_at	TNFAIP3 interacting protein 1	Tnip1	0.00077571	-1.52955
1428732_at	RIKEN cDNA 1700008J07 gene	1700008J07Rik	0.0137154	-1.52947
1416029_at	Kruppel-like factor 10	Klf10	0.000362761	-1.52945
1435458_at	proviral integration site 1	Pim1	0.00131075	-1.52931
1454674_at	fasciculation and elongation protein zeta 1 (zygin I)	Fez1	0.0014535	-1.52925
1423572_at	Bcl2-like 2	Bcl2l2	0.00163466	-1.52911
1442368_at	potassium channel tetramerisation domain containing 12b	Kctd12b	0.00629675	-1.52838
1418260_at	hormonally upregulated Neu-associated kinase /// similar to hormonally upregulat	Hunk /// LOC630567	1.41331e-06	-1.52838
1451364_at	polymerase (RNA) III (DNA directed) polypeptide G like	Polr3gl	0.00121841	-1.52836
1423109_s_at	solute carrier family 25 (mitochondrial carnitine/acylcarnitine translocase), me	Slc25a20	0.000191617	-1.52793
1435868_at	ankyrin repeat domain 13c	Ankrd13c	0.000626406	-1.52783
1421478_a_at	zinc finger protein 318	Zfp318	0.0136358	-1.52726
1420310_at	---	---	0.00330393	-1.52697
1436538_at	ankyrin repeat domain 37	Ankrd37	0.0837391	-1.52687
1452605_at	threonine synthase-like 1 (bacterial)	Thnsl1	7.77645e-05	-1.52677
1455374_at	potassium inwardly-rectifying channel, subfamily J, member 3	Kcnj3	0.00192341	-1.52648
1428882_at	WD repeat domain, phosphoinositide interacting 2	Wipi2	3.77394e-05	-1.52572
1450871_a_at	branched chain aminotransferase 1, cytosolic	Bcat1	4.92894e-07	-1.5256
1427143_at	jumonji, AT rich interactive domain 1B (Rbp2 like)	Jarid1b	5.95607e-06	-1.52525
1417303_at	mevalonate (diphospho) decarboxylase	Mvd	0.000857354	-1.52502
1428391_at	RAB3A interacting protein (rabin3)-like 1	Rab3il1	0.0830299	-1.5247
1449615_s_at	high density lipoprotein (HDL) binding protein	Hdlbp	0.000433073	-1.52382
1418846_at	adaptor-related protein complex AP-4, mu 1	Ap4m1	0.000427586	-1.5237
1426767_at	WD repeat domain 90	Wdr90	0.000383667	-1.52293
1430516_at	RIKEN cDNA 4930428B01 gene	4930428B01Rik	0.000795335	-1.52246
1426313_at	brain and reproductive organ-expressed protein	Bre	4.72903e-05	-1.52237
1448707_at	TAF13 RNA polymerase II, TATA box binding protein (TBP)-associated factor	Taf13	6.46582e-09	-1.52219
1455692_x_at	RIKEN cDNA 1700097N02 gene	1700097N02Rik	0.00210757	-1.52212
1449371_at	histidyl-tRNA synthetase 2, mitochondrial (putative)	Hars2	0.0128106	-1.52161
1460467_at	IQ motif containing G	Iqcg	0.000416807	-1.52142
1416206_at	signal-induced proliferation associated gene 1	Sipa1	0.00794648	-1.52106
1446269_at	high mobility group box transcription factor 1	Hbp1	0.0398882	-1.52062
1427985_at	spindlin family, member 4	Spin4	0.0120951	-1.52044
1428129_at	lectin, mannose-binding, 1	Lman1	9.23335e-06	-1.52041
1417969_at	F-box protein 31	Fbxo31	0.000155195	-1.52031
1423508_at	MYST histone acetyltransferase monocytic leukemia 4	Myst4	3.12226e-06	-1.52009
1417619_at	growth arrest and DNA-damage-inducible, gamma interacting protein 1	Gadd45gip1	0.000222721	-1.52008
1419635_at	RIKEN cDNA 4833420G17 gene	4833420G17Rik	0.000153063	-1.52005
1417878_at	E2F transcription factor 1	E2f1	0.000110935	-1.51835
1431016_at	CWF19-like 1, cell cycle control (S. pombe)	Cwf19l1	0.000170007	-1.51788
1436574_at	RIKEN cDNA 1700029I01 gene	1700029I01Rik	0.0437927	-1.5178
1436347_a_at	RIKEN cDNA 5530601H04 gene	5530601H04Rik	0.000138502	-1.51757
1424695_at	RIKEN cDNA 2010011I20 gene	2010011I20Rik	0.00264222	-1.51736
1434204_x_at	Serine hydroxymethyltransferase 2 (mitochondrial)	Shmt2	0.00120126	-1.5173
1451493_at	Nedd4 family interacting protein 1 /// similar to Nedd4 WW domain-binding protei	LOC100046168 /// Ndfip1	2.15404e-06	-1.51722
1431026_at	N-acetyltransferase 12	Nat12	0.000485284	-1.51719
1448957_at	recombination signal binding protein for immunoglobulin kappa J region	Rbpj	7.39837e-07	-1.51668
1452600_at	TAF6-like RNA polymerase II, p300/CBP-associated factor (PCAF)-associated factor	Taf6l	0.00209641	-1.51664
1447802_x_at	---	---	0.00103054	-1.51651
1423006_at	proviral integration site 1	Pim1	0.0045231	-1.51638
1429158_at	F-box protein 28	Fbxo28	1.41846e-05	-1.51584
1442142_at	RIKEN cDNA 2700050L05 gene	2700050L05Rik	0.000558778	-1.51581
1422198_a_at	serine hydroxymethyltransferase 1 (soluble)	Shmt1	2.51238e-05	-1.51557
1436033_at	cDNA sequence BC031353	BC031353	0.00372007	-1.51499
1434951_at	armadillo repeat containing 8	Armc8	0.000134906	-1.51469
1433536_at	low density lipoprotein receptor-related protein 11	Lrp11	1.13157e-07	-1.51453
1424559_at	RNA polymerase II associated protein 2	Rpap2	5.75406e-05	-1.51397
1434558_at	WD repeat domain 47	Wdr47	3.57567e-05	-1.51357
1450039_at	ubiquitin specific peptidase 9, X chromosome	Usp9x	3.42521e-06	-1.51354
1422663_at	origin recognition complex, subunit 1-like (S.cereviaiae)	Orc1l	3.33162e-10	-1.51291
1417934_at	DnaJ (Hsp40) homolog, subfamily C, member 4	Dnajc4	4.91154e-05	-1.51289
1429199_s_at	serum amyloid A-like 1	Saal1	2.61294e-07	-1.51278
1417630_at	MAP kinase-interacting serine/threonine kinase 1	Mknk1	0.00295147	-1.51171
1434680_at	pleckstrin homology domain containing, family G (with RhoGef domain) member 3	Plekhg3	0.00330241	-1.51098
1416377_at	programmed cell death protein 7 /// similar to programmed cell death protein 7	LOC100048384 /// Pdcd7	1.48969e-05	-1.51091
1438453_at	Rad51 homolog c (S. cerevisiae)	Rad51c	0.000331417	-1.51079
1448568_a_at	solute carrier family 20, member 1	Slc20a1	2.84529e-06	-1.51021
1455674_at	WD repeat domain 76	Wdr76	5.65491e-07	-1.51
1454827_at	pogo transposable element with ZNF domain	Pogz	0.000236019	-1.50993
1450111_a_at	nudix (nucleoside diphosphate linked moiety X)-type motif 8	Nudt8	0.00307747	-1.50918
1428886_at	retinoblastoma binding protein 5	Rbbp5	3.82104e-07	-1.50857
1419130_at	adenosine deaminase, tRNA-specific 2, TAD2 homolog (S. cerevisiae)	Adat2	3.08092e-07	-1.50835
1429533_at	inner membrane protein, mitochondrial	Immt	0.000721659	-1.50747
1433408_a_at	minichromosome maintenance deficient 10 (S. cerevisiae)	Mcm10	6.12037e-09	-1.50727
1440262_at	---	---	0.00428286	-1.50701
1421042_at	rho/rac guanine nucleotide exchange factor (GEF) 2	Arhgef2	6.80112e-05	-1.50671
1422482_at	RuvB-like protein 2	Ruvbl2	2.50279e-07	-1.50671
1420922_at	ubiquitin specific peptidase 9, X chromosome	Usp9x	1.17461e-07	-1.5067
1426563_at	zinc finger protein 553	Zfp553	0.000665213	-1.50659
1434357_a_at	karyopherin (importin) beta 1	Kpnb1	0.000121793	-1.50638
1449851_at	period homolog 1 (Drosophila)	Per1	9.97761e-06	-1.50611
1451307_at	mitochondrial ribosomal protein L14	Mrpl14	9.81875e-06	-1.50566
1416627_at	serine protease inhibitor, Kunitz type 1	Spint1	4.46556e-05	-1.50561
1440858_at	Cdc2-related kinase, arginine/serine-rich	Crkrs	0.000978752	-1.5056
1434140_at	mcf.2 transforming sequence-like	Mcf2l	0.0164595	-1.50555
1460409_at	carnitine palmitoyltransferase 1a, liver	Cpt1a	0.0180372	-1.50548
1426809_at	RIKEN cDNA C430004E15 gene	C430004E15Rik	0.00195687	-1.50544
1448615_at	copper chaperone for superoxide dismutase	Ccs	9.19176e-07	-1.50529
1418715_at	pantothenate kinase 1	Pank1	1.82674e-07	-1.5051
1435474_at	TAF5 RNA polymerase II, TATA box binding protein (TBP)-associated factor	Taf5	5.66841e-08	-1.50506
1417116_at	solute carrier family 6 (neurotransmitter transporter, creatine), member 8	Slc6a8	0.000239132	-1.50496
1430032_at	RNA binding motif protein 4B	Rbm4b	4.3373e-05	-1.50488
1436728_s_at	regulator of telomere elongation helicase 1	Rtel1	0.000157829	-1.50419
1453003_at	similar to sortilin-related receptor, LDLR class A repeats-containing	LOC100047936	0.00849675	-1.50396
1452817_at	SET and MYND domain containing 3	Smyd3	7.48853e-06	-1.50343
1424645_at	trinucleotide repeat containing 6C	Tnrc6c	4.9595e-07	-1.50326
1455450_at	---	---	5.42134e-05	-1.50297
1435727_s_at	LIM domain and actin binding 1	Lima1	0.000992107	-1.50284
1460188_at	protein tyrosine phosphatase, non-receptor type 6	Ptpn6	0.0092442	-1.5027
1429561_at	BRF2, subunit of RNA polymerase III transcription initiation factor, BRF1-like	Brf2	0.00447775	-1.50223
1451400_at	gem (nuclear organelle) associated protein 8	Gemin8	1.08672e-05	-1.50194
1434515_at	nuclear receptor coactivator 1 /// similar to Nuclear receptor coactivator 1 (NC	LOC100044566 /// Ncoa1	8.03312e-07	-1.50164
1451208_at	eukaryotic translation termination factor 1	Etf1	3.12867e-05	-1.5016
1451399_at	paroxysmal nonkinesiogenic dyskinesia	Pnkd	1.96083e-06	-1.50116
1455905_at	RIKEN cDNA 2610507B11 gene	2610507B11Rik	0.00305066	-1.5011
1448626_at	CDK5 regulatory subunit associated protein 1	Cdk5rap1	8.83642e-06	-1.50108
1429070_at	RIKEN cDNA 4933440H19 gene	4933440H19Rik	0.000524959	-1.50108
1426217_at	RIKEN cDNA 2810441K11 gene	2810441K11Rik	5.20668e-05	-1.5008
1425764_a_at	branched chain aminotransferase 2, mitochondrial	Bcat2	2.0417e-07	-1.5007
1417175_at	casein kinase 1, epsilon	Csnk1e	1.78738e-05	-1.50035
1426389_at	calcium/calmodulin-dependent protein kinase ID	Camk1d	0.00255619	-1.50023
1419397_at	polymerase (DNA directed), alpha 1	Pola1	2.65821e-07	-1.50023
1452940_x_at	phosphatidylinositol transfer protein, cytoplasmic 1	Pitpnc1	0.000209922	-1.49974
1430423_s_at	RIKEN cDNA 2610528E23 gene /// FGF receptor activating protein 1	2610528E23Rik /// Frag1	2.27075e-05	-1.49949
1428915_at	sirtuin 5 (silent mating type information regulation 2 homolog) 5 (S. cerevisiae	Sirt5	9.98581e-08	-1.49945
1460348_at	MAD2 mitotic arrest deficient-like 2 (yeast)	Mad2l2	2.69218e-06	-1.4992
1451058_at	malignant T cell amplified sequence 2	Mcts2	9.61423e-05	-1.49913
1437118_at	ubiquitin specific peptidase 7	Usp7	0.00976805	-1.49895
1420383_a_at	collagen, type IV, alpha 3 (Goodpasture antigen) binding protein	Col4a3bp	0.0123066	-1.4987
1429160_at	mitochondrial translational initiation factor 3	Mtif3	0.00229524	-1.49864
1424242_at	biphenyl hydrolase-like (serine hydrolase, breast epithelial mucin-associated an	Bphl	3.03501e-08	-1.4986
1428783_at	protein kinase, cAMP dependent regulatory, type II alpha	Prkar2a	5.76526e-06	-1.49832
1424478_at	Bardet-Biedl syndrome 2 homolog (human)	Bbs2	0.00169181	-1.49764
1460338_a_at	cytokine receptor-like factor 3	Crlf3	2.45873e-07	-1.49745
1416501_at	3-phosphoinositide dependent protein kinase-1	Pdpk1	5.9325e-05	-1.49745
1419030_at	ERO1-like (S. cerevisiae)	Ero1l	0.00101116	-1.49718
1450853_at	transducin-like enhancer of split 4, homolog of Drosophila E(spl)	Tle4	8.20571e-07	-1.49674
1423809_at	transcription factor 19	Tcf19	9.97617e-05	-1.49643
1450743_s_at	synaptotagmin binding, cytoplasmic RNA interacting protein	Syncrip	3.33165e-05	-1.49629
1428771_at	RIKEN cDNA 2410127E18 gene	2410127E18Rik	0.000824941	-1.49628
1416199_at	kinesin family member C3	Kifc3	0.00210592	-1.49578
1426575_at	sphingomyelin synthase 1	Sgms1	0.000805188	-1.49569
1422470_at	BCL2/adenovirus E1B interacting protein 1, NIP3	Bnip3	0.15999	-1.49564
1429393_at	WD repeat domain 40A	Wdr40a	4.98665e-05	-1.49528
1422499_at	LIM domain and actin binding 1	Lima1	0.00323078	-1.49486
1437549_at	RIKEN cDNA 2810408I11 gene	2810408I11Rik	0.00032899	-1.49459
1424685_at	exosome component 4	Exosc4	1.96929e-05	-1.49392
1434606_at	v-erb-b2 erythroblastic leukemia viral oncogene homolog 3 (avian)	Erbb3	6.49998e-06	-1.49373
1456253_s_at	pleckstrin homology domain containing, family N member 1 /// kelch-like 17 (Dros	Klhl17 /// Plekhn1	0.00684148	-1.49344
1421322_a_at	interferon regulatory factor 9	Irf9	0.000287944	-1.49339
1449930_a_at	signal sequence receptor, beta	Ssr2	2.69852e-07	-1.49334
1421346_a_at	solute carrier family 6 (neurotransmitter transporter, taurine), member 6	Slc6a6	0.00276353	-1.49325
1416378_at	polynucleotide kinase 3'- phosphatase	Pnkp	0.000242856	-1.49314
1455425_at	expressed sequence BB001228	BB001228	1.56565e-05	-1.49302
1423134_at	Rab interacting lysosomal protein-like 2	Rilpl2	9.2377e-05	-1.49268
1423158_at	glucosamine-phosphate N-acetyltransferase 1	Gnpnat1	3.07106e-07	-1.49245
1424846_at	centrosomal protein 68	Cep68	0.00326651	-1.49239
1433974_at	selenophosphate synthetase 1	Sephs1	1.12193e-05	-1.4923
1421918_at	acidic (leucine-rich) nuclear phosphoprotein 32 family, member A	Anp32a	0.000194747	-1.4923
1426810_at	jumonji domain containing 1A	Jmjd1a	1.33382e-05	-1.49216
1426890_a_at	RNA polymerase II associated protein 1	Rpap1	1.0752e-05	-1.492
1460559_at	ankyrin repeat domain 25	Ankrd25	0.000129779	-1.49199
1457482_at	jumonji, AT rich interactive domain 1B (Rbp2 like)	Jarid1b	0.00550942	-1.49179
1433833_at	fibronectin type III domain containing 3B	Fndc3b	0.000105523	-1.49152
1454235_a_at	inhibitor of growth family, member 5	Ing5	6.20286e-05	-1.49121
1424029_at	TSPY-like 4	Tspyl4	0.00284516	-1.49102
1448960_at	CXXC finger 5	Cxxc5	4.83097e-06	-1.49097
1416733_at	muskelin 1, intracellular mediator containing kelch motifs	Mkln1	5.17478e-06	-1.49068
1419656_at	solute carrier family 25, member 36	Slc25a36	0.000103663	-1.49068
1415795_at	spindlin 1 /// similar to Spindlin 1	LOC100046080 /// Spin1	0.000235134	-1.49064
1429056_at	NMDA receptor regulated 1-like	Narg1l	2.42186e-07	-1.49019
1451977_at	dual-specificity tyrosine-(Y)-phosphorylation regulated kinase 1a	Dyrk1a	0.00316462	-1.48979
1450948_a_at	mitochondrial ribosomal protein L1	Mrpl1	4.17284e-06	-1.48976
1419330_a_at	glycoprotein A33 (transmembrane)	Gpa33	0.000113968	-1.48975
1435635_at	protein-L-isoaspartate (D-aspartate) O-methyltransferase domain containing 1	Pcmtd1	0.00568833	-1.48945
1455220_at	frequently rearranged in advanced T-cell lymphomas 2	Frat2	2.64137e-05	-1.48861
1420620_a_at	ring finger protein 13	Rnf13	0.0215022	-1.48841
1449773_s_at	growth arrest and DNA-damage-inducible 45 beta	Gadd45b	0.0368537	-1.48828
1455013_at	ariadne homolog 2 (Drosophila)	Arih2	2.01783e-07	-1.48821
1426340_at	solute carrier family 1 (glial high affinity glutamate transporter), member 3	Slc1a3	0.000506033	-1.4881
1453212_at	zinc finger protein 383	Zfp383	6.74921e-05	-1.48797
1430590_at	DNA segment, Chr 3, ERATO Doi 751, expressed /// DNA segment, Chr 3, ERATO Doi 7	D3Ertd751e /// LOC671322 /// LOC674811	0.00619771	-1.48788
1448403_at	leucyl-tRNA synthetase	Lars	4.24761e-05	-1.48787
1426535_at	KTEL (Lys-Tyr-Glu-Leu) containing 1	Ktelc1	2.95742e-06	-1.48767
1454921_at	gene model 561, (NCBI)	Gm561	5.35159e-06	-1.48763
1448605_at	ras homolog gene family, member C	Rhoc	0.000249844	-1.48659
1448692_at	ubiquilin 4	Ubqln4	5.78714e-05	-1.48655
1422005_at	eukaryotic translation initiation factor 2-alpha kinase 2	Eif2ak2	0.000152141	-1.48644
1460399_at	coiled-coil domain containing 117	Ccdc117	2.84391e-06	-1.48637
1449111_a_at	growth factor receptor bound protein 2	Grb2	0.000187945	-1.48628
1434286_at	trichorhinophalangeal syndrome I (human)	Trps1	0.00260031	-1.48612
1437463_x_at	transforming growth factor, beta induced	Tgfbi	0.00764838	-1.48598
1429897_a_at	DNA segment, Chr 16, ERATO Doi 472, expressed	D16Ertd472e	0.000127256	-1.48596
1425731_at	ankyrin repeat domain 24	Ankrd24	2.66409e-06	-1.48595
1418391_at	PHD finger protein 21A	Phf21a	0.000125567	-1.48543
1426013_s_at	pleckstrin homology domain containing, family A (phosphoinositide binding specif	LOC100046788 /// Plekha4	0.00119194	-1.48524
1451069_at	proviral integration site 3	Pim3	1.39703e-05	-1.48509
1427339_at	solute carrier family 30 (zinc transporter), member 2	Slc30a2	0.00051974	-1.48471
1420645_at	polycomb group ring finger 2	Pcgf2	1.54452e-05	-1.48466
1417130_s_at	angiopoietin-like 4	Angptl4	7.75798e-05	-1.48464
1449155_at	polymerase (RNA) III (DNA directed) polypeptide G	Polr3g	3.37453e-06	-1.48461
1448638_at	Mdm2, transformed 3T3 cell double minute p53 binding protein	Mtbp	1.8207e-05	-1.48453
1452658_at	KRR1, small subunit (SSU) processome component, homolog (yeast)	Krr1	7.93673e-07	-1.48428
1450023_at	GTP binding protein 1	Gtpbp1	0.000386323	-1.48423
1430978_at	ribosomal protein S25	Rps25	5.21422e-07	-1.48402
1417562_at	eukaryotic translation initiation factor 4E binding protein 1	Eif4ebp1	0.000202137	-1.48358
1424516_at	RIKEN cDNA B230354K17 gene	B230354K17Rik	9.55661e-08	-1.4832
1418569_at	filamin binding LIM protein 1	Fblim1	0.000249285	-1.48301
1436151_x_at	cDNA sequence BC031781	BC031781	6.75752e-07	-1.48301
1428193_at	ubiquitin specific peptidase 9, X chromosome	Usp9x	3.59349e-05	-1.48293
1416402_at	ATP-binding cassette, sub-family B (MDR/TAP), member 10	Abcb10	0.000109562	-1.48292
1416132_at	EFR3 homolog A (S. cerevisiae)	Efr3a	9.68034e-05	-1.48278
1417467_a_at	transcriptional adaptor 3 (NGG1 homolog, yeast)-like	Tada3l	2.05484e-06	-1.48252
1451450_at	RIKEN cDNA 2010011I20 gene	2010011I20Rik	0.0373692	-1.48249
1456090_at	pyruvate dehydrogenase complex, component X	Pdhx	1.13187e-09	-1.48242
1418245_a_at	RNA binding motif protein 9	Rbm9	1.56227e-05	-1.48229
1439016_x_at	small proline-rich protein 2A	Sprr2a	0.426679	-1.48224
1436571_at	Adult male testis cDNA, RIKEN full-length enriched library, clone:4930525M22 pro	---	0.000953496	-1.4817
1451182_s_at	ankyrin repeat domain 54	Ankrd54	0.000551811	-1.48153
1455826_a_at	beta-site APP cleaving enzyme 1	Bace1	5.92339e-05	-1.4814
1427332_at	mediator of RNA polymerase II transcription, subunit 19 homolog (yeast)	Med19	1.35349e-06	-1.48111
1446526_at	RIKEN cDNA 9330199F22 gene	9330199F22Rik	0.00107129	-1.48067
1429800_at	RIKEN cDNA 9130221H12 gene /// zinc finger protein 526	9130221H12Rik /// Zfp526	0.000991861	-1.48062
1424570_at	DEAD (Asp-Glu-Ala-Asp) box polypeptide 46 /// similar to Probable ATP-dependent	Ddx46 /// LOC100046698	8.56996e-05	-1.48058
1435645_at	monocyte to macrophage differentiation-associated /// similar to monocyte to mac	LOC676546 /// Mmd	0.00288593	-1.48032
1460323_at	threonyl-tRNA synthetase	Tars	1.01174e-05	-1.48026
1421013_at	phosphatidylinositol transfer protein, beta	Pitpnb	0.000294906	-1.47944
1419034_at	casein kinase 2, alpha 1 polypeptide	Csnk2a1	1.03566e-06	-1.4794
1456783_at	zinc finger, DBF-type containing 2	Zdbf2	0.000171537	-1.47919
1420874_at	twinfilin, actin-binding protein, homolog 1 (Drosophila)	Twf1	0.000574138	-1.47799
1432646_a_at	RIKEN cDNA 2900097C17 gene	2900097C17Rik	0.00010995	-1.47796
1428196_a_at	RIKEN cDNA 1200015F23 gene	1200015F23Rik	8.90346e-06	-1.47696
1438933_x_at	RAS, guanyl releasing protein 2	Rasgrp2	1.97462e-05	-1.47666
1437588_at	POU domain, class 4, transcription factor 2	Pou4f2	0.0222522	-1.47662
1440936_at	serine active site containing 1	Serac1	0.000376062	-1.47632
1418700_at	lipoic acid synthetase	Lias	3.28071e-07	-1.47586
1431059_x_at	HIV TAT specific factor 1	Htatsf1	0.00917741	-1.4754
1448123_s_at	transforming growth factor, beta induced	Tgfbi	0.0547511	-1.47369
1451115_at	protein inhibitor of activated STAT 3	Pias3	0.000134372	-1.47332
1451031_at	secreted frizzled-related protein 4	Sfrp4	6.05407e-05	-1.47293
1429463_at	protein kinase, AMP-activated, alpha 2 catalytic subunit	Prkaa2	0.0572842	-1.47275
1423758_at	GTPase activating protein (SH3 domain) binding protein 2	G3bp2	9.1262e-07	-1.47266
1434206_s_at	protein phosphatase 2, regulatory subunit B (B56), gamma isoform	Ppp2r5c	0.00659701	-1.4725
1430996_at	ethanolamine kinase 1	Etnk1	0.0299908	-1.47249
1418014_a_at	UDP-Gal:betaGlcNAc beta 1,4- galactosyltransferase, polypeptide 1	B4galt1	0.00015575	-1.47236
1428916_s_at	sirtuin 5 (silent mating type information regulation 2 homolog) 5 (S. cerevisiae	Sirt5	0.00139627	-1.47199
1417591_at	prostaglandin E synthase 2	Ptges2	0.00106871	-1.47187
1433958_at	centrobin, centrosomal BRCA2 interacting protein	Cntrob	5.06178e-05	-1.47113
1417404_at	ELOVL family member 6, elongation of long chain fatty acids (yeast)	Elovl6	0.00015707	-1.47109
1448713_at	signal transducer and activator of transcription 4	Stat4	0.000393474	-1.47103
1428145_at	acetyl-Coenzyme A acyltransferase 2 (mitochondrial 3-oxoacyl-Coenzyme A thiolase	Acaa2	0.000695881	-1.47091
1454903_at	nerve growth factor receptor (TNFR superfamily, member 16)	Ngfr	0.000796123	-1.47076
1448370_at	Unc-51 like kinase 1 (C. elegans)	Ulk1	0.000735447	-1.47066
1418594_a_at	nuclear receptor coactivator 1 /// similar to Nuclear receptor coactivator 1 (NC	LOC100044566 /// Ncoa1	3.16372e-05	-1.47041
1423428_at	receptor tyrosine kinase-like orphan receptor 2	Ror2	0.000111808	-1.47041
1428459_at	PRAME family member 12	Pramef12	0.00162793	-1.47008
1424835_at	glutathione S-transferase, mu 4	Gstm4	3.97054e-05	-1.46969
1423664_at	quinoid dihydropteridine reductase /// similar to Quinoid dihydropteridine reduc	LOC100045858 /// Qdpr	1.50791e-09	-1.46957
1416380_at	Moloney leukemia virus 10	Mov10	0.000129152	-1.46942
1436167_at	Src homology 2 domain containing F	Shf	0.00284727	-1.46942
1454225_s_at	DNA segment, Chr 3, ERATO Doi 751, expressed	D3Ertd751e	0.00713256	-1.46936
1448319_at	aldo-keto reductase family 1, member B3 (aldose reductase)	Akr1b3	1.81892e-05	-1.46907
1453290_at	high mobility group box 2-like 1	Hmgb2l1	0.000219404	-1.46893
1448298_at	tyrosine kinase, non-receptor, 2	Tnk2	0.000657841	-1.46875
1434427_a_at	ring finger protein 157	Rnf157	0.00191672	-1.46869
1448772_at	ubiquitin-conjugating enzyme E2A, RAD6 homolog (S. cerevisiae)	Ube2a	1.11571e-09	-1.46841
1435394_s_at	ras homolog gene family, member C	Rhoc	2.70651e-07	-1.46805
1435803_a_at	eukaryotic translation initiation factor 4E member 2	Eif4e2	2.11789e-08	-1.46762
1456503_at	nucleoporin 214	Nup214	0.00741476	-1.46752
1417744_a_at	v-ral simian leukemia viral oncogene homolog B (ras related)	Ralb	0.00490309	-1.4674
1417945_at	POU domain, class 5, transcription factor 1	Pou5f1	2.47824e-07	-1.46731
1430875_a_at	PAK1 interacting protein 1	Pak1ip1	3.66654e-05	-1.46726
1436990_s_at	Nur77 downstream gene 2	Ndg2	9.53687e-09	-1.46695
1424056_at	ubiquitin specific peptidase 48	Usp48	2.83061e-07	-1.46694
1422769_at	synaptotagmin binding, cytoplasmic RNA interacting protein	Syncrip	0.000139914	-1.4669
1426755_at	cytoskeleton-associated protein 4	Ckap4	4.74211e-05	-1.46678
1449357_at	RIKEN cDNA 2310030G06 gene	2310030G06Rik	0.0032895	-1.46677
1456872_a_at	RIKEN cDNA D230010M03 gene	D230010M03Rik	0.000414139	-1.46674
1441997_at	zinc finger protein 184 (Kruppel-like)	Zfp184	0.00814261	-1.46659
1419522_at	zinc finger, MYND domain containing 19	Zmynd19	5.86851e-06	-1.46656
1417582_s_at	dihydroorotate dehydrogenase	Dhodh	5.63517e-07	-1.46583
1428518_at	myeloid leukemia factor 1 interacting protein	Mlf1ip	1.87875e-06	-1.4658
1421949_a_at	coiled-coil domain containing 123	Ccdc123	0.000459089	-1.46541
1452128_a_at	BRCA1/BRCA2-containing complex, subunit 3	Brcc3	6.25116e-06	-1.46531
1423280_at	stathmin-like 2	Stmn2	0.000119043	-1.46475
1449189_at	cDNA sequence BC003266	BC003266	1.43145e-05	-1.46456
1415729_at	3-phosphoinositide dependent protein kinase-1	Pdpk1	7.09306e-07	-1.46416
1448277_at	polymerase (DNA directed), delta 2, regulatory subunit	Pold2	1.35219e-07	-1.464
1456113_at	TBC1 domain family, member 25	Tbc1d25	0.000410863	-1.46389
1419368_a_at	ring finger protein 138	Rnf138	0.000347796	-1.46388
1455019_x_at	cytoskeleton-associated protein 4	Ckap4	1.90402e-06	-1.46377
1451386_at	biliverdin reductase B (flavin reductase (NADPH))	Blvrb	2.25428e-07	-1.46365
1431688_at	hypothetical LOC73899	LOC73899	0.00163918	-1.46353
1453062_at	RIKEN cDNA A930026I22 gene	A930026I22Rik	0.00108076	-1.46344
1448154_at	N-myc downstream regulated gene 2	Ndrg2	0.00893419	-1.46294
1420661_a_at	RIKEN cDNA 4933439F18 gene	4933439F18Rik	0.00194314	-1.46292
1453649_at	RIKEN cDNA C030039L03 gene	C030039L03Rik	8.16247e-05	-1.46278
1418737_at	nudix (nucleoside diphosphate linked moiety X)-type motif 2	Nudt2	6.8178e-07	-1.46274
1453113_at	WD repeat, SAM and U-box domain containing 1	Wdsub1	0.001872	-1.4625
1417114_at	germ cell-less homolog 1 (Drosophila)	Gmcl1	8.11543e-05	-1.46206
1417297_at	inositol 1,4,5-triphosphate receptor 3	Itpr3	0.000376029	-1.46194
1419433_at	nth (endonuclease III)-like 1 (E.coli)	Nthl1	8.98266e-06	-1.46149
1426980_s_at	RIKEN cDNA E130012A19 gene	E130012A19Rik	2.87653e-05	-1.46145
1417403_at	ELOVL family member 6, elongation of long chain fatty acids (yeast)	Elovl6	2.13721e-05	-1.46135
1431074_a_at	phosphatidylinositol transfer protein, cytoplasmic 1	Pitpnc1	6.51449e-05	-1.46109
1422210_at	forkhead box D3	Foxd3	0.0138155	-1.46106
1422780_at	peroxisomal membrane protein 4	Pxmp4	0.00164264	-1.46103
1431284_a_at	spinster homolog 1 (Drosophila)	Spns1	9.32987e-06	-1.4608
1417360_at	mutL homolog 1 (E. coli)	Mlh1	0.000348635	-1.46076
1450061_at	ectodermal-neural cortex 1	Enc1	1.0036e-05	-1.46054
1449861_at	NIMA (never in mitosis gene a)-related expressed kinase 4	Nek4	0.000187049	-1.46052
1451828_a_at	acyl-CoA synthetase long-chain family member 4	Acsl4	0.00204835	-1.46047
1436311_at	gem (nuclear organelle) associated protein 5	Gemin5	0.0181412	-1.46032
1429057_at	NMDA receptor regulated 1-like	Narg1l	8.21875e-09	-1.46022
1449098_a_at	polymerase (DNA directed), iota	Poli	8.39839e-05	-1.45988
1427956_at	polycomb group ring finger 1	Pcgf1	0.00286347	-1.45985
1428878_a_at	phosphatidylinositol transfer protein, cytoplasmic 1	Pitpnc1	0.000331989	-1.45896
1429802_at	hydroxysteroid (17-beta) dehydrogenase 14	Hsd17b14	0.0105241	-1.45895
1435245_at	glutaminase 2 (liver, mitochondrial)	Gls2	4.57971e-05	-1.45866
1424657_at	TAO kinase 1	Taok1	0.00230384	-1.45856
1426564_at	zinc finger protein 553	Zfp553	4.33029e-05	-1.45856
1449490_at	methyl-CpG binding domain protein 4	Mbd4	1.55975e-06	-1.45836
1452262_at	GrpE-like 2, mitochondrial	Grpel2	6.42371e-06	-1.45787
1439038_at	RIKEN cDNA 9130227C08Rik gene	9130227C08Rik	0.0024911	-1.45762
1416991_at	mitochondrial translation optimization 1 homolog (S. cerevisiae)	Mto1	5.9668e-07	-1.45756
1424314_at	PRP3 pre-mRNA processing factor 3 homolog (yeast)	Prpf3	7.811e-06	-1.45755
1434065_at	CWF19-like 1, cell cycle control (S. pombe)	Cwf19l1	1.44734e-05	-1.45747
1425331_at	zinc finger protein 106	Zfp106	0.000235132	-1.4571
1415988_at	high density lipoprotein (HDL) binding protein	Hdlbp	0.023713	-1.45638
1417773_at	N-acetylneuraminic acid synthase (sialic acid synthase)	Nans	8.01084e-07	-1.45622
1421876_at	mitogen activated protein kinase 9	Mapk9	0.00053144	-1.456
1439482_at	UHRF1 (ICBP90) binding protein 1	Uhrf1bp1	3.858e-05	-1.45579
1447027_s_at	lipoic acid synthetase	Lias	3.59878e-07	-1.45566
1431786_s_at	RIKEN cDNA 1190003J15 gene	1190003J15Rik	1.47031e-06	-1.45524
1451639_at	CCAAT/enhancer binding protein (C/EBP), gamma	Cebpg	0.000106543	-1.45519
1448897_at	makorin, ring finger protein, 2	Mkrn2	5.79084e-07	-1.45516
1420911_a_at	milk fat globule-EGF factor 8 protein	Mfge8	0.000629077	-1.45494
1422620_s_at	phosphatidic acid phosphatase 2a	Ppap2a	4.78459e-05	-1.45461
1425212_a_at	tumor necrosis factor receptor superfamily, member 19	Tnfrsf19	0.0266051	-1.45405
1449442_at	peroxisomal biogenesis factor 11a	Pex11a	1.42272e-06	-1.45384
1419101_at	transcriptional regulator, SIN3A (yeast)	Sin3a	1.23065e-06	-1.45383
1434381_at	ATM interactor	Atmin	0.000100323	-1.4538
1448263_a_at	CNDP dipeptidase 2 (metallopeptidase M20 family)	Cndp2	3.52159e-05	-1.45369
1453735_at	RIKEN cDNA 5730455P16 gene	5730455P16Rik	0.0239841	-1.45361
1424421_at	RFad1, flavin adenine dinucleotide synthetase, homolog (yeast)	Flad1	1.2224e-05	-1.45346
1460742_at	asparagine-linked glycosylation 3 homolog (yeast, alpha-1,3-mannosyltransferase)	Alg3	0.00169985	-1.45341
1434770_at	IQ calmodulin-binding motif containing 1	Iqcb1	2.62696e-05	-1.45307
1417000_at	ankyrin repeat and BTB (POZ) domain containing 1	Abtb1	8.00603e-06	-1.45302
1441412_s_at	tripartite motif-containing 45	Trim45	0.00136975	-1.45273
1452154_at	isoleucine-tRNA synthetase	Iars	0.000415231	-1.45251
1416062_at	TBC1 domain family, member 15	Tbc1d15	0.0043835	-1.45242
1423938_at	lethal giant larvae homolog 2 (Drosophila) /// similar to Lethal giant larvae ho	Llgl2 /// LOC100047332	2.55801e-05	-1.45235
1451466_at	DNA segment, Chr 16, ERATO Doi 472, expressed	D16Ertd472e	3.05832e-05	-1.4514
1426366_at	eukaryotic translation initiation factor 2C, 2	Eif2c2	1.67812e-05	-1.45123
1452076_at	SPRY domain containing 4	Spryd4	3.12487e-07	-1.45114
1452873_at	RIKEN cDNA 5830415F09 gene	5830415F09Rik	5.19054e-05	-1.45064
1423115_at	ST6 (alpha-N-acetyl-neuraminyl-2,3-beta-galactosyl-1,3)-N-acetylgalactosaminide	St6galnac6	0.000231911	-1.45063
1426745_at	ribonuclease, RNase K	Rnasek	2.19192e-05	-1.45059
1433725_at	activin A receptor, type 1B	Acvr1b	1.072e-05	-1.45039
1437936_at	RIKEN cDNA 6330534C20 gene	6330534C20Rik	0.00308291	-1.45033
1451010_at	nucleolar protein 11	Nol11	0.000522506	-1.45004
1432143_a_at	high mobility group box transcription factor 1	Hbp1	0.00133167	-1.44953
1428745_a_at	RIKEN cDNA 2310003L22 gene	2310003L22Rik	6.15106e-06	-1.44939
1420946_at	alpha thalassemia/mental retardation syndrome X-linked homolog (human)	Atrx	0.0171459	-1.449
1415811_at	ubiquitin-like, containing PHD and RING finger domains, 1	Uhrf1	2.44425e-06	-1.44851
1423731_at	aldehyde dehydrogenase 16 family, member A1	Aldh16a1	1.52936e-05	-1.44803
1428180_at	RIKEN cDNA 2810422J05 gene	2810422J05Rik	3.73371e-05	-1.44793
1449694_s_at	COMM domain containing 5	Commd5	8.59605e-06	-1.4478
1419450_at	ORM1-like 3 (S. cerevisiae)	Ormdl3	0.000560211	-1.44763
1420646_at	nuclear undecaprenyl pyrophosphate synthase 1 homolog (S. cerevisiae) /// simila	LOC100047601 /// Nus1	0.00687734	-1.4476
1438915_at	RIKEN cDNA 6720401G13 gene	6720401G13Rik	0.0779578	-1.44734
1448540_a_at	RIKEN cDNA 0610012G03 gene /// hypothetical protein LOC638521	0610012G03Rik /// LOC638521	3.65413e-06	-1.44731
1428181_at	electron transferring flavoprotein, beta polypeptide	Etfb	1.32377e-06	-1.44724
1450643_s_at	acyl-CoA synthetase long-chain family member 1	Acsl1	0.00482286	-1.44694
1435671_at	mirror-image polydactyly gene 1 homolog (human)	Mipol1	0.0473745	-1.44665
1418906_at	nucleotide binding protein 1	Nubp1	0.00199419	-1.44628
1417022_at	solute carrier family 7 (cationic amino acid transporter, y+ system), member 3	Slc7a3	1.92323e-05	-1.44592
1456546_at	RIKEN cDNA 1700097N02 gene	1700097N02Rik	0.00351637	-1.44584
1449343_s_at	transcriptional regulator, SIN3A (yeast)	Sin3a	2.39368e-08	-1.44564
1455726_at	gene model 71, (NCBI) /// hypothetical protein LOC100048447	Gm71 /// LOC100048447	0.000328067	-1.44562
1451044_at	survivor of motor neuron protein interacting protein 1	Sip1	7.3002e-05	-1.44509
1428497_at	SECIS binding protein 2	Secisbp2	0.00280833	-1.44501
AFFX-MURINE_b1_at	leucine rich repeat containing 17	Lrrc17	0.00188707	-1.44493
1428194_at	ubiquitin specific peptidase 9, X chromosome	Usp9x	1.16576e-06	-1.44486
1427906_at	RIKEN cDNA 1110037F02 gene	1110037F02Rik	1.14768e-05	-1.44484
1439091_at	Fanconi anemia, complementation group D2	Fancd2	8.07014e-06	-1.44454
1426023_a_at	rabaptin, RAB GTPase binding effector protein 1	Rabep1	0.000452203	-1.44435
1427350_a_at	GTP binding protein 6 (putative)	Gtpbp6	9.85216e-05	-1.44418
1424521_at	zinc finger, AN1 type domain 2B	Zfand2b	0.00115469	-1.44396
1418555_x_at	Spi-C transcription factor (Spi-1/PU.1 related)	Spic	0.0788716	-1.44366
1418966_a_at	discoidin, CUB and LCCL domain containing 1	Dcbld1	8.32519e-06	-1.44339
1436851_at	prostaglandin E receptor 1 (subtype EP1) /// protein kinase N1	Pkn1 /// Ptger1	0.00103542	-1.44339
1430889_a_at	thiopurine methyltransferase	Tpmt	7.58687e-05	-1.44335
1418131_at	SAM domain and HD domain, 1	Samhd1	1.16039e-05	-1.4433
1425329_a_at	cytochrome b5 reductase 3	Cyb5r3	6.24523e-06	-1.44326
1457869_at	Predicted gene, ENSMUSG00000073000	ENSMUSG00000073000	0.0118972	-1.44308
1416748_a_at	meiotic recombination 11 homolog A (S. cerevisiae)	Mre11a	8.85553e-05	-1.44275
1430221_at	RIKEN cDNA 9130008F23 gene	9130008F23Rik	0.167907	-1.44237
1418114_at	recombination signal binding protein for immunoglobulin kappa J region	Rbpj	4.56441e-07	-1.44204
1436385_at	glucosidase, alpha; neutral C	Ganc	0.00436745	-1.44192
1423298_at	adducin 3 (gamma)	Add3	0.00139072	-1.44188
1416768_at	RIKEN cDNA 1110003E01 gene	1110003E01Rik	0.000142951	-1.4417
1434119_at	DNA segment, Chr 2, Wayne State University 81, expressed	D2Wsu81e	9.69993e-07	-1.44167
1424829_at	RIKEN cDNA A830007P12 gene	A830007P12Rik	0.0120747	-1.44161
1423380_s_at	nuclear factor of activated T-cells, cytoplasmic, calcineurin-dependent 4	Nfatc4	0.00210016	-1.44136
1448724_at	cytokine inducible SH2-containing protein	Cish	0.000428725	-1.44133
1449928_at	dynein light chain Tctex-type 3	Dynlt3	0.0103725	-1.44114
1438090_x_at	ankyrin repeat domain 54	Ankrd54	0.00240897	-1.44097
1415984_at	acyl-Coenzyme A dehydrogenase, medium chain	Acadm	1.3201e-07	-1.44083
1433593_at	yippee-like 5 (Drosophila)	Ypel5	0.0219919	-1.44075
1416873_a_at	cyclin-dependent kinase 2	Cdk2	3.02573e-06	-1.44042
1417857_at	methylmalonic aciduria (cobalamin deficiency) type A	Mmaa	8.18613e-05	-1.44026
1417387_at	mediator of RNA polymerase II transcription, subunit 31 homolog (yeast)	Med31	2.74277e-05	-1.43959
1454809_at	nuclear receptor coactivator 7	Ncoa7	0.0041703	-1.43957
1450626_at	mannosidase, beta A, lysosomal	Manba	5.96374e-05	-1.43911
1440778_x_at	Zinc finger protein 712	Zfp712	0.00716251	-1.43897
1427226_at	epsin 2	Epn2	2.13976e-07	-1.43894
1416360_at	sorting nexin associated golgi protein 1	Snag1	0.000376151	-1.43846
1436886_x_at	XPA binding protein 2	Xab2	9.64308e-05	-1.4383
1435636_at	RIKEN cDNA 2310051F07 gene	2310051F07Rik	0.000224107	-1.43828
1452059_at	solute carrier family 35, member F5	Slc35f5	7.74337e-05	-1.4382
1423108_at	solute carrier family 25 (mitochondrial carnitine/acylcarnitine translocase), me	Slc25a20	1.31879e-05	-1.43784
1423234_at	proteasome (prosome, macropain) 26S subunit, non-ATPase, 5	Psmd5	1.04782e-06	-1.43779
1427927_at	HscB iron-sulfur cluster co-chaperone homolog (E. coli)	Hscb	1.38876e-06	-1.43761
1458273_at	heterogeneous nuclear ribonucleoprotein D	Hnrpd	1.20325e-05	-1.43714
1445191_at	Vexonuclease 3'-5' domain-like 1	Exdl1	0.00337819	-1.43681
1432187_at	nucleoporin 43	Nup43	5.92046e-07	-1.43665
1437100_x_at	proviral integration site 3	Pim3	5.32866e-07	-1.43633
1437758_a_at	solute carrier family 4 (anion exchanger), member 1, adaptor protein	Slc4a1ap	1.58221e-05	-1.43632
1429376_s_at	anaphase promoting complex subunit 10	Anapc10	4.71263e-07	-1.43631
1440146_at	vacuolar protein sorting 13A (yeast)	Vps13a	0.0253333	-1.43628
1417241_at	EST X83328	X83328	9.0153e-05	-1.43625
1451511_at	3-hydroxyisobutyryl-Coenzyme A hydrolase	Hibch	0.0129919	-1.4362
1418002_at	HIG1 domain family, member 2A	Higd2a	4.5731e-07	-1.43567
1436120_at	SET domain, bifurcated 2	Setdb2	4.98941e-05	-1.43559
1427319_at	RIKEN cDNA A230046K03 gene	A230046K03Rik	0.000290669	-1.43554
1452490_a_at	adaptor protein complex AP-2, alpha 2 subunit	Ap2a2	0.0047566	-1.43541
1454754_a_at	angio-associated migratory protein	Aamp	1.67136e-06	-1.43513
1428942_at	metallothionein 2	Mt2	8.40271e-05	-1.43512
1424212_at	RIKEN cDNA 9430023L20 gene	9430023L20Rik	4.84845e-05	-1.43497
1420024_s_at	eukaryotic translation termination factor 1	Etf1	0.0001312	-1.43465
1417264_at	coenzyme Q5 homolog, methyltransferase (yeast)	Coq5	2.48431e-05	-1.43428
1436422_at	cDNA sequence BC026590	BC026590	0.0573661	-1.43421
1448296_x_at	tubulin, alpha 3A	Tuba3a	0.00120099	-1.43415
1421032_a_at	DnaJ (Hsp40) homolog, subfamily B, member 12	Dnajb12	0.00125725	-1.43407
1435169_at	RIKEN cDNA A930001N09 gene	A930001N09Rik	0.00818897	-1.43389
1448869_a_at	mitochondrial ribosomal protein S16	Mrps16	5.80324e-06	-1.43385
1434834_at	suppressor of cytokine signaling 7	Socs7	4.25117e-06	-1.43384
1448332_at	peroxisome biogenesis factor 19	Pex19	5.55927e-05	-1.43344
1417501_at	F-box protein 6	Fbxo6	2.04904e-05	-1.43344
1452340_at	zinc finger protein 518B	Zfp518b	1.23541e-07	-1.43329
1431431_a_at	nitrogen fixation gene 1 (S. cerevisiae) /// similar to Nitrogen fixation gene 1	LOC100045796 /// Nfs1	4.15917e-07	-1.43315
1416628_at	RIKEN cDNA 0610006I08 gene	0610006I08Rik	0.000408766	-1.43306
1454142_a_at	PWP1 homolog (S. cerevisiae)	Pwp1	1.57833e-05	-1.433
1432188_s_at	nucleoporin 43	Nup43	3.22637e-06	-1.43251
1460676_at	Josephin domain containing 1	Josd1	3.00803e-05	-1.43227
1423883_at	acyl-CoA synthetase long-chain family member 1	Acsl1	0.000695781	-1.43226
1453165_at	methyltransferase like 4	Mettl4	8.91851e-05	-1.43223
1435597_at	ATPase family, AAA domain containing 5	Atad5	5.62036e-06	-1.43222
1433811_at	myeloid/lymphoid or mixed lineage-leukemia translocation to 6 homolog (Drosophil	Mllt6	0.000763724	-1.43185
1423557_at	interferon gamma receptor 2	Ifngr2	0.0625909	-1.4318
1417542_at	ribosomal protein S6 kinase, polypeptide 2	Rps6ka2	0.000702183	-1.43171
1448538_a_at	DNA segment, Chr 4, Wayne State University 53, expressed	D4Wsu53e	0.00046203	-1.43166
1436256_at	GrpE-like 2, mitochondrial	Grpel2	7.47693e-05	-1.43122
1437464_at	spermatogenesis associated 7	Spata7	7.9388e-05	-1.43097
1418081_at	Williams-Beuren syndrome chromosome region 18 homolog (human)	Wbscr18	4.56362e-06	-1.43088
1451111_at	nucleoporin 133	Nup133	1.82248e-05	-1.43087
1425075_at	GATA zinc finger domain containing 2B	Gatad2b	0.0044724	-1.43075
1436125_at	DNA segment, Chr 16, ERATO Doi 472, expressed	D16Ertd472e	4.2198e-06	-1.4305
1453430_at	unconventional SNARE in the ER 1 homolog (S. cerevisiae)	Use1	0.00513859	-1.43004
1435066_at	phosphatidylinositol transfer protein, cytoplasmic 1	Pitpnc1	0.000164425	-1.42999
1451471_at	glutamyl-tRNA synthetase 2 (mitochondrial)(putative)	Ears2	0.000339781	-1.42984
1435397_at	cDNA sequence BC038156	BC038156	0.0573548	-1.4298
1424216_a_at	poly (A) polymerase alpha	Papola	1.59723e-07	-1.4294
1453077_a_at	small nuclear RNA activating complex, polypeptide 3	Snapc3	6.79621e-06	-1.42902
1433986_at	cDNA sequence BC024659	BC024659	1.02603e-05	-1.4289
1428313_at	zinc finger, SWIM domain containing 3	Zswim3	0.00154218	-1.42888
1423122_at	arginine vasopressin-induced 1	Avpi1	8.54857e-06	-1.42871
1417966_at	mitochondrial ribosomal protein L39	Mrpl39	1.46794e-08	-1.42833
1452885_at	splicing factor, arginine/serine-rich 2, interacting protein	Sfrs2ip	0.001403	-1.42824
1459902_at	RIKEN cDNA 2700007P21 gene	2700007P21Rik	0.0243357	-1.42814
1448465_at	4-nitrophenylphosphatase domain and non-neuronal SNAP25-like protein homolog 1 (	Nipsnap1	4.03523e-07	-1.42788
1425602_a_at	rabaptin, RAB GTPase binding effector protein 2	Rabep2	0.00121573	-1.42774
1422888_at	ring finger protein 5	Rnf5	2.40747e-08	-1.42773
1418523_at	ariadne homolog 2 (Drosophila)	Arih2	0.0110061	-1.42765
1456146_at	similar to oxysterol-binding protein-like protein OSBPL10	LOC100047530	0.0630046	-1.42762
1451367_at	COP9 (constitutive photomorphogenic) homolog, subunit 6 (Arabidopsis thaliana)	Cops6	0.0257525	-1.42698
1452257_at	3-hydroxybutyrate dehydrogenase, type 1	Bdh1	3.47275e-05	-1.42667
1426629_at	DEAH (Asp-Glu-Ala-His) box polypeptide 8	Dhx8	9.48156e-06	-1.42642
1424771_at	H2A histone family, member J /// similar to H2A histone family, member J isoform	H2afj /// LOC632401	2.70196e-05	-1.42634
1448774_at	stomatin (Epb7.2)-like 2	Stoml2	1.69149e-06	-1.42631
1434153_at	src homology 2 domain-containing transforming protein B	Shb	0.000278601	-1.42627
1440739_at	vascular endothelial growth factor C	Vegfc	0.0264713	-1.42602
1452181_at	cytoskeleton-associated protein 4	Ckap4	0.000670504	-1.4259
1417066_at	chaperone, ABC1 activity of bc1 complex like (S. pombe)	Cabc1	0.00174817	-1.42548
1456674_at	RIKEN cDNA E130016E03 gene	E130016E03Rik	0.000100059	-1.42544
1426480_at	Shwachman-Bodian-Diamond syndrome homolog (human)	Sbds	3.57948e-05	-1.42517
1449476_at	renal tumor antigen	Rage	0.000730733	-1.42509
1418396_at	G-protein signalling modulator 3 (AGS3-like, C. elegans)	Gpsm3	0.00159952	-1.42504
1433897_at	expressed sequence AI597468	AI597468	8.78261e-05	-1.42493
1425865_a_at	ligase III, DNA, ATP-dependent	Lig3	0.0103824	-1.42485
1426292_at	zinc finger protein 790	Zfp790	0.00191133	-1.42452
1433769_at	ALS2 C-terminal like	Als2cl	0.000620625	-1.42446
1426839_at	polymerase (DNA-directed), delta 3, accessory subunit	Pold3	7.84707e-05	-1.42423
1429111_at	talin 2	Tln2	0.000350679	-1.42413
1417616_at	ST6 (alpha-N-acetyl-neuraminyl-2,3-beta-galactosyl-1,3)-N-acetylgalactosaminide	St6galnac2	0.00592135	-1.42361
1425734_a_at	coiled-coil domain containing 77	Ccdc77	1.23982e-06	-1.4236
1423779_at	coiled-coil-helix-coiled-coil-helix domain containing 6	Chchd6	1.90384e-05	-1.42354
1428381_a_at	RIKEN cDNA 2700038C09 gene	2700038C09Rik	8.00951e-07	-1.42348
1432174_a_at	Na+/H+ exchanger domain containing 1	Nhedc1	0.00021985	-1.42324
1451409_at	RIKEN cDNA 2210021J22 gene	2210021J22Rik	7.42703e-05	-1.42319
1455345_at	PHD finger protein 15	Phf15	0.0897152	-1.42312
1429762_a_at	Bardet-Biedl syndrome 5 (human)	Bbs5	6.53999e-06	-1.42282
1448163_at	glucosamine-6-phosphate deaminase 1	Gnpda1	0.000900169	-1.42252
1434017_at	zinc and ring finger 2	Znrf2	2.9079e-06	-1.42202
1417410_s_at	protein kinase C, iota	Prkci	7.68314e-08	-1.42163
1435308_at	fucosyltransferase 9	Fut9	0.0232811	-1.42157
1422498_at	melanoma antigen, family H, 1	Mageh1	1.69665e-05	-1.42148
1454000_s_at	RIKEN cDNA 4930578N16 gene	4930578N16Rik	0.0903088	-1.42119
1460600_at	similar to Ubiquitin-conjugating enzyme E2Q (putative) 2 /// similar to CG2924-P	LOC245350 /// LOC634012	0.00135315	-1.4209
1457708_at	methyl-CpG binding domain protein 4	Mbd4	0.000325241	-1.42086
1438934_x_at	sema domain, immunoglobulin domain (Ig), transmembrane domain (TM) and short cyt	Sema4a	0.00231623	-1.42071
1429336_at	transmembrane protein 87B	Tmem87b	0.0346983	-1.42069
1455549_at	SEC14 and spectrin domains 1	Sestd1	0.000115324	-1.42053
1439185_x_at	RIKEN cDNA D430028G21 gene	D430028G21Rik	0.000541996	-1.42019
1453628_s_at	leucine rich repeat containing 2	Lrrc2	0.000154454	-1.42005
1441317_x_at	janus kinase and microtubule interacting protein 1	Jakmip1	0.00223144	-1.41996
1440144_x_at	hypothetical protein C330046E03	C330046E03	0.000815912	-1.41985
1423281_at	stathmin-like 2	Stmn2	1.46015e-07	-1.41964
1455333_at	tensin 3	Tns3	6.60882e-07	-1.41958
1452338_s_at	intersectin 1 (SH3 domain protein 1A)	Itsn1	0.00041395	-1.41898
1452888_at	RIKEN cDNA 1110034G24 gene	1110034G24Rik	0.00213584	-1.41862
1455951_at	methionine-tRNA synthetase	Mars	4.75173e-07	-1.41854
1419930_at	DNA segment, Chr 15, ERATO Doi 55, expressed	D15Ertd55e	0.0020839	-1.41841
1456748_a_at	4-nitrophenylphosphatase domain and non-neuronal SNAP25-like protein homolog 1 (	Nipsnap1	1.92532e-06	-1.4179
1420965_a_at	ectodermal-neural cortex 1	Enc1	2.50359e-05	-1.41782
1417182_at	DnaJ (Hsp40) homolog, subfamily A, member 2	Dnaja2	5.59674e-06	-1.41775
1426312_at	brain and reproductive organ-expressed protein	Bre	0.000849195	-1.41766
1428220_at	RIKEN cDNA 5730419I09 gene	5730419I09Rik	0.00160726	-1.41746
1438180_x_at	silica-induced gene 111 /// HCLS1 associated X-1	Hax1 /// Silg111	2.66882e-05	-1.41742
1416543_at	nuclear factor, erythroid derived 2, like 2	Nfe2l2	6.70515e-07	-1.41741
1418713_at	pterin 4 alpha carbinolamine dehydratase/dimerization cofactor of hepatocyte nuc	Pcbd1	0.000789857	-1.41734
1419257_at	transcription elongation factor A (SII) 1	Tcea1	0.00019673	-1.41733
1438218_at	zinc finger and BTB domain containing 24	Zbtb24	4.62882e-05	-1.41707
1450665_at	GA repeat binding protein, alpha	Gabpa	0.000127922	-1.41696
1460177_at	CNDP dipeptidase 2 (metallopeptidase M20 family)	Cndp2	6.89936e-06	-1.41661
1428706_at	proline-rich polypeptide 6	Prr6	1.21331e-06	-1.41652
1453750_x_at	phosphatidylinositol transfer protein, cytoplasmic 1	Pitpnc1	0.000124376	-1.41616
1451496_at	metastasis suppressor 1	Mtss1	7.2984e-06	-1.416
1430291_at	dedicator of cytokinesis 5	Dock5	0.000998455	-1.41595
1417515_at	U7 snRNP-specific Sm-like protein LSM10	Lsm10	1.6188e-05	-1.41495
1417755_at	topoisomerase I binding, arginine/serine-rich	Topors	0.0199968	-1.4149
1434343_at	RIKEN cDNA 5730403M16 gene	5730403M16Rik	0.00534657	-1.41487
1428075_at	NADH dehydrogenase (ubiquinone) 1 beta subcomplex 4 /// similar to NADH dehydrog	LOC100041273 /// LOC100042503 /// Ndufb4	2.36826e-09	-1.41481
1443786_at	undifferentiated embryonic cell transcription factor 1	Utf1	0.00102074	-1.41474
1454018_at	tousled-like kinase 2 (Arabidopsis)	Tlk2	0.0012898	-1.41464
1437208_at	septin 10	2014-09-11	0.000668106	-1.41463
1454641_at	CGG triplet repeat binding protein 1	Cggbp1	4.87576e-05	-1.4146
1428076_s_at	NADH dehydrogenase (ubiquinone) 1 beta subcomplex 4 /// similar to NADH dehydrog	LOC100041273 /// LOC100042503 /// Ndufb4	3.58247e-06	-1.41453
1451140_s_at	protein kinase, AMP-activated, gamma 2 non-catalytic subunit	Prkag2	0.00475497	-1.41442
1429304_at	ankyrin repeat domain 10	Ankrd10	0.00359325	-1.41437
1437621_x_at	3-phosphoglycerate dehydrogenase /// similar to 3-phosphoglycerate dehydrogenase	EG668771 /// LOC665516 /// LOC666036 /// LOC675316 /// Phgdh	0.00203565	-1.41421
1439976_at	asparagine-linked glycosylation 11 homolog (yeast, alpha-1,2-mannosyltransferase	Alg11	0.0012547	-1.41413
1456638_at	WD repeat domain 59	Wdr59	4.87855e-05	-1.41402
1420493_a_at	phosphate cytidylyltransferase 2, ethanolamine	Pcyt2	0.00279257	-1.41366
1451293_at	RRP9, small subunit (SSU) processome component, homolog (yeast)	Rrp9	7.31263e-06	-1.41295
1436419_a_at	RIKEN cDNA 1700097N02 gene	1700097N02Rik	0.000925442	-1.41274
1418227_at	origin recognition complex, subunit 2-like (S. cerevisiae)	Orc2l	0.00114901	-1.41265
1427003_at	protein phosphatase 2, regulatory subunit B (B56), gamma isoform	Ppp2r5c	0.000122708	-1.41264
1426375_s_at	oxidoreductase NAD-binding domain containing 1	Oxnad1	0.00246386	-1.41244
1425027_s_at	SFT2 domain containing 2	Sft2d2	0.0155049	-1.41222
1455243_at	bromodomain and PHD finger containing, 3	Brpf3	0.00141175	-1.4122
1434224_at	transducin (beta)-like 2	Tbl2	7.84629e-06	-1.41185
1417581_at	dihydroorotate dehydrogenase	Dhodh	1.6605e-05	-1.41167
1426097_a_at	coiled-coil domain containing 106	Ccdc106	0.0376164	-1.41148
1426759_at	mitogen-activated protein kinase kinase kinase kinase 3 /// similar to mitogen-a	LOC675560 /// Map4k3	0.000146325	-1.41104
1426713_s_at	glutamyl-prolyl-tRNA synthetase /// similar to Bifunctional aminoacyl-tRNA synth	Eprs /// LOC633677	0.000348905	-1.41096
1451224_at	secretory carrier membrane protein 5	Scamp5	0.0052661	-1.4109
1418079_at	proteaseome (prosome, macropain) 28 subunit, 3	Psme3	6.94246e-05	-1.41018
1418562_at	splicing factor 3b, subunit 1	Sf3b1	3.42045e-06	-1.41016
1432466_a_at	apolipoprotein E	Apoe	0.00162374	-1.4098
1434629_at	zinc finger and BTB domain containing 26	Zbtb26	0.00292109	-1.40972
1448007_at	bromodomain adjacent to zinc finger domain, 2B	Baz2b	0.0110281	-1.40962
1424254_at	interferon induced transmembrane protein 1	Ifitm1	6.44539e-06	-1.40954
1460564_at	zinc finger protein 280b	Zfp280b	0.000537469	-1.40948
1420607_at	RNA binding motif protein 18	Rbm18	0.000791323	-1.40942
1454824_s_at	mitochondrial tumor suppressor 1	Mtus1	0.000550624	-1.40936
1452321_at	bromodomain and WD repeat domain containing 1	Brwd1	0.0131152	-1.40935
1435872_at	Transcribed locus	---	0.0721901	-1.40921
1454709_at	transmembrane protein 64	Tmem64	1.25343e-05	-1.40887
1416043_at	nuclear autoantigenic sperm protein (histone-binding)	Nasp	0.000192801	-1.40851
1440187_at	TAF3 RNA polymerase II, TATA box binding protein (TBP)-associated factor	Taf3	0.000277697	-1.40838
1421043_s_at	rho/rac guanine nucleotide exchange factor (GEF) 2	Arhgef2	8.87259e-05	-1.40797
1435401_at	tetratricopeptide repeat domain 26	Ttc26	0.000257002	-1.40752
1436892_at	sprouty-related, EVH1 domain containing 2	Spred2	0.0224535	-1.40742
1420629_a_at	DnaJ (Hsp40) homolog, subfamily A, member 3	Dnaja3	0.000244101	-1.40727
1448969_at	FtsJ homolog 2 (E. coli)	Ftsj2	2.60425e-05	-1.4072
1448627_s_at	PDZ binding kinase	Pbk	7.55442e-07	-1.40708
1458407_s_at	Expressed sequence AI429294	AI429294	0.00105002	-1.40692
1451477_at	predicted gene, OTTMUSG00000010657	OTTMUSG00000010657	8.74088e-05	-1.40687
1419417_at	vascular endothelial growth factor C	Vegfc	0.0476333	-1.40642
1460519_a_at	similar to Methyltransferase-like protein 5	LOC100046143	0.000836314	-1.40638
1419817_s_at	ankyrin repeat and zinc finger domain containing 1	Ankzf1	0.000187045	-1.40638
1423784_at	glycyl-tRNA synthetase	Gars	0.000255014	-1.40621
1427882_at	deoxynucleotidyltransferase, terminal, interacting protein 2	Dnttip2	2.66322e-06	-1.40606
1426049_a_at	---	---	0.00422606	-1.40596
1431176_at	similar to chromatin modifying protein 4C	LOC100044854	0.0327086	-1.40509
1425591_a_at	chromatin modifying protein 2A	Chmp2a	8.91952e-09	-1.40501
1452034_at	prolyl endopeptidase-like	Prepl	0.000222756	-1.40482
1452725_a_at	ribonuclease H2, large subunit	Rnaseh2a	1.39546e-05	-1.40479
1452266_at	LAS1-like (S. cerevisiae) /// similar to LAS1-like	Las1l /// LOC100044857	2.46434e-05	-1.40464
1418451_at	guanine nucleotide binding protein (G protein), gamma 2 subunit	Gng2	6.90368e-05	-1.40446
1460498_a_at	DnaJ (Hsp40) homolog, subfamily C, member 5	Dnajc5	0.0140695	-1.40437
1422787_at	FK506 binding protein-like	Fkbpl	4.93583e-05	-1.40435
1431618_a_at	progesterone immunomodulatory binding factor 1	Pibf1	0.00354072	-1.4043
1453433_at	WD repeat domain 89	Wdr89	6.13775e-05	-1.40403
1418617_x_at	calmegin	Clgn	0.00249928	-1.40396
1441836_x_at	Gametocyte specific factor 1	Gtsf1	0.0251097	-1.40381
1429078_a_at	COP9 (constitutive photomorphogenic) homolog, subunit 7a (Arabidopsis thaliana)	Cops7a	0.000332292	-1.4035
1424975_at	sialic acid binding Ig-like lectin 5	Siglec5	0.0290619	-1.40329
1448433_a_at	procollagen C-endopeptidase enhancer protein	Pcolce	4.21415e-05	-1.40323
1419286_s_at	intraflagellar transport 81 homolog (Chlamydomonas)	Ift81	9.43398e-05	-1.40311
1419415_a_at	retinoic acid receptor, gamma	Rarg	0.0038535	-1.40306
1452818_at	transcription termination factor, RNA polymerase II	Ttf2	0.059858	-1.40293
1419763_at	NFKB activating protein	Nkap	0.000520897	-1.40273
1417103_at	D-dopachrome tautomerase	Ddt	2.96283e-07	-1.40261
1417261_at	mbt domain containing 1	Mbtd1	4.89245e-08	-1.40251
1448486_at	methylmalonyl-Coenzyme A mutase	Mut	7.9004e-10	-1.40237
1415874_at	sprouty homolog 1 (Drosophila) /// similar to sprouty 1	LOC100046643 /// Spry1	2.97165e-05	-1.40146
1421323_a_at	GTPase activating protein (SH3 domain) binding protein 2	G3bp2	1.44226e-06	-1.40136
1431270_a_at	asteroid homolog 1 (Drosophila)	Aste1	0.00059228	-1.40131
1451348_at	DEP domain containing 6	Depdc6	4.76179e-05	-1.40131
1433496_at	glycosyltransferase 25 domain containing 1	Glt25d1	0.000261374	-1.40092
1417034_at	trafficking protein particle complex 6A	Trappc6a	0.00137606	-1.40086
1455394_at	protein inhibitor of activated STAT 4	Pias4	2.04912e-07	-1.4006
1448986_x_at	deoxyribonuclease II alpha	Dnase2a	0.000205776	-1.40053
1448531_at	lamin B2	Lmnb2	4.06016e-06	-1.40046
1428927_at	SHQ1 homolog (S. cerevisiae)	Shq1	1.63495e-05	-1.40033
1436512_at	ADP-ribosylation factor-like 4C /// similar to ADP-ribosylation factor-like prot	Arl4c /// LOC632433	0.110746	-1.40031
1460692_at	euchromatic histone lysine N-methyltransferase 2	Ehmt2	3.80662e-05	-1.40015
1451212_at	coiled-coil domain containing 21	Ccdc21	6.92404e-05	-1.39975
1429671_at	RIKEN cDNA 2410018M08 gene	2410018M08Rik	1.00172e-06	-1.39943
1427194_a_at	excision repaiross-complementing rodent repair deficiency, complementation group	Ercc8	0.000131575	-1.39941
1449214_a_at	optic atrophy 1 homolog (human) /// similar to optic atrophy 1 (autosomal domina	LOC100046998 /// Opa1	1.37458e-06	-1.39921
1449144_at	guanine nucleotide binding protein, alpha 11	Gna11	2.0502e-07	-1.39921
1425977_a_at	STE20-like kinase (yeast)	Slk	0.00266302	-1.39921
1419158_a_at	histidyl-tRNA synthetase 2, mitochondrial (putative)	Hars2	1.41114e-05	-1.39903
1452078_a_at	solute carrier family 11 (proton-coupled divalent metal ion transporters), membe	Slc11a2	0.00166865	-1.39894
1454714_x_at	3-phosphoglycerate dehydrogenase /// similar to 3-phosphoglycerate dehydrogenase	EG668771 /// LOC665516 /// LOC666036 /// LOC675316 /// Phgdh	0.00455272	-1.39867
1451552_at	lipoyltransferase 1	Lipt1	2.95281e-05	-1.3986
1450087_a_at	nucleolar and coiled-body phosphoprotein 1	Nolc1	0.000180457	-1.39854
1416178_a_at	pleckstrin homology domain containing, family B (evectins) member 1	Plekhb1	0.000880284	-1.39845
1424229_at	dual-specificity tyrosine-(Y)-phosphorylation regulated kinase 3	Dyrk3	5.03115e-05	-1.39806
1454219_at	DnaJ (Hsp40) homolog, subfamily C, member 2	Dnajc2	0.000409773	-1.39796
1438211_s_at	D site albumin promoter binding protein	Dbp	0.000531844	-1.39785
1448145_at	WW domain containing E3 ubiquitin protein ligase 2	Wwp2	4.47643e-06	-1.39739
1451075_s_at	CTD (carboxy-terminal domain, RNA polymerase II, polypeptide A) small phosphatas	Ctdsp2	0.00108839	-1.39732
1450902_at	bromodomain containing 3	Brd3	7.39743e-05	-1.39699
1429154_at	solute carrier family 35, member F2 /// similar to Solute carrier family 35, mem	LOC100048307 /// Slc35f2	0.0016243	-1.39685
1418665_at	inositol (myo)-1(or 4)-monophosphatase 2	Impa2	2.40985e-07	-1.39633
1421948_a_at	coiled-coil domain containing 123	Ccdc123	0.000121154	-1.39627
1453163_at	protein phosphatase 1, regulatory (inhibitor) subunit 12A	Ppp1r12a	0.0125191	-1.39588
1424801_at	enabled homolog (Drosophila)	Enah	3.34922e-06	-1.39573
1449444_a_at	microfibrillar-associated protein 1A /// microfibrillar-associated protein 1B //	LOC100048499 /// Mfap1a /// Mfap1b	1.8695e-06	-1.39572
1454933_at	RIKEN cDNA 2610027C15 gene	2610027C15Rik	0.00188062	-1.39568
1454624_at	DENN/MADD domain containing 2A	Dennd2a	1.13256e-05	-1.39559
1448273_at	glutathione synthetase	Gss	0.0344682	-1.39556
1417470_at	apolipoprotein B editing complex 3	Apobec3	0.000465119	-1.39541
1452803_at	GLI pathogenesis-related 2	Glipr2	0.00106849	-1.39536
1449523_at	B-cell CLL/lymphoma 7C	Bcl7c	8.48008e-05	-1.39527
1430515_s_at	aminoadipate-semialdehyde dehydrogenase-phosphopantetheinyl transferase /// hypo	Aasdhppt /// LOC100044211	2.26792e-06	-1.39505
1422605_at	protein phosphatase 1, regulatory (inhibitor) subunit 1A	Ppp1r1a	0.0126552	-1.39501
1447724_x_at	optic atrophy 3 (human)	Opa3	0.000967179	-1.39442
1417227_at	methylcrotonoyl-Coenzyme A carboxylase 1 (alpha) /// similar to methylcrotonoyl-	LOC100046854 /// Mccc1	5.67536e-06	-1.39431
1425097_a_at	zinc finger protein 106	Zfp106	0.00126291	-1.39424
1418366_at	histone cluster 2, H2aa1 /// histone cluster 1, H2ad /// histone cluster 1, H2an	Hist1h2ad /// Hist1h2an /// Hist2h2aa1 /// Hist2h2aa2 /// Hist2h2ac	0.0128127	-1.39382
1455343_at	pleckstrin homology domain containing, family A member 7	Plekha7	0.000524305	-1.39378
1417090_at	reticulocalbin 1	Rcn1	0.000348297	-1.3937
1432018_at	achaete-scute complex homolog 2 (Drosophila)	Ascl2	0.0202137	-1.39342
1451088_a_at	oxidase assembly 1-like	Oxa1l	1.76003e-05	-1.3934
1418279_a_at	A kinase (PRKA) anchor protein 1	Akap1	4.13286e-05	-1.39311
1428757_at	aminoadipate-semialdehyde dehydrogenase-phosphopantetheinyl transferase /// hypo	Aasdhppt /// LOC100044211	6.85622e-07	-1.39285
1460260_s_at	karyopherin (importin) alpha 1	Kpna1	2.39257e-05	-1.39285
1440180_x_at	zinc finger and BTB domain containing 3	Zbtb3	0.0477745	-1.39283
1448027_at	nuclear receptor coactivator 3	Ncoa3	0.0136766	-1.3928
1417386_at	aminopeptidase puromycin sensitive	Npepps	8.8234e-09	-1.39274
1427153_at	branched chain ketoacid dehydrogenase E1, beta polypeptide /// similar to 3-meth	Bckdhb /// LOC100048676	3.43268e-06	-1.39215
1450864_at	calmodulin 3	Calm3	9.86492e-08	-1.39214
1424108_at	glyoxalase 1	Glo1	3.83066e-06	-1.39208
1448663_s_at	mevalonate (diphospho) decarboxylase	Mvd	0.0008435	-1.392
1429655_at	NudC domain containing 1	Nudcd1	3.35173e-05	-1.39191
1456026_at	NHL repeat containing 3	Nhlrc3	0.00346543	-1.39184
1437669_x_at	Chemokine (C-C motif) receptor-like 1	Ccrl1	0.0148554	-1.39157
1429042_at	RIKEN cDNA 2010200O16 gene	2010200O16Rik	0.000283415	-1.39144
1434804_at	exocyst complex component 6B	Exoc6b	0.000620342	-1.39131
1417833_at	zinc finger CCCH type containing 10	Zc3h10	2.59286e-05	-1.3909
1418034_at	mitochondrial ribosomal protein S9	Mrps9	0.000247578	-1.39065
1419350_at	hook homolog 2 (Drosophila)	Hook2	3.08645e-05	-1.39059
1416411_at	glutathione S-transferase, mu 2	Gstm2	0.000186298	-1.39049
1418038_s_at	dual specificity phosphatase 19	Dusp19	0.000692198	-1.39039
1438223_at	---	---	0.00843306	-1.39005
1451974_at	oxysterol binding protein-like 2	Osbpl2	0.000239	-1.39002
1419169_at	mitogen-activated protein kinase 6	Mapk6	1.4945e-06	-1.38936
1426544_a_at	tetratricopeptide repeat domain 14	Ttc14	0.000694646	-1.38904
1460196_at	carbonyl reductase 1	Cbr1	0.000371116	-1.38897
1460314_s_at	histone cluster 2, H3c1 /// histone cluster 2, H3c2 /// histone cluster 1, H3g /	Hist1h3a /// Hist1h3b /// Hist1h3c /// Hist1h3d /// Hist1h3e /// Hist1h3f /// Hi	0.000140612	-1.38864
1421846_at	WD repeat and SOCS box-containing 2	Wsb2	1.70083e-05	-1.38856
1449708_s_at	checkpoint kinase 1 homolog (S. pombe)	Chek1	1.75745e-06	-1.38848
1434419_s_at	TAR DNA binding protein	Tardbp	6.43958e-07	-1.38822
1430289_a_at	WD repeat domain 77	Wdr77	0.000683205	-1.38821
1437864_at	adiponectin receptor 2	Adipor2	0.00822647	-1.38819
1427225_at	epsin 2	Epn2	0.000111007	-1.38813
1417449_at	acyl-CoA thioesterase 8	Acot8	1.86744e-05	-1.38807
1451519_at	ring finger protein 2	Rnf2	1.08899e-07	-1.38803
1424902_at	plexin domain containing 1	Plxdc1	0.0328758	-1.38791
1457611_x_at	RIKEN cDNA 2010309E21 gene	2010309E21Rik	0.000230318	-1.38712
1417712_at	eukaryotic translation initiation factor 2, subunit 2 (beta)	Eif2s2	1.17357e-08	-1.38707
1420892_at	wingless-related MMTV integration site 7B	Wnt7b	0.0322088	-1.38698
1452967_at	gametocyte specific factor 1	Gtsf1	0.00908555	-1.38694
1448050_s_at	mitogen-activated protein kinase kinase kinase kinase 4	Map4k4	8.25792e-06	-1.38686
1424012_at	tetratricopeptide repeat domain 30A1	Ttc30a1	3.32168e-05	-1.38679
1435089_at	RIKEN cDNA 2010111I01 gene	2010111I01Rik	0.00294689	-1.38674
1435905_at	DNA segment, Chr 3, ERATO Doi 300, expressed	D3Ertd300e	0.00166154	-1.38671
1423600_a_at	Treacher Collins Franceschetti syndrome 1, homolog	Tcof1	0.00148692	-1.38654
1455254_at	RIKEN cDNA 4833420G11 gene	4833420G11Rik	1.32896e-06	-1.38645
1437985_a_at	RIKEN cDNA 2310061I04 gene	2310061I04Rik	6.16923e-05	-1.38608
1437974_a_at	hexokinase 1	Hk1	0.00741577	-1.38568
1421889_a_at	amyloid beta (A4) precursor-like protein 2	Aplp2	1.67745e-06	-1.38559
1455704_at	X Kell blood group precursor related family member 8 homolog	Xkr8	0.000737296	-1.38541
1423361_at	YME1-like 1 (S. cerevisiae)	Yme1l1	1.52452e-07	-1.38525
1417385_at	aminopeptidase puromycin sensitive	Npepps	2.04515e-07	-1.38521
1417113_at	germ cell-less homolog 1 (Drosophila)	Gmcl1	2.50699e-07	-1.38516
1429252_at	RIKEN cDNA 0610010K14 gene	0610010K14Rik	7.67003e-06	-1.38508
1418495_at	zinc finger CCCH type containing 8	Zc3h8	0.00357905	-1.38498
1422615_at	mitogen-activated protein kinase kinase kinase kinase 4	Map4k4	1.55568e-05	-1.38485
1443625_at	N-acetyltransferase 11	Nat11	0.0296482	-1.38483
1424265_at	N-acetylneuraminate pyruvate lyase	Npl	1.09955e-05	-1.38454
1428516_a_at	alkB, alkylation repair homolog 7 (E. coli)	Alkbh7	1.38569e-05	-1.3842
1423806_at	integrator complex subunit 4	Ints4	1.07294e-05	-1.38411
1451533_at	cDNA sequence BC022687	BC022687	0.00629456	-1.38388
1451369_at	COMM domain containing 5	Commd5	0.000126948	-1.38384
1454934_at	protein phosphatase 1F (PP2C domain containing)	Ppm1f	2.09312e-06	-1.38382
1451833_a_at	SET domain, bifurcated 1	Setdb1	1.19508e-08	-1.38327
1423543_at	SWA-70 protein	Swap70	0.000552688	-1.38306
1436384_at	ribosomal protein S10 /// predicted gene, EG666274 /// predicted gene, EG668457	EG666274 /// EG668457 /// Rps10	0.137424	-1.38286
1416226_at	actin related protein 2/3 complex, subunit 1B	Arpc1b	8.35192e-07	-1.38271
1451560_at	proline rich 12	Prr12	0.0104698	-1.38262
1449348_at	membrane protein, palmitoylated 6 (MAGUK p55 subfamily member 6)	Mpp6	4.78504e-08	-1.38248
1439966_x_at	sideroflexin 2	Sfxn2	0.00412723	-1.38246
1459911_at	cerebellar degeneration-related protein 2-like	Cdr2l	0.00234076	-1.38225
1418994_at	gametocyte specific factor 1-like	Gtsf1l	0.000605337	-1.38217
1435052_at	RIKEN cDNA 4930455F23 gene	4930455F23Rik	8.20583e-05	-1.38199
1437519_x_at	hydroxyacyl glutathione hydrolase /// similar to Hydroxyacyl glutathione hydrola	Hagh /// LOC100044022	7.0101e-06	-1.38191
1426494_at	RNA (guanine-9-) methyltransferase domain containing 3	Rg9mtd3	2.84347e-06	-1.38163
1438635_x_at	RIKEN cDNA B930041F14 gene	B930041F14Rik	0.0886916	-1.38145
1430127_a_at	cyclin D2	Ccnd2	0.0341343	-1.38072
1421267_a_at	Cbp/p300-interacting transactivator, with Glu/Asp-rich carboxy-terminal domain,	Cited2	0.00751978	-1.38068
1447783_x_at	solute carrier family 25, member 39	Slc25a39	0.00199824	-1.38051
1440195_at	Serpine1 mRNA binding protein 1	Serbp1	1.63598e-05	-1.37953
1416825_at	syntrophin, acidic 1	Snta1	1.51138e-05	-1.37934
1433640_at	far upstream element (FUSE) binding protein 1	Fubp1	0.00499808	-1.37933
1422445_at	integrin alpha 6	Itga6	6.75965e-05	-1.37927
1453299_a_at	purine-nucleoside phosphorylase /// similar to purine nucleoside phosphorylase	LOC100045567 /// LOC667034 /// Pnp	2.38018e-05	-1.37924
1456267_at	expressed sequence AI451606	AI451606	0.112987	-1.37916
1431072_a_at	coiled-coil domain containing 50	Ccdc50	0.0113038	-1.37914
1439030_at	GDP-mannose pyrophosphorylase B	Gmppb	2.88664e-05	-1.3791
1433284_at	RIKEN cDNA 4921522E08 gene	4921522E08Rik	0.252877	-1.37897
1428566_at	Hspb associated protein 1	Hspbap1	2.02499e-06	-1.37867
1426258_at	sortilin-related receptor, LDLR class A repeats-containing /// similar to sortil	LOC100047936 /// Sorl1	0.00852429	-1.3786
1416066_at	CD9 antigen	Cd9	1.48242e-05	-1.37858
1421113_at	pepsinogen 5, group I	Pga5	0.141166	-1.37839
1455985_x_at	serine hydroxymethyltransferase 2 (mitochondrial)	Shmt2	0.00164427	-1.37825
1429228_at	RIKEN cDNA 4930534B04 gene	4930534B04Rik	0.0036168	-1.37824
1448406_at	EP300 interacting inhibitor of differentiation 1	Eid1	0.0442751	-1.37818
1453490_at	spindle assembly 6 homolog (C. elegans)	Sass6	0.000181409	-1.37794
1450531_at	histocompatibility 2, blastocyst	H2-Bl	0.0283321	-1.37773
1428821_at	1-acylglycerol-3-phosphate O-acyltransferase 2 (lysophosphatidic acid acyltransf	Agpat2	0.00101828	-1.3777
1430985_at	RIKEN cDNA 1810027O10 gene	1810027O10Rik	0.000893687	-1.37761
1430781_at	adenylate kinase 7	Ak7	0.000448161	-1.37752
1455065_x_at	glucosamine-6-phosphate deaminase 1 /// predicted gene, EG667410	EG667410 /// Gnpda1	0.000837438	-1.37744
1451516_at	Ras homolog enriched in brain like 1	Rhebl1	1.44712e-05	-1.37724
1449333_at	splicing factor 3a, subunit 1	Sf3a1	0.000167733	-1.37721
1433953_at	zinc finger protein 277	Zfp277	6.28388e-06	-1.37717
1424988_at	myosin regulatory light chain interacting protein	Mylip	0.0794718	-1.37699
1437650_at	hypothetical protein C730026J16	C730026J16	0.0594991	-1.37697
1444640_at	phosphatidylinositol glycan anchor biosynthesis, class G	Pigg	0.00556707	-1.37659
1430024_at	Yip1 domain family, member 6 /// similar to Yip1 domain family, member 6	LOC100045035 /// Yipf6	0.000898287	-1.37641
1424142_at	inhibitor of kappa light polypeptide enhancer in B-cells, kinase complex-associa	Ikbkap	0.0982102	-1.37621
1451097_at	vasodilator-stimulated phosphoprotein	Vasp	7.27147e-05	-1.37602
1417578_a_at	GDP-mannose pyrophosphorylase A	Gmppa	0.00012293	-1.37573
1449190_a_at	ectonucleoside triphosphate diphosphohydrolase 4 /// similar to ectonucleoside t	Entpd4 /// LOC100048085	0.00109072	-1.37573
1428549_at	coiled-coil domain containing 3	Ccdc3	0.00244926	-1.37565
1451524_at	F-box and WD-40 domain protein 2	Fbxw2	0.000172283	-1.37553
1448106_at	NECAP endocytosis associated 1	Necap1	2.31257e-06	-1.37536
1460223_a_at	erythrocyte protein band 4.9	Epb4.9	0.000216158	-1.37535
1426052_at	mutL homolog 3 (E coli)	Mlh3	0.000371765	-1.37527
1434910_at	RIKEN cDNA A830080D01 gene	A830080D01Rik	6.08226e-05	-1.37519
1424983_a_at	RIKEN cDNA 2700078E11 gene	2700078E11Rik	3.44167e-05	-1.37515
1450173_at	receptor (TNFRSF)-interacting serine-threonine kinase 2	Ripk2	9.77018e-06	-1.37507
1417692_at	developmentally regulated GTP binding protein 2	Drg2	3.28114e-06	-1.37487
1424032_at	hydrogen voltage-gated channel 1	Hvcn1	0.000317305	-1.3748
1425262_at	CCAAT/enhancer binding protein (C/EBP), gamma	Cebpg	0.000102893	-1.37479
1436291_a_at	dihydropyrimidinase	Dpys	0.000290408	-1.37479
1423726_at	vesicle amine transport protein 1 homolog (T californica)	Vat1	0.00382526	-1.37446
1435025_at	2-oxoglutarate and iron-dependent oxygenase domain containing 1	Ogfod1	8.89983e-06	-1.37437
1420390_s_at	zinc finger protein 354A	Zfp354a	0.0126633	-1.37428
1435555_at	---	---	8.9118e-05	-1.37425
1423601_s_at	Treacher Collins Franceschetti syndrome 1, homolog	Tcof1	2.97564e-05	-1.37421
1418711_at	platelet derived growth factor, alpha	Pdgfa	7.93957e-05	-1.37416
1450191_a_at	SRY-box containing gene 13	Sox13	3.86593e-05	-1.37414
1422855_at	cleavage and polyadenylation specificity factor 3	Cpsf3	5.99393e-07	-1.3741
1418819_at	ADP-ribosylation factor-like 8B	Arl8b	0.00070061	-1.37403
1435068_at	phosphatidylinositol-5-phosphate 4-kinase, type II, beta	Pip4k2b	0.00010052	-1.37378
1422501_s_at	isocitrate dehydrogenase 3 (NAD+) alpha	Idh3a	0.000196357	-1.37375
1450464_at	E4F transcription factor 1	E4f1	0.000330711	-1.37372
1449940_a_at	eukaryotic translation initiation factor 2B, subunit 4 delta	Eif2b4	1.78949e-06	-1.37364
1452226_at	regulator of chromosome condensation 2 /// hypothetical protein LOC100047340	LOC100047340 /// Rcc2	7.13956e-06	-1.37328
1439368_a_at	solute carrier family 9 (sodium/hydrogen exchanger), isoform 3 regulator 2	Slc9a3r2	0.000318489	-1.37322
AFFX-18SRNAMur/X00686_5_at	18S RNA	Rn18s	0.0576831	-1.37294
1448409_at	lymphoid-restricted membrane protein	Lrmp	0.0143486	-1.37291
1424396_a_at	asparaginase like 1	Asrgl1	1.4961e-07	-1.37288
1424006_at	alanyl-tRNA synthetase domain containing 1	Aarsd1	7.38519e-06	-1.37279
1451720_at	vacuolar protein sorting 39 (yeast)	Vps39	0.000374725	-1.37254
1453567_s_at	RIKEN cDNA 2810441K11 gene	2810441K11Rik	3.4662e-05	-1.37244
1448802_at	nuclear fragile X mental retardation protein interacting protein 1	Nufip1	3.1177e-07	-1.37225
1424904_at	RIKEN cDNA 1300010F03 gene	1300010F03Rik	0.000721572	-1.37205
1418217_at	non-metastatic cells 7, protein expressed in	Nme7	3.59925e-06	-1.37195
1431222_at	T-cell lymphoma invasion and metastasis 2	Tiam2	0.00152878	-1.37192
1419113_at	adaptor protein complex AP-1, gamma 2 subunit	Ap1g2	0.00141161	-1.3718
1449258_at	DNA segment, Chr 11, Wayne State University 99, expressed	D11Wsu99e	1.55365e-05	-1.37164
1423481_at	RIO kinase 2 (yeast)	Riok2	0.000662928	-1.37161
1452330_a_at	matrix-remodelling associated 8	Mxra8	0.108416	-1.37142
1429596_at	solute carrier family 7, member 6 opposite strand	Slc7a6os	0.00321466	-1.37121
1451390_s_at	zinc finger, AN1 type domain 2B	Zfand2b	0.000102536	-1.37114
1448136_at	ectonucleotide pyrophosphatase/phosphodiesterase 2	Enpp2	0.232686	-1.37112
1418362_at	zinc finger protein 42	Zfp42	1.36315e-07	-1.37103
1460216_at	acyl-Coenzyme A dehydrogenase, short chain	Acads	0.000104761	-1.37099
1428421_a_at	glyoxalase domain containing 4	Glod4	4.11506e-07	-1.37098
1423581_at	N-myristoyltransferase 2	Nmt2	0.000547365	-1.37097
1427552_a_at	glutathione transferase zeta 1 (maleylacetoacetate isomerase)	Gstz1	0.000233358	-1.37033
1415899_at	Jun-B oncogene	Junb	0.000332931	-1.3703
1449945_at	peroxisome proliferative activated receptor, gamma, coactivator 1 beta	Ppargc1b	0.00236301	-1.37016
1427450_x_at	myosin IB	Myo1b	0.0047678	-1.37013
1450452_a_at	nuclear prelamin A recognition factor-like	Narfl	0.000204813	-1.37008
1416781_at	PRA1 domain family 2	Praf2	0.000960748	-1.37002
1433482_a_at	far upstream element (FUSE) binding protein 1	Fubp1	0.00335501	-1.37001
1451848_a_at	crystallin, zeta	Cryz	0.000780016	-1.37001
1426386_at	ribosomal protein L7-like 1	Rpl7l1	4.30518e-07	-1.37
1418185_at	RIKEN cDNA 4733401H18 gene	4733401H18Rik	1.73869e-05	-1.36962
1416100_at	eukaryotic translation initiation factor 3, subunit D	Eif3d	1.14898e-05	-1.3694
1416597_at	hepatoma-derived growth factor, related protein 2	Hdgfrp2	1.10048e-05	-1.36928
1417247_at	expressed sequence AI597479	AI597479	6.271e-05	-1.36884
1457390_at	---	---	0.0134299	-1.36866
1436376_s_at	S1 RNA binding domain 1	Srbd1	3.43611e-06	-1.36836
1436164_at	solute carrier family 30 (zinc transporter), member 1	Slc30a1	9.70921e-05	-1.36824
1456250_x_at	transforming growth factor, beta induced	Tgfbi	0.14025	-1.36821
1420614_at	dynein light chain Tctex-type 3	Dynlt3	0.0666228	-1.36819
1424671_at	pleckstrin homology domain containing, family F (with FYVE domain) member 1	Plekhf1	0.000276631	-1.3681
1452256_at	RIKEN cDNA 1110002N22 gene	1110002N22Rik	3.34624e-06	-1.36783
1448372_a_at	canopy 2 homolog (zebrafish)	Cnpy2	0.00632938	-1.36775
1449344_s_at	RIKEN cDNA 2210409E12 gene /// hypothetical protein LOC100046049	2210409E12Rik /// LOC100046049	0.00106332	-1.36749
1448743_at	synovial sarcoma, X breakpoint 2 interacting protein	Ssx2ip	0.0044141	-1.36742
1422883_at	ubiquitin specific peptidase 8	Usp8	7.6305e-05	-1.36741
1453214_at	leucine rich repeat containing 15	Lrrc15	0.167838	-1.36729
1454931_at	EP300 interacting inhibitor of differentiation 2	Eid2	2.24827e-08	-1.36723
1420886_a_at	X-box binding protein 1	Xbp1	1.55526e-05	-1.36721
1426416_a_at	Yip1 domain family, member 4	Yipf4	4.68061e-06	-1.36704
1427309_at	prolyl-tRNA synthetase (mitochondrial)(putative)	Pars2	0.000330378	-1.36698
1434792_at	RIKEN cDNA 2010320M18 gene	2010320M18Rik	0.00118332	-1.3669
1423372_at	polymerase (DNA-directed), epsilon 4 (p12 subunit)	Pole4	1.34204e-05	-1.36653
1449623_at	thioredoxin reductase 3	Txnrd3	0.0266492	-1.36628
1454008_at	protein arginine N-methyltransferase 3	Prmt3	0.00192671	-1.36625
1425196_a_at	histidine triad nucleotide binding protein 2	Hint2	0.000253976	-1.36555
1433766_at	RIKEN cDNA C330023M02 gene	C330023M02Rik	9.08615e-05	-1.36529
1434422_at	expressed sequence AI428479	AI428479	0.00110975	-1.36516
1429216_at	progestin and adipoQ receptor family member III	Paqr3	0.000542348	-1.36501
1422443_at	X-prolyl aminopeptidase (aminopeptidase P) 1, soluble	Xpnpep1	1.63302e-06	-1.36488
1426799_at	RAB8B, member RAS oncogene family	Rab8b	6.02391e-06	-1.36472
1427978_at	RIKEN cDNA 4732418C07 gene	4732418C07Rik	9.8301e-05	-1.36467
1429795_at	RIKEN cDNA 1700001L05 gene	1700001L05Rik	0.0079586	-1.36431
1433882_at	CCR4-NOT transcription complex, subunit 10	Cnot10	1.45498e-07	-1.36418
1420683_at	BCL2/adenovirus E1B 19kD interacting protein like	Bnipl	0.0267822	-1.36387
1451505_at	coiled-coil-helix-coiled-coil-helix domain containing 5 /// similar to coiled-co	Chchd5 /// LOC100048700	0.000116075	-1.36366
1416713_at	tubulin polymerization-promoting protein family member 3	Tppp3	0.0384708	-1.36343
1433605_at	inositol polyphosphate-5-phosphatase A	Inpp5a	0.000788936	-1.36268
1438192_s_at	bromodomain adjacent to zinc finger domain, 2A	Baz2a	3.2864e-06	-1.36242
1439450_x_at	RIKEN cDNA A230046K03 gene	A230046K03Rik	0.00881955	-1.36223
1419273_at	expressed sequence C80913	C80913	6.9395e-08	-1.36222
1418781_at	NAT9	Nat9	4.20786e-06	-1.3622
1434520_at	sterol-C5-desaturase (fungal ERG3, delta-5-desaturase) homolog (S. cerevisae)	Sc5d	0.161323	-1.36202
1423364_a_at	thymoma viral proto-oncogene 1 interacting protein	Aktip	7.01451e-07	-1.36196
1430046_at	OTU domain containing 3	Otud3	0.0026708	-1.36196
1453468_at	RIKEN cDNA 4930430F08 gene	4930430F08Rik	0.00529192	-1.36195
1417480_at	f-box protein 9	Fbxo9	2.51572e-06	-1.36161
1460191_at	YKT6 homolog (S. Cerevisiae)	Ykt6	0.00405369	-1.36151
1422968_at	inositol hexaphosphate kinase 1	Ihpk1	0.000821757	-1.3615
1418646_at	guanine nucleotide binding protein, related sequence 1	Gna-rs1	1.54139e-05	-1.36142
1451053_a_at	transformed mouse 3T3 cell double minute 1	Mdm1	0.00221935	-1.36141
1453589_a_at	RIKEN cDNA 6820431F20 gene	6820431F20Rik	0.0465028	-1.36137
1434232_a_at	RIKEN cDNA 2610030H06 gene	2610030H06Rik	0.00102546	-1.36107
1435776_at	RIKEN cDNA 2310009B15 gene	2310009B15Rik	0.000510523	-1.36049
1417185_at	lymphocyte antigen 6 complex, locus A	Ly6a	0.177409	-1.3604
1446070_at	tRNA-yW synthesizing protein 1 homolog (S. cerevisiae)	Tyw1	0.0125705	-1.36034
1428491_at	COMM domain containing 10	Commd10	0.000635719	-1.36027
1426969_at	tripartite motif protein 23	Trim23	0.000455822	-1.36025
1438199_at	expressed sequence AI316807	AI316807	0.020683	-1.3601
1438872_at	tripartite motif family-like 1	Triml1	8.91369e-05	-1.35979
1450674_at	cyclin-dependent kinase 5	Cdk5	0.000910728	-1.35975
1435594_at	ADP-ribosylation factor-like 6 interacting protein 2	Arl6ip2	0.00344749	-1.35972
1423277_at	protein tyrosine phosphatase, receptor type, K	Ptprk	3.28795e-05	-1.35966
1452838_at	DEAD (Asp-Glu-Ala-Asp) box polypeptide 10	Ddx10	2.81547e-05	-1.35956
1433776_at	lipoma HMGIC fusion partner	Lhfp	0.197339	-1.35954
1448922_at	dual specificity phosphatase 19	Dusp19	0.000851301	-1.35953
[truncated: 14,329 more rows]
