# Supplementary material for: RAD21 Cooperates with Pluripotency Transcription Factors in the Maintenance of Embryonic Stem Cell Identity
Source: PLoS One. 2011 May 12;6(5):e19470. doi: 10.1371/journal.pone.0019470 (PMC3093395; doi:10.1371/journal.pone.0019470)
Supplement: Table S5 — List of Nanog interacting proteins identified by mass spectrometry. (XLS) [file pone.0019470.s012.xls]

## Sheet: Nanog-LAP IP
Mass Spectrometry data of GFP-purified Nanog-LAP ESC
Gene Names	Mass (kDa)	Peptides	Significance
			Nanog / wildype
Psmd12;RP23-319N7.1-002	52.895	33	1.95758e-05
Rbmxl2	41.912	28	5.90411e-05
Nanog;Ecat4;Enk;NanogPd	34.24	4	0.000145264
Psmd11	47.436	38	0.000152564
Psmd6	45.536	25	0.000177276
Dnttip1;Tdif1;RP23-370H21.3-003;RP23-370H21.3-002	36.852	6	0.000187164
Nr0b1;Ahch;Dax1	52.576	14	0.000680996
Psmd2	100.2	62	0.000850347
L1td1;Ecat11	88.188	32	0.000986544
G3bp2	54.087	9	0.00137066
Phc1;Edr;Edr1;Rae28	106.32	10	0.00167833
Psmc1	49.184	42	0.00248024
Gdf3;Gdf-3;Vgr-2	41.586	7	0.00299731
Btbd14b;Nac1	56.536	10	0.00413901
Pdhb	38.937	4	0.00514825
Sall4;RP23-354I18.1-001;RP23-354I18.1-002	113.11	11	0.0056814
Stag1;Sa1	144.44	27	0.00584596
Pml	98.241	10	0.010346
Zfp281	96.683	12	0.0113171
Trip12;Gtl6;cbp37	224.13	25	0.0114504
Msh2	104.15	11	0.0128938
Nol6	129.23	2	0.013971
Msh6;Gtmbp	151.07	8	0.0141122
RP23-342H16.6-001;Zfp345;OTTMUSG00000015743;RP23-369H9.1-001;Zfp51;Zfp52;mszf23-2;Zfp94;2010315B03Rik	72.18	4	0.01506
Tbx3	79.262	7	0.0165526
Trim28;Krip1;Tif1b	88.846	35	0.0167496
Parp1	112.71	40	0.0181298
Arid5b;Desrt;Mrf2	131.81	8	0.0197696
Abcf2	71.781	12	0.0202119
	69.007	8	0.0215813
KRT16;KRT16A	51.267	9	0.0216134
Fbxo30	82.713	7	0.0239315
Psmd7;Mov-34;Mov34	36.539	22	0.0255446
Dnmt3a	101.67	18	0.0261927
Tex10;RP23-178D3.2-003;mCG_2303	105.21	6	0.0267171
Rif1	267.14	26	0.0269776
Tufm	49.508	4	0.0275094
	28.106	6	0.0275309
Mta2;Mta1l1	75.029	11	0.0282948
Trim27;Rfp	58.512	3	0.0290344
Hdac1	55.074	11	0.0295308
KRT9	62.129	29	0.0297453
Atxn2l;A2lp	113.04	8	0.031827
Eed	59.997	3	0.0340931
Senp3;Smt3ip;Smt3ip1;RP23-422L16.11-003	64.402	10	0.0344283
Nufip2;Kiaa1321	77.884	11	0.03632
Uhrf1;Np95	88.303	10	0.042056
Hspb1;Hsp25;Hsp27	23.014	5	0.042129
Gapdh;Gapd	36.249	18	0.0432508
Nvl	94.475	11	0.0450055
Rps4y2;RP23-251M14.2-001	29.184	27	0.0454505
Igf2bp1;Vickz1	63.45	29	0.0476641
Cdc73	60.576	3	0.0513002
Tsr1;Kiaa1401	92.104	6	0.051844
Pabpc1;Pabp1;Pabpc3	70.642	9	0.0519546
Csnk2a1;Ckiia;RP23-452D3.3-004	45.161	6	0.0526344
Myst2;Hbo1	70.641	7	0.0529324
Trerf1	134.42	6	0.0538632
Wdr18	47.211	3	0.0547919
KRT5	62.378	9	0.0564498
	15.429	15	0.0588235
Tuba4a;Tuba4	49.924	20	0.0616479
Prmt5;Jbp1;Skb1	72.679	2	0.0618084
Mbd3	32.168	3	0.0622452
Xpo4;Kiaa1721	129.96	11	0.0641788
KRT1;KRTA	66.017	31	0.066158
Hells;Lsh;Pasg	95.125	15	0.0669088
Wapal;Kiaa0261;Wapl	134.05	4	0.0669113
Mov10;Gb110	113.58	4	0.0765526
Pelp1;Mnar	118.07	4	0.0766895
Ssrp1;RP23-232L15.5-002	81.474	15	0.0792382
Hspd1;Hsp60	60.955	29	0.0795643
Gnl3;Ns	60.786	18	0.080437
Dnmt3l	47.992	12	0.0813536
Pfkp;Pfkc	85.454	7	0.0862631
Rps27	9.461	5	0.0864452
Mcm3;Mcmd;Mcmd3	91.545	4	0.0877275
Orc1l;RP23-406B13.5-001;Orc1	95.102	2	0.0907799
Pogz;Kiaa0461	154.91	4	0.0914357
Chd4;mKIAA4075;Chd5;RP23-421E12.10-001	218.63	18	0.0930534
Fxr1;Fxr1h	76.221	16	0.0933057
Rfc4	40.918	5	0.0949407
Psip1;Ledgf;RP23-311B24.4-003;RP23-311B24.4-006	59.696	4	0.0955398
Rnf2;DinG;Ring1b	37.623	7	0.0962571
Nono	54.54	6	0.0965576
Ran;Rasl2-8;1700009N14Rik;RP23-143B14.1;RP23-143B14.1-001	24.423	2	0.101691
Rbbp4;RP23-391E6.3-001;mCG_12245;Rbap48	47.655	12	0.102593
Rfc2	38.724	3	0.103506
Top2a;Top-2;Top2	172.88	43	0.105126
Ruvbl1;Tip49;Tip49a	50.213	10	0.105375
Psmc4;Tbp7	47.408	32	0.10581
Zscan10;Zfp206	88.355	6	0.111039
Sox2;Sox-2	34.454	3	0.111458
KRT6B;K6B;KRTL1	59.998	13	0.113493
Hspa4;Apg2;Hsp110	94.132	3	0.116535
Eif6;RP23-388H13.5-005;Itgb4bp	26.58	3	0.116622
Dnaja1;Dnaj2;Hsj2;Hspf4	44.868	4	0.118736
Capza1;Cappa1	32.939	10	0.119352
Ddx27	85.91	4	0.123823
Psmd1	110.87	52	0.127038
Capza2;Cappa2	32.967	10	0.127055
Ruvbl2	51.112	11	0.127104
Slc25a13;Aralar2	74.466	8	0.132508
Supt16h;Fact140;Factp140	119.82	50	0.135088
Dido1;Datf1;Dio1	247.17	6	0.13572
D10Wsu52e	55.249	3	0.137624
Las1l;RP23-476N7.1-007;RP23-476N7.1-001	89.413	5	0.139208
Tubb2c	49.83	24	0.140744
Thoc5;RP23-64E17.4-002;Fmip;Kiaa0983	80.035	8	0.142392
Psg22;cea9	57.5	1	0.149231
Myo1e	126.82	43	0.152396
Dnttip2	84.276	3	0.154123
Tdh	41.461	5	0.154197
Capzb;RP23-247I1.3-004;Cappb1;RP23-247I1.3-006;RP23-247I1.3-011	33.767	16	0.157903
Rps3	26.674	29	0.158073
Rbm14;p16	69.448	17	0.158655
Tubb2b;Tubb2a;Tubb2	49.953	26	0.159106
Kpnb1;Impnb	97.151	6	0.161601
Cbx1;Cbx;RP23-353J21.1-002;RP23-353J21.1-005	21.418	4	0.161622
Gnl3l	65.194	5	0.166054
Nsun2;D13Wsu123e;Misu	88.067	4	0.168395
Bysl	49.783	9	0.17602
Rfc5	38.096	5	0.184068
Dnmt3b;RP23-89H14.3-009	97.355	10	0.194224
Nip7	20.451	3	0.194564
Mdn1;RP23-69G24.2-001	630.33	5	0.194948
Ppan;Ssf1	52.724	5	0.195598
Nol14;Nop14	98.773	6	0.195722
Polr2h	17.143	5	0.198582
1110037F02Rik;Kiaa1429	207.17	2	0.20082
Rps29	6.6767	5	0.201346
Tuba1a;Tuba1;Tuba1c;Tuba6;Tuba3a;Tuba3;Tuba3b;Tuba7;Tuba8	50.135	20	0.20263
Gtpbp4;Crfg;Nog1	74.112	10	0.20282
Dpy30	11.213	2	0.204173
Rcc2;Kiaa1470	55.983	8	0.204525
Ahdc1	168.08	10	0.205288
Smarca5;Snf2h	121.63	31	0.207135
