# Supplementary material for: RAD21 Cooperates with Pluripotency Transcription Factors in the Maintenance of Embryonic Stem Cell Identity
Source: PLoS One. 2011 May 12;6(5):e19470. doi: 10.1371/journal.pone.0019470 (PMC3093395; doi:10.1371/journal.pone.0019470)
Supplement: Table S6 — Primer sequences for esiRNA production, qPCR and ChIP. (XLS) [file pone.0019470.s013.xls]

## Sheet: Expression
Primer for Gene Expression qPCR
	Forward 5' to 3'	Reverse 5' to 3'
Bmp2	GAAGAAGCCGTGGAGGAACT	CGTCACTGGGGACAGAACTT
Brachyury	GAATGAGGAGATTACAGCCCTTAA	TGTGGTCGTTTCTTTCTTTGG
Cdx2	TAGGAAGCCAAGTGAAAACCA	CCTCCTGATGGTGATGTATCG
Cyclophilin B	TTACCCATCAAACCATTCCTTCTG	AACCCAAAGAACTTCAGTGAGAGC
Eomes	CAATGTTTTCGTGGAAGTGGT	CATCTTATTGCCCTGCATGTT
Esrrb	ACCACAACCAGCTGCTGAACCG	CACCACTGGCGTCCGACGAG
Fgf4	GGCAAGCTCTTCGGTGTGCCTT	TCCCCTTCTTGGTCCGCCCG
Fgf5	TGTGTCTCAGGGGATTGTAGG	ATTTGGCACTTGCATGGAGT
Fgfr2	AGGAGCAACCAGAGAGCACCGT	TGTGGGCGTTGGATTCCCCC
Flk	CTCAATGTGGGGCTTGATTT	TTGGTGAGGATGACCGTGTA
FoxA1	GGATGGTTGTGTCGGCCGGG	AGTAGGCCTCCTGCGTGTCCG
FoxA2	GAGCACCATTACGCCTTCAAC	AGGCCTTGAGGTCCATTTTGT
Fzd1	TGATCCCCGGCGTTGGGCTA	AGATGCCCCGTTCGCCGTTG
Gata4	CCTGGAAGACACCCCAATCTC	AGGTAGTGTCCCGTCCCATCT
Gata6	GAGCTGGTGCTACCAAGAGG	ACGAACGCTTGTGAAATGTG
Klf2	GTCCCTGCCATGGCGCTCAG	ATTTCGCGGCCAGCGCTCC
Klf4	GCAGCCACCTGGCGAGTCTG	CGCCAACGGTTAGTCGGGGC
Klf5	ACGTATCCACTTCTGCGATTAT	CTTCTCGCCCGTATGAGTCC
Lefty1/2	TAGGCTCGTGTCCATCCAC	TTGAGGTCCAGCGTGTGC
Lef1	AGCACCCCCACACGGACAGT	GGCGTGCCATCTTCTGCCCA
Gene name	Forward 5' to 3'	Reverse 5' to 3'
Myc	CCTAGTGCTGCATGAGGAGAC	TCTTCCTCATCTTCTTGCTCTTC
Nanog	TTCTTGCTTACAAGGGTCTGC	AGAGGAAGGGCGAGGAGA
Nestin	TCCAGCTGGCTGTGGAAGCCC	TGTGCCAGTTGCTGCCCACC
Nodal	TCGTCACCGTCCCCTCTGGC	ACGTCCACATCTTGCGCCTGG
Notch3	CTGGCTTCACAGGGCCTCGC	CGCAGACCCCAGAATGGCGG
Pax6	GATGGGCGCAGACGGCATGT	TGGCAGCCATCTTGCGTGGG
Pou5f1	GTTGGAGAAGGTGGAACCAA	CTCCTTCTGCAGGGCTTTC
Rad21	CCTCAGCAGGTAGAGCAAATGG	GCATCTGCTGAGTGCGTTTGTT
Smc1a	CGCCACAAGACAGTGGCGTT	AAGCCCGTGGGCCTGAGACT
Smc3	GCTGGCGGGCAACAGTGAAC	AGCCAACCTCGCAATTCCTCGC
Sox1	TACAGCCCCATCTCCAACTC	GCTCCGACTTGACCAGAGA
Sox17	GGAACCTCCAGTAAGCCAGAT	GGTGCTGCTCATTGTATCCA
Tbx3	CGGATTTACTTTGGCCTTCCCAAGCG	GTGGAACCGCGGCTGGTACT
Tgfbr3	CACACAGGGGAGACGGCACG	GCGGCGTCCATCTGTCCACC
Wnt5a	CCAGTGCTCGCTTCCGCTCC	TGGGCTTCTTCATGGCGAGGGG
Wnt9a	GGCCGCCTACTTCGGGCTAAC	CAGTGTCTCGGCCACACCCG

## Sheet: esiRNA
Primer for esiRNA generation
Gene name	5' to 3'
Luciferase forward	TCACTATAGGGAGAG GATAACTGGTCCGCAGTGGT
Luciferase reverse	TCACTATAGGGAGAC CCATTCATCCCATGATTCAA
Rad21 esi-1 forward	TCACTATAGGGAGAG CCCATTGGGACAAGAAGCTA
Rad21 esi-1 reverse	TCACTATAGGGAGAC ATTCAGGTTGCTGGTGCTCT
Rad21 esi-2 forward	TCACTATAGGGAGAG GAAACACAAACCGAAAGCAG
Rad21 esi-2 reverse	TCACTATAGGGAGAC CTGTCAAGGGACTCAAACCA
Smc1a esi-1 forward	TCACTATAGGGAGAG GCAGAGACTTGACCCTGGAG
Smc1a esi-1 reverse	TCACTATAGGGAGAC TATTTCTGCCTTTCGCTGCT
Smc1a esi-2 forward	TCACTATAGGGAGAG GCCAACTTCGGGCCTCGCAT
Smc1a esi-2 reverse	TCACTATAGGGAGAC TGGCCAGGTGCTGATTCTTAAGGT
Smc3 esi-1 forward	TCACTATAGGGAGAG CGCAGGAACATTGAAAGGAT
Smc3 esi-1 reverse	TCACTATAGGGAGAC TCCAAGCGTTTCCTCAGATT
Smc3 esi-2 forward	TCACTATAGGGAGAG AGCGGCAACAGGAAAGGCCATT
Smc3 esi-2 reverse	TCACTATAGGGAGAC CCGGGCCAGCTGAGTTGAAACTT
Nanog forward	TCACTATAGGGAGAG ATGCCTGCAGTTTTTCATCC
Nanog reverse	TCACTATAGGGAGAC GTGCTGAGCCCTTCTGAATC

## Sheet: ChIP
Primer for ChIP qPCR
Gene name	Forward 5' to 3'	Reverse 5' to 3'
Al6704468	CTTCCCCAGTCCTCAGAGCCCA	CAGCCGGAGCGGGAAACAACG
Baz2b	GCTGGACACTCACAGAACTCCATCT	AGGGACACACCTTCTTACCAGCCA
Elk3	CCCAATCTGCCCTTACAAAGCACG	GGCAGTCCTCACTGTGACCCCA
Gm488	CTGGGTGGAACCAGGCCCTGAA	TGGGGAGTGGTTGTCAAAAGCCT
Il6st	TCACCTCCTTCTATCCACAACCACC	GCGAGAGGGTTTGACGCACTGT
Itgb3	CCGGCTTGGTGGCAGATGCTC	GGGCAGGGACTCATCTTCCCGG
Jarid2	ATGTAGCCCTGGTTGCCCTGGA	CTTCCTCGTCCTGGCCCAAGGT
Klf5	GGTGTCAGGGGATGTGGCTTGC	ACGCACCACCCTGTGAAGTTG
Nanog	TTCCCAGGTTTGTCCCGCGG	AGGGAGGAGGGCGTCTAGATGC
RPL19	GACGGAAGGGCAGGCATATG	TGTGGATGTGCTCCATGAGG
Rybp_Shq1	AACCAAGACGGTGGAGGAGGGAC	GAAGCGGTTGGAGAGAGACACGC
Sall1	GTCAGCAGTGACTGGGGCTTCCT	TCACAGTGCTCTTTCCGCTCCGA
Smad1	AACCGGTCTTTGTAAAACCCCATGGA	GCCACTGTGGGAGCCCAAGTT
Smarcad1	ACTCTGTAGACCAAGACTCAGAGAGCT	GAGCATCCGGTGCAGTCGGG
Sox2	TGCCCCTCCCTCAGGAGCACA	GCAGAGTGGCTTGTGCAGTGGG
Sulf1	GCTTCCGGGAACCTTGGCCAA	ACGAGGTGTCAGTCCACCTCACC
Tgif1	GGACAGACTGGGCAAGGCCAC	GCTGGCAGGAGTCAGTTTACTTCTGA
Znf521	GGATTCCCAGGACCAGAGAGCTGG	GCACTGTGGTGGGAGTGATCTGTG
Zfp503	TGACGGGTGTGGGGTGGGAATT	ATAACAAAGCCTCACCGGGCGC
