# Supplementary material for: RAD21 Cooperates with Pluripotency Transcription Factors in the Maintenance of Embryonic Stem Cell Identity
Source: PLoS One. 2011 May 12;6(5):e19470. doi: 10.1371/journal.pone.0019470 (PMC3093395; doi:10.1371/journal.pone.0019470)
Supplement: Table S7 — High-confidence cohesin binding sites. (XLS) [file pone.0019470.s014.xls]

## Sheet: Sheet1
High confidence Rad21 binding sites overlapping with Smc1a and Smc3 binding sites
Chromosome	Peak Start	Peak End
chr1	4132333	4133358
chr1	4758276	4759026
chr1	4759738	4760759
chr1	4904274	4904884
chr1	5007535	5008446
chr1	5173173	5174653
chr1	5904372	5905867
chr1	6123788	6125936
chr1	6262297	6263133
chr1	7386790	7387416
chr1	7532473	7534422
chr1	9458984	9460384
chr1	9531054	9532046
chr1	9534908	9535558
chr1	9562462	9564018
chr1	9997070	9998021
chr1	10079355	10080101
chr1	10387708	10388385
chr1	10749414	10750533
chr1	10825868	10828104
chr1	11055247	11055764
chr1	11129780	11130670
chr1	11141319	11142338
chr1	11223692	11224679
chr1	11647389	11648945
chr1	12688146	12689770
chr1	12691086	12692743
chr1	12826228	12827838
chr1	12853804	12854900
chr1	13039928	13041258
chr1	13042104	13042942
chr1	13123914	13125015
chr1	13140945	13142368
chr1	13521096	13522062
chr1	13695973	13697190
chr1	13774382	13775324
chr1	13778684	13780286
chr1	14560585	14561519
chr1	14718727	14719646
chr1	14730201	14730929
chr1	14997558	14998339
chr1	15316982	15317900
chr1	15611438	15613011
chr1	15983199	15984110
chr1	16788170	16789202
chr1	17112894	17114150
chr1	17153428	17154732
chr1	17970462	17972872
chr1	18095995	18097421
chr1	18783323	18784163
chr1	19195278	19196773
chr1	20300929	20302184
chr1	20503213	20504225
chr1	20544245	20545111
chr1	20602478	20603555
chr1	20923517	20923988
chr1	20928864	20929980
chr1	21151501	21152512
chr1	21155959	21157490
chr1	21208199	21209137
chr1	21261101	21261778
chr1	21334191	21334892
chr1	22258620	22259716
chr1	22493919	22494768
chr1	23068762	23069523
chr1	23175144	23175778
chr1	23712078	23713106
chr1	23799515	23800624
chr1	23833685	23834800
chr1	23912664	23913647
chr1	24143706	24144789
chr1	24178085	24178928
chr1	24255194	24256619
chr1	24309217	24309904
chr1	24957861	24958890
chr1	25566925	25567829
chr1	30797547	30798071
chr1	30835240	30837963
chr1	30977257	30978225
chr1	31209743	31210231
chr1	31210583	31211502
chr1	31266729	31267924
chr1	33622191	33623302
chr1	33729119	33729942
chr1	33740909	33741934
chr1	33795552	33796978
chr1	33799354	33800308
chr1	33805987	33806614
chr1	33932500	33933124
chr1	33949594	33950960
chr1	34021134	34022113
chr1	34023117	34023649
chr1	34117877	34118702
chr1	34150289	34150962
chr1	34154245	34155017
chr1	34221234	34222142
chr1	34274471	34275816
chr1	34466267	34467503
chr1	34542394	34543307
chr1	34567621	34568538
chr1	34658977	34659721
chr1	34698863	34699994
chr1	34757315	34757953
chr1	34794813	34795817
chr1	34923996	34924434
chr1	34953221	34954364
chr1	35442021	35442697
chr1	35444951	35445745
chr1	35535031	35535443
chr1	35772495	35773305
chr1	35895872	35897298
chr1	36111215	36112122
chr1	36119753	36120575
chr1	36120701	36123213
chr1	36190241	36192123
chr1	36334096	36334737
chr1	36335807	36336722
chr1	36380680	36381699
chr1	36511015	36511838
chr1	36557857	36558929
chr1	36570426	36571059
chr1	36603833	36604935
chr1	36672628	36673260
chr1	36691349	36692252
chr1	36740855	36741565
chr1	36793732	36795207
chr1	36801275	36802051
chr1	36803227	36803941
chr1	36841327	36842347
chr1	36843103	36843956
chr1	37040255	37040936
chr1	37042412	37043093
chr1	37307100	37308257
chr1	37315281	37315971
chr1	37328861	37330351
chr1	37458266	37459304
chr1	37476010	37477066
chr1	37691179	37691951
chr1	37695715	37696541
chr1	37734968	37735694
chr1	37923826	37925108
chr1	38042410	38043299
chr1	38242243	38243308
chr1	38259392	38260280
chr1	38309494	38310242
chr1	38696220	38697329
chr1	38843882	38844753
chr1	38912795	38913538
chr1	38918840	38919691
chr1	38993394	38994278
chr1	39057710	39058640
chr1	39067238	39068248
chr1	39274361	39275151
chr1	39286568	39287198
chr1	39397108	39398174
chr1	39401334	39402300
chr1	39418748	39419481
chr1	39448989	39449867
chr1	39583877	39584994
chr1	39587042	39588238
chr1	39671255	39672578
chr1	39737330	39738003
chr1	39742407	39743144
chr1	39993190	39993803
chr1	40058702	40059650
chr1	40171538	40173578
chr1	40435199	40436620
chr1	40436630	40437639
chr1	40636386	40637422
chr1	40714660	40715435
chr1	40854106	40854641
chr1	40901123	40902135
chr1	40944157	40945195
chr1	41209194	41209815
chr1	41320838	41322215
chr1	41443264	41443873
chr1	41866955	41867999
chr1	42295036	42295678
chr1	42740670	42741597
chr1	42747622	42748906
chr1	42971651	42972561
chr1	43108708	43109172
chr1	43122764	43123792
chr1	43167234	43168175
chr1	43169555	43170392
chr1	43195009	43195598
chr1	43196168	43197203
chr1	43321087	43321983
chr1	43356273	43356949
chr1	43692541	43693025
chr1	44098227	44099254
chr1	44285451	44286589
chr1	45370403	45371854
chr1	45488556	45489513
chr1	45684268	45685273
chr1	45729352	45730248
chr1	45873809	45874436
chr1	45881735	45882958
chr1	46078627	46080521
chr1	46906381	46907428
chr1	46970863	46971866
chr1	51389964	51391440
chr1	51515560	51516537
chr1	51521735	51524213
chr1	51653221	51654674
chr1	51657041	51657925
chr1	51672115	51673006
chr1	51701039	51702052
chr1	52001051	52002302
chr1	52055080	52056586
chr1	52060903	52061642
chr1	52154768	52157135
chr1	52157151	52158007
chr1	52170660	52171338
chr1	52203156	52204061
chr1	52226798	52227348
chr1	52358010	52358444
chr1	52359468	52359886
chr1	52704545	52705615
chr1	52805075	52805705
chr1	52910203	52911628
chr1	53021209	53022301
chr1	53149434	53150591
chr1	53760597	53761988
chr1	53946076	53948026
chr1	55192464	55193139
chr1	55218408	55219363
chr1	55249197	55250709
chr1	55440014	55440660
chr1	55460412	55462559
chr1	55792157	55793840
chr1	55812517	55813233
chr1	55894662	55895644
chr1	55930625	55931801
chr1	55943181	55943876
chr1	55947309	55948395
chr1	56016905	56018114
chr1	56809869	56810474
chr1	57033860	57034572
chr1	57262151	57263225
chr1	57326154	57327246
chr1	57485148	57487154
chr1	58197223	58197989
chr1	58213182	58214237
chr1	58327564	58328750
chr1	58352268	58353816
chr1	58803123	58804387
chr1	59124785	59125278
chr1	59294307	59295616
chr1	59304046	59305139
chr1	59368142	59368760
chr1	59373210	59373993
chr1	59640923	59641811
chr1	59679520	59680995
chr1	59940310	59941437
chr1	60057048	60058297
chr1	60503689	60504450
chr1	60879614	60880650
chr1	60916468	60918324
chr1	60924853	60925891
chr1	61017671	61018643
chr1	61111639	61113151
chr1	61237660	61239285
chr1	61433467	61434944
chr1	61571429	61572521
chr1	61817481	61818277
chr1	62013536	62014318
chr1	62747147	62748474
chr1	62764431	62764955
chr1	62768661	62770132
chr1	62832501	62833454
chr1	62866082	62867682
chr1	62975676	62976936
chr1	63010579	63011533
chr1	63156950	63157738
chr1	63161022	63161727
chr1	63227270	63228293
chr1	63228990	63229815
chr1	63265662	63266491
chr1	63449949	63451681
chr1	63704135	63705374
chr1	63705560	63707362
chr1	63809452	63810437
chr1	63999449	64000567
chr1	64491658	64493074
chr1	64493833	64495492
chr1	64751401	64752862
chr1	64763405	64764880
chr1	64964129	64966013
chr1	65056505	65057452
chr1	65158595	65159081
chr1	65224476	65225176
chr1	65329058	65330165
chr1	65434604	65435528
chr1	66151761	66152371
chr1	66941971	66943115
chr1	66987093	66988729
chr1	67107956	67108504
chr1	67227312	67228986
chr1	69185234	69186089
chr1	69288123	69289316
chr1	69836811	69838044
chr1	70833280	70834573
chr1	71083493	71084201
chr1	71336055	71337192
chr1	71577998	71578826
chr1	71721700	71722690
chr1	71824510	71825520
chr1	72169745	72170882
chr1	72188196	72189531
chr1	72212703	72213300
chr1	72621703	72622293
chr1	72762672	72764350
chr1	72765177	72766192
chr1	72811734	72812519
chr1	72901002	72902302
chr1	72912196	72913555
chr1	72923947	72925265
chr1	72925574	72926657
chr1	73320528	73322411
chr1	73664922	73666144
chr1	73783671	73784095
chr1	73872253	73873566
chr1	73908895	73910233
chr1	73947789	73949544
chr1	74033169	74033698
chr1	74042788	74043499
chr1	74123663	74124371
chr1	74129095	74130073
chr1	74171214	74172454
chr1	74242479	74243351
chr1	74252163	74253170
chr1	74359286	74360714
chr1	74408316	74409109
chr1	74436756	74437903
chr1	74499049	74500017
chr1	74805971	74807067
chr1	74809388	74810377
chr1	74834379	74834894
chr1	74854497	74855244
chr1	74855300	74856351
chr1	74908100	74909518
chr1	74927124	74928073
chr1	74962282	74962971
chr1	74973178	74973851
chr1	74995105	74996056
chr1	75000500	75001369
chr1	75010736	75011726
chr1	75062635	75064109
chr1	75098091	75099441
chr1	75120607	75121513
chr1	75338292	75340266
chr1	75395129	75395701
chr1	75410397	75410989
chr1	75463157	75464885
chr1	75473652	75474799
chr1	75495819	75496635
chr1	75555593	75556825
chr1	75648827	75650119
chr1	75650156	75650770
chr1	75921833	75923244
chr1	77512516	77513513
chr1	77927000	77927905
chr1	77968318	77969736
chr1	77974975	77976102
chr1	78005252	78006000
chr1	78415743	78416686
chr1	78450900	78451702
chr1	78521506	78523006
chr1	78683197	78684130
chr1	78720317	78722197
chr1	79783081	79783838
chr1	80176464	80178236
chr1	80227106	80227973
chr1	80404849	80405864
chr1	81283528	81284142
chr1	81296964	81297715
chr1	81512982	81513632
chr1	82472507	82473534
chr1	82637647	82638717
chr1	82783697	82784745
chr1	82785426	82786520
chr1	82799951	82801177
chr1	82835510	82836063
chr1	82983730	82984964
chr1	83072179	83073355
chr1	83723468	83724534
chr1	83742118	83743828
chr1	83807686	83808461
chr1	84124718	84126062
chr1	84282952	84284230
chr1	84466703	84468300
chr1	84692573	84694491
chr1	84729980	84731547
chr1	84862851	84863834
chr1	84877138	84878470
chr1	84881472	84882967
chr1	84929936	84930679
chr1	87632638	87633707
chr1	87749373	87750579
chr1	87831782	87833232
chr1	87904088	87905084
chr1	87955646	87956661
chr1	88040686	88041737
chr1	88075141	88076039
chr1	88084511	88086329
chr1	88110452	88111560
chr1	88197995	88198740
chr1	88209995	88210974
chr1	88235591	88236796
chr1	88277569	88278133
chr1	88301148	88301678
chr1	88326243	88327210
chr1	88336654	88337595
chr1	88367400	88368422
chr1	88396230	88397122
chr1	88405667	88406524
chr1	88428664	88429635
chr1	88434748	88435507
chr1	88514610	88516384
chr1	88546220	88547480
chr1	88594916	88595792
chr1	88596090	88596937
chr1	88810847	88811775
chr1	88937401	88939515
chr1	89070578	89071718
chr1	89083542	89084253
chr1	89102757	89103505
chr1	89142389	89143409
chr1	89154428	89155522
chr1	89189124	89189908
chr1	89343819	89344671
chr1	89437884	89438937
chr1	89560302	89561289
chr1	89617846	89618388
chr1	90041844	90042423
chr1	90174100	90174730
chr1	90183761	90188681
chr1	90320808	90322217
chr1	90352924	90353736
chr1	90362079	90363081
chr1	90370233	90371309
chr1	90457764	90459510
chr1	90601316	90603019
chr1	90638565	90639618
chr1	90641522	90642307
chr1	90648572	90649325
chr1	90652954	90653779
chr1	90953791	90954969
chr1	91071869	91072622
chr1	91087741	91088865
chr1	91092009	91093318
chr1	91240686	91241850
chr1	91420585	91421424
chr1	91421741	91423228
chr1	91502384	91503819
chr1	91542918	91543994
chr1	91569873	91570916
chr1	91648958	91649912
chr1	91652811	91654679
chr1	91666452	91667502
chr1	91755549	91757017
chr1	91838812	91840592
chr1	91947604	91948653
chr1	91957022	91957790
chr1	92055898	92057021
chr1	92168680	92169623
chr1	92453440	92454323
chr1	92484527	92485764
chr1	92486905	92487958
chr1	92489106	92490038
chr1	92546827	92548027
chr1	92736480	92737175
chr1	92802508	92803405
chr1	92824584	92825731
chr1	92852642	92853893
chr1	92869601	92870490
chr1	92995122	92995945
chr1	93075365	93076351
chr1	93107501	93107968
chr1	93243258	93243963
chr1	93324884	93325955
chr1	93379626	93380537
chr1	93420143	93420943
chr1	93496899	93497819
chr1	93771195	93771820
chr1	93810333	93811029
chr1	93858617	93859494
chr1	94256420	94257510
chr1	94507235	94508310
chr1	94545096	94545738
chr1	94730174	94731360
chr1	94791587	94792085
chr1	94805559	94806065
chr1	94852976	94853921
chr1	95025017	95025908
chr1	95070723	95071949
chr1	95134501	95135213
chr1	95565026	95565732
chr1	95623340	95624711
chr1	95974608	95976723
chr1	97658713	97659437
chr1	99584959	99585990
chr1	100075633	100076288
chr1	102453225	102454310
chr1	105659199	105660053
chr1	106840852	106842105
chr1	106988267	106989702
chr1	107259060	107259933
chr1	107576757	107577944
chr1	107787654	107788153
chr1	107967546	107968806
chr1	108048265	108049083
chr1	108067345	108068099
chr1	108243304	108243941
chr1	108286109	108287020
chr1	108291473	108293127
chr1	108408061	108408817
chr1	108779774	108781266
chr1	108797833	108798870
chr1	109377457	109378750
chr1	110723640	110724568
chr1	111881800	111882628
chr1	113760269	113761012
chr1	114284916	114286028
chr1	114347799	114349221
chr1	118373341	118375150
chr1	120171316	120172287
chr1	120216901	120218134
chr1	120218141	120218643
chr1	120373035	120373859
chr1	120402223	120402973
chr1	120461112	120461887
chr1	120655579	120656839
chr1	120665129	120666042
chr1	120668371	120669516
chr1	120978425	120981046
chr1	120983885	120984690
chr1	120990023	120992012
chr1	121016280	121016881
chr1	121050048	121050886
chr1	121152612	121153382
chr1	121241660	121242713
chr1	121320110	121321239
chr1	121340138	121341201
chr1	121354541	121355057
chr1	121359874	121360560
chr1	121380822	121381635
chr1	121444887	121445916
chr1	121815767	121816337
chr1	121862028	121862844
chr1	121912562	121913460
chr1	121929480	121930174
chr1	121989671	121990756
chr1	122051687	122052403
chr1	122067959	122069154
chr1	122093350	122094491
chr1	122127846	122128409
chr1	122224178	122224724
chr1	122264101	122265730
chr1	122365186	122366581
chr1	122445589	122447172
chr1	122482573	122484046
chr1	122490899	122491893
chr1	122950021	122951289
chr1	122967376	122969020
chr1	123076640	123078364
chr1	123337420	123338209
chr1	123445644	123446695
chr1	124335524	124337148
chr1	126614529	126615423
chr1	127266960	127268034
chr1	127278991	127279621
chr1	127503725	127504507
chr1	127565450	127566200
chr1	127625921	127626957
chr1	127685615	127687103
chr1	128304312	128305027
chr1	128327781	128329446
chr1	128465027	128465902
chr1	128509059	128510111
chr1	128828299	128829012
chr1	129135058	129135967
chr1	129305940	129306666
chr1	129355147	129356283
chr1	129393335	129393977
chr1	129396209	129397799
chr1	129575925	129577162
chr1	130119610	130120504
chr1	130179357	130180129
chr1	130720532	130721285
chr1	130728870	130730340
chr1	130771404	130772656
chr1	131739906	131740470
chr1	132268437	132269516
chr1	132443900	132445160
chr1	132530494	132531377
chr1	132683283	132683963
chr1	132771481	132772509
chr1	132949504	132950527
chr1	132956413	132958107
chr1	133011748	133013366
chr1	133018208	133018996
chr1	133051642	133052706
chr1	133077749	133078850
chr1	133104086	133104688
chr1	133142427	133143543
chr1	133156521	133157790
chr1	133166370	133167449
chr1	133186956	133187698
chr1	133444714	133445945
chr1	133451258	133452088
chr1	133509303	133510545
chr1	133554333	133555291
chr1	133608613	133609791
chr1	133661741	133662972
chr1	133742263	133743715
chr1	133801846	133802591
chr1	133877816	133878869
chr1	133878900	133880052
chr1	133891203	133892854
chr1	133942680	133943639
chr1	134012846	134013942
chr1	134017494	134018447
chr1	134052075	134052778
chr1	134053585	134055334
chr1	134062208	134063094
chr1	134088154	134089516
chr1	134106853	134109388
chr1	134133010	134134808
chr1	134150896	134151464
chr1	134157416	134158195
chr1	134184472	134185366
chr1	134188856	134190006
chr1	134202563	134203638
chr1	134208789	134210242
chr1	134251999	134253120
chr1	134263747	134264944
chr1	134286509	134287542
chr1	134368836	134369505
chr1	134420244	134421312
chr1	134422119	134423272
chr1	134490189	134491892
chr1	134505421	134506608
chr1	134667793	134668439
chr1	134698924	134699600
chr1	134865106	134866464
chr1	134935715	134936670
chr1	134983794	134984906
chr1	135012575	135013123
chr1	135041918	135043510
chr1	135073362	135074675
chr1	135077222	135078217
chr1	135203046	135204495
chr1	135207694	135208456
chr1	135213515	135214522
chr1	135249497	135250941
chr1	135276928	135277646
chr1	135278372	135279255
chr1	135281859	135282691
chr1	135506735	135507462
chr1	135598519	135599209
chr1	135612101	135613512
chr1	135632371	135633998
chr1	135792377	135793550
chr1	135807718	135808805
chr1	135932870	135933717
chr1	135942070	135942888
chr1	135944889	135946208
chr1	135949706	135950467
chr1	136003101	136003792
chr1	136016493	136017630
chr1	136018527	136019972
chr1	136047883	136048866
chr1	136092904	136093492
chr1	136098584	136099298
chr1	136140538	136141230
chr1	136187135	136187926
chr1	136228287	136228977
chr1	136236059	136237076
chr1	136265112	136266300
chr1	136296031	136296789
chr1	136331443	136332640
chr1	136347321	136348187
chr1	136415235	136415885
chr1	136420585	136422001
chr1	136456229	136456815
chr1	136537846	136538892
chr1	136570876	136571472
chr1	136601378	136602099
chr1	136725903	136727388
chr1	136885865	136886740
chr1	136926682	136927097
chr1	137002308	137002965
chr1	137004904	137005710
chr1	137032842	137033543
chr1	137050756	137051536
chr1	137067697	137068286
chr1	137068521	137069292
chr1	137155387	137156375
chr1	137157361	137157979
chr1	137164366	137165241
chr1	137264713	137265388
chr1	137436520	137437556
chr1	137440882	137442445
chr1	137566344	137568706
chr1	137595709	137596492
chr1	137596993	137597900
chr1	137601038	137601366
chr1	137615752	137616753
chr1	137649052	137650538
chr1	137677622	137678314
chr1	137707591	137708319
chr1	137725113	137726212
chr1	137743355	137744496
chr1	137762050	137762888
chr1	137840932	137841685
chr1	137842018	137842914
chr1	137855010	137856242
chr1	137942459	137942962
chr1	137947863	137948410
chr1	138012519	138013398
chr1	138063905	138064602
chr1	138066519	138067356
chr1	138071538	138072384
chr1	138447213	138448101
chr1	138461087	138463064
chr1	138636126	138636849
chr1	138645162	138646349
chr1	138655046	138655791
chr1	138669931	138671506
chr1	138752409	138753459
chr1	139013079	139016910
chr1	139121444	139122685
chr1	139123174	139124722
chr1	139940406	139941906
chr1	140016528	140017120
chr1	140224547	140225820
chr1	140454951	140455407
chr1	140534415	140535006
chr1	140648517	140649650
chr1	141376773	141377443
chr1	142067931	142069269
chr1	142069670	142070419
chr1	142426604	142429844
chr1	142557132	142558415
chr1	144638464	144639542
chr1	145159930	145160916
chr1	145577708	145578540
chr1	145660427	145661693
chr1	145853715	145854329
chr1	146044540	146045574
chr1	146253532	146255012
chr1	149152517	149153033
chr1	151605191	151606629
chr1	151703482	151704544
chr1	152113437	152114220
chr1	152154192	152155408
chr1	152288596	152289560
chr1	152317383	152318651
chr1	152387120	152388179
chr1	152438123	152439000
chr1	152856201	152857621
chr1	152881495	152883271
chr1	152913677	152914243
chr1	152925897	152926789
chr1	152949954	152950878
chr1	153199790	153200510
chr1	153236760	153238207
chr1	153344089	153344837
chr1	153411046	153412108
chr1	153549491	153550570
chr1	153552288	153554004
chr1	153692905	153694144
chr1	154126898	154127916
chr1	154160156	154161153
chr1	154216093	154217009
chr1	154358134	154358847
chr1	154367663	154368696
chr1	154371280	154373162
chr1	154525201	154526162
chr1	154593233	154594068
chr1	154625921	154626886
chr1	154637046	154638341
chr1	154751426	154752338
chr1	154789116	154790716
chr1	154886854	154887993
chr1	154913272	154914276
chr1	154938667	154940181
chr1	155232822	155234658
chr1	155248345	155249585
chr1	155397735	155398728
chr1	155403771	155404686
chr1	155406113	155408062
chr1	155589137	155590384
chr1	155593311	155594534
chr1	155595526	155597237
chr1	155741428	155743215
chr1	155879396	155880454
chr1	155923429	155924818
chr1	155965177	155966519
chr1	156027472	156028788
chr1	156128292	156129440
chr1	156575371	156577507
chr1	156633050	156633847
chr1	156634933	156635857
chr1	156643785	156644574
chr1	156853105	156854297
chr1	156872681	156873789
chr1	156895227	156896729
chr1	156986783	156988048
chr1	157064716	157065759
chr1	157071087	157072023
chr1	157128182	157129294
chr1	157384035	157384988
chr1	157889754	157890810
chr1	157932676	157933590
chr1	158159147	158160155
chr1	158170573	158172719
chr1	158192985	158194419
chr1	158310743	158311995
chr1	158417484	158418336
chr1	158469870	158470919
chr1	158561127	158561908
chr1	158563026	158563596
chr1	158570691	158571497
chr1	158606268	158606996
chr1	158671566	158673511
chr1	158682200	158682960
chr1	158694465	158695388
chr1	158847376	158848995
chr1	158927816	158928495
chr1	159006442	159007838
chr1	159009263	159010098
chr1	159012152	159012837
chr1	159015832	159016639
chr1	159387938	159388799
chr1	159482902	159483742
chr1	159490315	159491495
chr1	159688252	159689256
chr1	160197135	160198049
chr1	160599661	160601303
chr1	160774428	160775915
chr1	160883275	160884360
chr1	161065068	161065989
chr1	161319916	161320580
chr1	161325933	161327618
chr1	161991346	161992915
chr1	162010918	162011905
chr1	162124602	162125287
chr1	162491110	162493041
chr1	162644426	162645284
chr1	162687754	162688983
chr1	163100236	163101640
chr1	163110577	163111208
chr1	163124925	163126635
chr1	163144325	163145626
chr1	163216581	163217755
chr1	163329888	163331116
chr1	163617085	163618739
chr1	163678000	163679021
chr1	163898992	163899775
chr1	164243335	164244248
chr1	164289223	164290034
chr1	164594967	164595859
chr1	164825557	164826784
chr1	165000260	165001245
chr1	165080121	165081621
chr1	166067350	166069619
chr1	166113260	166115304
chr1	166245216	166245900
chr1	166246514	166247590
chr1	166296405	166297595
chr1	166674688	166676404
chr1	166800735	166801420
chr1	166833956	166836405
chr1	167050286	167051153
chr1	167062210	167063290
chr1	167182161	167182824
chr1	167219916	167220802
chr1	167250412	167251395
chr1	167513363	167514691
chr1	167588308	167589407
chr1	167590568	167591593
chr1	167665488	167667690
chr1	167701576	167702213
chr1	167705470	167706686
chr1	167710622	167711227
chr1	167783566	167785050
chr1	168082895	168084174
chr1	168084236	168085376
chr1	168090469	168091380
chr1	168248718	168250474
chr1	168711903	168713047
chr1	169142164	169143947
chr1	169150393	169151616
chr1	169266939	169268217
chr1	169299574	169301184
chr1	169344013	169345845
chr1	169377867	169378957
chr1	169566913	169568820
chr1	169574237	169575813
chr1	169599662	169600563
chr1	169711859	169713361
chr1	169826182	169827018
chr1	169845023	169846038
chr1	170143891	170144981
chr1	170252725	170253672
chr1	170305486	170307186
chr1	171389176	171389927
chr1	171604242	171604850
chr1	171847944	171848595
chr1	171849047	171850003
chr1	171851516	171852134
chr1	171880347	171881242
chr1	172066074	172067149
chr1	172130112	172131336
chr1	172542280	172544011
chr1	172562109	172563159
chr1	172830962	172832411
chr1	172922434	172923861
chr1	172926243	172927338
chr1	172936763	172937834
chr1	173040981	173042571
chr1	173048225	173049014
chr1	173089492	173090115
chr1	173150670	173151608
chr1	173168383	173169214
chr1	173187243	173187912
chr1	173193983	173194836
chr1	173251299	173252322
chr1	173291084	173292160
chr1	173309767	173310525
chr1	173315071	173315553
chr1	173317063	173318000
chr1	173400039	173401229
chr1	173408909	173410001
chr1	173433146	173434037
chr1	173496754	173497463
chr1	173745807	173747267
chr1	173930541	173931113
chr1	173976737	173977845
chr1	174073283	174074158
chr1	174146974	174148001
chr1	174176703	174178396
chr1	174254553	174255428
chr1	174287590	174288511
chr1	174294564	174295381
chr1	174338914	174339907
chr1	174342133	174343089
chr1	174419838	174421151
chr1	174447871	174448640
chr1	174458704	174460333
chr1	174524399	174525382
chr1	174549300	174550189
chr1	174562898	174563864
chr1	175253900	175255165
chr1	175269582	175270403
chr1	175307365	175308316
chr1	175385682	175387273
chr1	176399451	176400514
chr1	176524722	176525882
chr1	176604771	176605514
chr1	176929521	176930573
chr1	177598918	177599752
chr1	177853525	177854536
chr1	177866292	177866998
chr1	178148158	178148979
chr1	178153239	178154112
chr1	178629678	178630578
chr1	178642302	178643106
chr1	178791957	178792609
chr1	179118833	179119700
chr1	179615138	179615673
chr1	179632478	179633608
chr1	180290368	180291759
chr1	180379397	180380062
chr1	180393453	180394560
chr1	180678561	180679135
chr1	180681654	180682409
chr1	180890138	180890879
chr1	181072030	181072967
chr1	181161558	181162845
chr1	181167711	181168677
chr1	181381070	181381686
chr1	181406328	181407935
chr1	181447132	181447726
chr1	181470897	181471993
chr1	181553611	181554378
chr1	181554418	181555130
chr1	181575455	181576261
chr1	181774768	181775632
chr1	181777581	181778176
chr1	181789068	181789988
chr1	182046053	182047270
chr1	182105041	182106033
chr1	182144689	182145894
chr1	182193470	182194567
chr1	182198435	182199854
chr1	182317330	182317929
chr1	182351875	182352879
chr1	182357872	182358972
chr1	182363844	182365100
chr1	182413715	182414993
chr1	182480668	182481555
chr1	182650143	182651156
chr1	182693740	182694704
chr1	182704606	182705370
chr1	182803885	182804852
chr1	182807505	182808037
chr1	182840615	182841733
chr1	182849587	182850195
chr1	182904295	182905271
chr1	182906329	182907116
chr1	182917822	182918577
chr1	182922020	182923224
chr1	182952249	182953143
chr1	182969346	182970208
chr1	183162600	183163263
chr1	183202882	183203325
chr1	183474904	183476024
chr1	183545464	183546949
chr1	183547237	183547916
chr1	183658381	183659638
chr1	183811031	183812469
chr1	183818820	183819727
chr1	184044948	184046553
chr1	184067662	184068971
chr1	184070249	184071327
chr1	184072752	184074081
chr1	184078941	184080944
chr1	184241164	184242177
chr1	184306212	184307082
chr1	184311269	184312134
chr1	184419540	184420558
chr1	184468711	184470309
chr1	184483711	184485440
chr1	184490473	184490886
chr1	184494316	184495165
chr1	184587697	184588319
chr1	184825539	184826485
chr1	184889900	184890816
chr1	185480819	185481499
chr1	186059019	186059874
chr1	186086669	186087847
chr1	186089662	186090810
chr1	186315543	186316628
chr1	186648497	186649310
chr1	187010978	187011638
chr1	187325153	187326243
chr1	187505497	187506129
chr1	187753563	187754048
chr1	188006332	188007545
chr1	188216708	188217175
chr1	188279591	188281176
chr1	188332968	188333621
chr1	188543382	188544530
chr1	188545761	188546575
chr1	188651566	188652606
chr1	188783045	188783926
chr1	188855416	188856451
chr1	188961100	188962112
chr1	189190644	189191147
chr1	189271745	189273371
chr1	189275615	189276653
chr1	189278211	189279044
chr1	189569453	189570019
chr1	189798050	189798675
chr1	189813800	189814669
chr1	190145346	190146096
chr1	190367195	190367787
chr1	190531687	190532853
chr1	190803507	190804577
chr1	191374664	191375542
chr1	191403052	191403931
chr1	191451822	191452949
chr1	191688023	191688729
chr1	191711138	191712064
chr1	191751108	191752195
chr1	191796653	191797609
chr1	191864787	191865476
chr1	191869658	191870122
chr1	192620771	192621717
chr1	192767943	192769026
chr1	192832737	192833066
chr1	192908769	192909491
chr1	193099165	193100236
chr1	193123168	193124077
chr1	193188525	193189052
chr1	193641156	193643073
chr1	193658404	193659862
chr1	193788005	193789574
chr1	193819270	193819989
chr1	193916556	193917803
chr1	193918098	193918690
chr1	194012654	194013561
chr1	194013858	194014970
chr1	194267504	194268427
chr1	194421158	194422989
chr1	194537701	194538606
chr1	194548363	194549013
chr1	194552931	194553676
chr1	194610399	194611208
chr1	195034354	195035113
chr1	195150119	195151239
chr1	195156110	195157007
chr1	195189761	195190645
chr1	195202681	195203596
chr1	195208798	195209857
chr1	195211771	195213133
chr1	195266476	195267738
chr1	195275086	195277322
chr1	195329597	195330957
chr1	195401763	195402752
chr1	195498836	195500060
chr1	195524776	195525765
chr1	195528466	195529888
chr1	196048799	196049842
chr1	196578920	196580053
chr1	196642660	196643886
chr1	196705445	196706359
chr1	196788007	196789075
chr1	196956795	196957783
chr10	3012486	3013611
chr10	3269712	3270631
chr10	3651607	3652486
chr10	4310023	4311162
chr10	4554738	4556112
chr10	4558809	4560754
chr10	4706778	4707441
chr10	4711424	4712244
chr10	4745711	4746726
chr10	4855438	4856681
chr10	4865166	4866535
chr10	5175422	5176212
chr10	5719511	5720425
chr10	5747674	5748195
chr10	5800279	5801387
chr10	5823810	5824829
chr10	5940783	5941730
chr10	5973810	5974845
chr10	6012516	6014029
chr10	6194588	6195827
chr10	6257039	6258078
chr10	6304124	6305099
chr10	6401881	6403690
chr10	6540413	6541443
chr10	6544665	6545535
chr10	6773021	6773935
chr10	6814482	6816129
chr10	7012651	7014007
chr10	7319847	7321168
chr10	7590424	7591372
chr10	7602642	7604706
chr10	7915495	7916775
chr10	7958103	7961054
chr10	8042746	8043709
chr10	8248657	8249551
chr10	8435401	8436179
chr10	8462483	8463392
chr10	8732211	8733224
chr10	8894287	8895805
chr10	9295138	9296060
chr10	9396414	9398007
chr10	10040903	10041434
chr10	10075324	10075984
chr10	10277587	10278806
chr10	11169451	11170467
chr10	12303069	12304071
chr10	12410234	12411064
chr10	12638891	12639735
chr10	12716567	12717211
chr10	12736028	12737307
chr10	12806759	12808015
chr10	12846857	12847615
chr10	13148968	13150043
chr10	13284135	13285173
chr10	13766711	13767154
chr10	13809101	13809934
chr10	14110726	14111584
chr10	14169812	14170573
chr10	14425284	14425663
chr10	15019381	15020510
chr10	16997336	16998389
chr10	17441458	17442536
chr10	17452298	17453828
chr10	17589105	17590591
chr10	17916854	17917726
chr10	17930170	17931109
chr10	18108377	18109230
chr10	18111169	18112027
chr10	18113234	18113982
chr10	18149090	18150213
chr10	18172994	18173795
chr10	18282465	18283476
chr10	18292167	18293016
chr10	18321592	18322461
chr10	18480037	18480702
chr10	18623874	18624526
chr10	18630494	18631213
chr10	18636524	18637627
chr10	18718953	18719601
chr10	18959181	18961306
chr10	19237759	19239534
chr10	19321205	19322031
chr10	19412480	19413789
chr10	19427817	19429191
chr10	19531321	19532225
chr10	19613728	19614632
chr10	19634712	19635846
chr10	19792619	19793828
chr10	19844607	19845887
chr10	19889830	19890922
chr10	20009926	20010646
chr10	20091595	20093048
chr10	20124955	20125916
chr10	20635233	20635923
chr10	20667934	20669002
chr10	20685634	20686344
chr10	20712072	20713206
chr10	20753179	20754559
chr10	20877645	20878479
chr10	20908499	20909651
chr10	21102359	21103508
chr10	21140550	21141553
chr10	21184701	21186423
chr10	21320649	21322555
chr10	21465894	21466460
chr10	21525365	21525890
chr10	21714805	21716414
chr10	21726775	21729078
chr10	21932025	21932433
chr10	22298992	22300021
chr10	22307628	22308919
chr10	22338420	22339133
chr10	22433622	22435173
chr10	22495445	22496540
chr10	22497341	22498395
chr10	22800643	22801865
chr10	22835932	22837382
chr10	22870159	22870591
chr10	23329696	23331445
chr10	23391071	23391974
chr10	23496907	23497761
chr10	23662208	23662964
chr10	23698826	23699746
chr10	23714046	23714928
chr10	23799913	23800633
chr10	23830557	23831596
chr10	24017982	24019179
chr10	24052435	24053436
chr10	24128873	24130556
chr10	24310204	24311539
chr10	24340967	24342120
chr10	24342272	24343184
chr10	24344308	24345522
chr10	24509059	24510303
chr10	24516406	24517717
chr10	24589384	24589860
chr10	24615521	24616376
chr10	24680288	24683304
chr10	24838966	24839534
chr10	24883180	24884015
chr10	24927332	24928389
chr10	24938665	24939701
chr10	24958604	24959644
chr10	24969871	24970318
chr10	25134576	25135700
chr10	25207732	25208899
chr10	25219159	25219896
chr10	25377857	25378714
chr10	25400836	25402040
chr10	25798587	25799445
chr10	25858836	25860060
chr10	26092610	26093375
chr10	26430492	26431657
chr10	26610041	26611071
chr10	26638962	26639905
chr10	26852536	26854181
chr10	28204923	28206142
chr10	28563877	28564984
chr10	28925972	28927214
chr10	29057841	29059091
chr10	29252112	29253406
chr10	29523349	29524609
chr10	30438284	30439800
chr10	30530032	30531440
chr10	30557611	30558619
chr10	31018242	31019820
chr10	31461935	31463152
chr10	32610395	32611243
chr10	33372028	33374027
chr10	33706318	33707390
chr10	33753400	33754384
chr10	33756350	33757175
chr10	33815027	33816902
chr10	33871332	33872452
chr10	33926360	33926877
chr10	33999925	34001509
chr10	34047506	34048917
chr10	34357777	34359231
chr10	36225554	36226519
chr10	36733790	36734851
chr10	36791938	36793414
chr10	38568566	38569385
chr10	38595376	38597277
chr10	38784303	38785039
chr10	38786554	38787446
chr10	38889737	38892240
chr10	38959171	38960423
chr10	39239689	39240999
chr10	39531270	39531738
chr10	39616078	39617030
chr10	39679701	39680801
chr10	39931954	39932748
chr10	39978301	39979401
chr10	40244008	40245529
chr10	40248878	40250039
chr10	40348926	40349639
chr10	40533143	40534146
chr10	40723816	40724962
chr10	40735426	40736255
chr10	41008394	41009312
chr10	41224823	41227050
chr10	41228664	41229598
chr10	41237960	41238920
chr10	41351505	41352898
chr10	41398259	41398981
chr10	41402189	41403189
chr10	41409246	41410531
chr10	41549535	41552087
chr10	41699753	41701177
chr10	41705711	41706695
chr10	41750581	41751556
chr10	41790371	41790898
chr10	42010771	42011787
chr10	42014873	42015509
chr10	42017295	42018010
chr10	42027469	42028996
chr10	42321092	42321987
chr10	42416139	42417288
chr10	42561332	42562847
chr10	42632760	42633602
chr10	42661581	42662674
chr10	42677434	42678780
chr10	42706806	42708287
chr10	42709283	42710414
chr10	42763106	42763733
chr10	42931209	42932299
chr10	43140341	43141053
chr10	43172102	43173001
chr10	43269169	43269841
chr10	43280207	43281743
chr10	43294278	43295511
chr10	43637965	43639592
chr10	43673110	43674659
chr10	43790498	43791916
chr10	43827237	43828029
chr10	43896991	43897880
chr10	44480614	44481901
chr10	44763326	44765892
chr10	44770552	44771754
chr10	44834208	44835009
chr10	44851761	44853197
chr10	45092808	45093602
chr10	45519673	45520666
chr10	45635798	45637572
chr10	45731461	45732502
chr10	47005295	47005951
chr10	50423820	50425248
chr10	50635204	50636128
chr10	51011250	51012053
chr10	51124355	51126102
chr10	51272687	51274387
chr10	51388727	51389717
chr10	51825905	51827045
chr10	51935641	51937239
chr10	51952000	51953169
chr10	52050024	52051721
chr10	52104823	52105735
chr10	52409710	52410611
chr10	52834472	52835633
chr10	53066246	53069502
chr10	53228870	53229598
chr10	53247815	53248850
chr10	53583006	53584081
chr10	55486918	55488007
chr10	55699548	55701082
chr10	56058680	56059966
chr10	56088283	56089948
chr10	56092788	56094624
chr10	56257573	56259214
chr10	56720678	56722151
chr10	57166874	57168630
chr10	57182861	57183887
chr10	57567842	57568915
chr10	58011151	58011999
chr10	58022506	58023033
chr10	58136196	58137027
chr10	58138032	58138645
chr10	58274522	58275570
chr10	58571515	58572508
chr10	58629070	58630086
chr10	58754776	58756046
chr10	58757597	58760021
chr10	58841024	58842737
chr10	58914532	58914984
chr10	58989067	58989761
chr10	59172741	59173721
chr10	59249800	59250666
chr10	59277318	59278132
chr10	59280158	59280721
chr10	59308850	59309820
chr10	59327446	59328603
chr10	59355368	59356441
chr10	59357240	59358155
chr10	59529023	59529724
chr10	59586791	59587417
chr10	59610566	59611459
chr10	59700098	59701103
chr10	59707730	59708285
chr10	59767377	59769101
chr10	59870050	59871490
chr10	59880615	59881296
chr10	59905504	59906131
chr10	59993897	59994876
chr10	60084116	60085438
chr10	60150214	60150954
chr10	60159319	60160616
chr10	60219322	60220341
chr10	60222839	60223771
chr10	60238238	60238840
chr10	60241054	60242080
chr10	60242125	60243225
chr10	60297315	60298342
chr10	60447761	60448320
chr10	60514635	60515685
chr10	60530778	60531859
chr10	60535080	60535718
chr10	60661990	60663550
chr10	60738277	60739347
chr10	60798481	60799462
chr10	60804242	60805011
chr10	60861947	60862784
chr10	60929593	60930432
chr10	60954823	60955189
chr10	61068403	61069232
chr10	61120695	61121281
chr10	61196812	61197846
chr10	61207492	61208320
chr10	61282697	61283691
chr10	61301027	61302333
chr10	61340268	61341238
chr10	61368567	61369190
chr10	61442727	61444017
chr10	61517817	61518887
chr10	61564518	61565580
chr10	61567543	61568656
chr10	61589573	61590554
chr10	61645306	61646595
chr10	61649205	61650783
chr10	61723549	61724598
chr10	61873446	61874337
chr10	61962764	61963319
chr10	62019762	62020924
chr10	62142283	62142976
chr10	62145586	62146206
chr10	62449809	62450422
chr10	62528085	62529416
chr10	62616125	62617171
chr10	62840123	62840805
chr10	62845273	62846098
chr10	63036662	63037631
chr10	63045060	63046731
chr10	63154597	63155393
chr10	63546713	63547954
chr10	65694345	65695167
chr10	65810825	65811780
chr10	66036631	66038092
chr10	66269721	66270701
chr10	66315501	66316759
chr10	66371192	66372661
chr10	66479289	66480035
chr10	66709669	66710407
chr10	66726916	66728519
chr10	66773530	66774680
chr10	66777701	66778549
chr10	66888245	66888954
chr10	67183956	67185249
chr10	67191818	67192508
chr10	67228268	67229336
chr10	67267676	67268528
chr10	67321292	67322458
chr10	67325005	67325832
chr10	67386488	67387197
chr10	67460556	67461225
chr10	67513604	67514406
chr10	67514773	67515867
chr10	67550514	67551280
chr10	67618456	67619495
chr10	67745813	67746526
chr10	67819836	67820493
chr10	67927400	67928396
chr10	68074193	68075389
chr10	68364983	68366376
chr10	68370738	68371633
chr10	68627660	68628496
chr10	68648844	68649793
chr10	68783598	68784607
chr10	68834157	68834817
chr10	68837677	68838307
chr10	68914637	68916119
chr10	68985766	68986393
chr10	69018492	69019676
chr10	69124666	69125769
chr10	69308069	69309188
chr10	69332467	69334427
chr10	69426947	69428215
chr10	69484499	69485139
chr10	69618877	69619906
chr10	69658291	69659094
chr10	69731617	69732272
chr10	69759386	69760415
chr10	69780972	69782045
chr10	69825719	69826676
chr10	69850430	69850990
chr10	69938792	69939712
chr10	69970405	69971104
chr10	70026286	70027202
chr10	70056448	70057445
chr10	70276650	70278898
chr10	70379565	70380264
chr10	70555344	70556678
chr10	70680589	70681869
chr10	70789093	70790378
chr10	70863736	70864622
chr10	70885133	70886010
chr10	70942674	70943361
chr10	71519383	71520281
chr10	71853768	71855669
chr10	72560870	72561573
chr10	72566319	72567041
chr10	72568541	72569638
chr10	72862597	72863804
chr10	73026716	73027732
chr10	73193734	73194688
chr10	74310696	74311653
chr10	74397409	74398552
chr10	74399486	74400525
chr10	74483393	74484486
chr10	74521787	74522719
chr10	74613609	74614708
chr10	74644673	74645818
chr10	74654356	74655188
chr10	74740122	74740897
chr10	74898988	74900059
chr10	74901869	74903049
chr10	74948366	74949788
chr10	75048889	75049803
chr10	75083446	75084153
chr10	75098399	75099126
chr10	75206460	75207382
chr10	75227601	75228272
chr10	75236192	75236819
chr10	75294679	75295625
chr10	75315963	75316819
chr10	75345625	75346361
chr10	75359976	75360560
chr10	75437609	75438659
chr10	75580677	75581336
chr10	75664120	75665540
chr10	75789273	75790093
chr10	75975812	75976599
chr10	76013124	76013660
chr10	76190824	76191659
chr10	76197408	76198440
chr10	76253948	76254982
chr10	76291466	76292433
chr10	76297808	76299783
chr10	76483661	76485220
chr10	76532757	76533428
chr10	76544982	76546014
chr10	76593056	76594179
chr10	76714618	76716839
chr10	76744606	76746235
chr10	76815802	76816862
chr10	76972143	76972999
chr10	76979788	76980858
chr10	77029154	77029943
chr10	77034656	77035722
chr10	77053293	77054276
chr10	77066555	77067566
chr10	77067948	77068484
chr10	77090006	77091087
chr10	77092676	77093256
chr10	77191933	77192600
chr10	77345102	77345741
chr10	77447182	77448272
chr10	77490383	77491675
chr10	77505821	77506711
chr10	77622027	77623362
chr10	77741486	77742584
chr10	77785196	77785818
chr10	77841128	77841900
chr10	77854404	77855561
chr10	77858947	77859558
chr10	78003631	78004149
chr10	78094800	78095719
chr10	78144965	78145455
chr10	78208270	78209220
chr10	78218374	78219360
chr10	79043132	79044307
chr10	79057932	79058982
chr10	79111724	79112941
chr10	79126523	79127112
chr10	79157704	79158625
chr10	79188662	79189275
chr10	79230894	79231861
chr10	79274324	79275416
chr10	79297280	79298237
chr10	79299577	79300228
chr10	79346327	79347005
chr10	79387528	79388652
chr10	79420634	79421284
chr10	79576862	79577978
chr10	79607911	79608629
chr10	79627699	79628612
chr10	79638048	79639201
chr10	79661922	79662797
chr10	79707931	79709173
chr10	79710416	79711245
chr10	79802507	79803530
chr10	79812795	79813460
chr10	79836582	79837303
chr10	79840371	79840815
chr10	79866011	79866649
chr10	79908327	79909738
chr10	79949405	79950168
chr10	79968643	79969417
chr10	79971809	79972901
chr10	80019951	80020708
chr10	80028817	80029544
chr10	80073700	80074459
chr10	80076627	80077201
chr10	80146684	80147560
chr10	80209942	80210519
chr10	80213546	80214447
chr10	80338620	80339449
chr10	80342992	80343707
chr10	80391491	80392180
chr10	80450446	80451521
chr10	80457517	80458596
chr10	80479163	80479789
chr10	80504157	80504573
chr10	80549605	80550298
chr10	80635551	80636444
chr10	80637492	80638280
chr10	80660876	80662316
chr10	80751116	80752174
chr10	80755281	80755716
chr10	80857583	80858429
chr10	80868178	80868971
chr10	80911643	80913664
chr10	80946671	80947198
chr10	80965313	80965801
chr10	80981211	80981705
chr10	80989271	80990220
chr10	81014196	81014997
chr10	81508894	81510143
chr10	81633292	81634363
chr10	81758570	81759884
chr10	82129086	82129913
chr10	82254010	82255205
chr10	82363977	82364791
chr10	82645070	82646227
chr10	82660445	82661132
chr10	82687706	82688535
chr10	82713647	82714906
chr10	82971446	82972505
chr10	83080015	83080521
chr10	83187101	83188029
chr10	83238757	83240059
chr10	83247660	83248318
chr10	83281984	83283083
chr10	83482151	83483661
chr10	83899954	83901487
chr10	83912875	83914810
chr10	83976562	83977332
chr10	83977938	83979012
chr10	84021000	84021727
chr10	84192487	84193311
chr10	84408201	84409256
chr10	84475967	84477465
chr10	84501442	84502003
chr10	84507826	84508668
chr10	84616695	84617417
chr10	84683311	84684500
chr10	84918404	84920253
chr10	85001993	85003110
chr10	85047247	85048296
chr10	85087396	85088364
chr10	85114041	85115175
chr10	85141210	85142051
chr10	85430108	85432096
chr10	85518609	85519764
chr10	85527108	85528349
chr10	85554360	85555260
chr10	85644584	85645625
chr10	85758519	85759431
chr10	85765250	85766115
chr10	85819316	85820325
chr10	85914539	85915677
chr10	85926147	85927946
chr10	85946628	85947142
chr10	85961090	85962020
chr10	86434084	86435442
chr10	86487327	86488422
chr10	86557030	86557528
chr10	86588550	86590100
chr10	86966125	86967548
chr10	87015006	87016379
chr10	87059173	87060737
chr10	87316584	87317529
chr10	87767033	87767680
chr10	87789207	87790912
chr10	87839125	87840751
chr10	87976125	87977142
chr10	88015104	88016124
chr10	88131110	88133099
chr10	88187047	88188723
chr10	88668181	88669319
chr10	88789383	88790719
chr10	88846219	88846781
chr10	88858629	88859214
chr10	88924394	88925616
chr10	89091797	89094169
chr10	89836253	89836867
chr10	90152315	90153535
chr10	90191208	90192159
chr10	90495036	90495781
chr10	90496362	90497354
chr10	90629369	90630086
chr10	90733319	90734548
chr10	90759947	90761398
chr10	91345467	91347193
chr10	92476010	92477952
chr10	92532776	92534265
chr10	92544287	92544730
chr10	92641203	92642156
chr10	92704820	92705527
chr10	92745765	92746677
chr10	92753833	92754927
chr10	92828244	92829253
chr10	92887995	92889096
chr10	92891966	92892746
chr10	92933979	92934885
chr10	93030656	93031340
chr10	93039627	93040909
chr10	93056403	93057325
chr10	93070777	93071259
chr10	93225741	93226440
chr10	93239881	93240597
chr10	93275502	93276820
chr10	93281091	93282006
chr10	93475953	93476577
chr10	93498552	93498924
chr10	93795271	93796263
chr10	93871121	93872244
chr10	93923526	93924619
chr10	94071623	94072766
chr10	94086015	94087154
chr10	94420570	94421386
chr10	94427412	94428312
chr10	94550392	94551543
chr10	94552675	94553290
chr10	94574642	94575689
chr10	94618355	94619401
chr10	94720797	94721441
chr10	94816383	94817374
chr10	94879989	94881189
chr10	94938225	94939266
chr10	95019588	95020727
chr10	95062825	95063647
chr10	95353465	95355215
chr10	95355832	95356774
chr10	95356945	95358057
chr10	95360479	95361759
chr10	95566755	95568591
chr10	95594203	95595431
chr10	95675885	95677899
chr10	95692704	95693574
chr10	96121409	96121922
chr10	96397123	96398178
chr10	96775338	96776201
chr10	96807724	96808630
chr10	96838533	96839154
chr10	97175067	97176122
chr10	97956996	97957484
chr10	98547027	98548058
chr10	98624089	98625340
chr10	98653120	98654481
chr10	99039137	99041237
chr10	99077843	99079172
chr10	99081066	99082831
chr10	99104152	99105088
chr10	99615021	99616549
chr10	100204682	100205551
chr10	101914157	101914910
chr10	101961104	101962751
chr10	102570515	102571126
chr10	102716155	102718092
chr10	102905632	102906640
chr10	105012006	105013281
chr10	105211175	105212096
chr10	106022153	106023448
chr10	106826277	106827641
chr10	106879462	106880469
chr10	107236390	107237866
chr10	107294997	107296525
chr10	107359411	107360179
chr10	107737633	107738490
chr10	107872461	107873101
chr10	107882633	107883625
chr10	107974259	107975246
chr10	108932783	108933964
chr10	109101527	109102623
chr10	109357756	109358814
chr10	109521987	109522865
chr10	110142718	110143885
chr10	110164748	110165593
chr10	110170346	110171052
chr10	110219460	110220334
chr10	110231172	110232175
chr10	110377774	110378360
chr10	110412879	110413648
chr10	110536337	110537703
chr10	110544311	110545034
chr10	110663318	110664365
chr10	110938997	110941350
chr10	110944493	110945200
chr10	111073168	111074038
chr10	111361916	111363324
chr10	111394413	111395770
chr10	111414370	111415072
chr10	111496936	111497594
chr10	112238048	112239780
chr10	114533968	114534669
chr10	114621374	114622345
chr10	114759883	114761683
chr10	115054328	115054888
chr10	115168616	115169557
chr10	115215340	115216370
chr10	115633384	115634709
chr10	115645049	115645716
chr10	115756253	115756957
chr10	115766666	115768294
chr10	115900571	115901314
chr10	116225968	116226705
chr10	116285193	116286519
chr10	116330428	116331486
chr10	116379752	116381282
chr10	116470759	116471576
chr10	116661972	116662648
chr10	116839082	116840135
chr10	116871839	116873071
chr10	116892584	116893361
chr10	116952624	116953234
chr10	117003094	117004026
chr10	117112890	117115206
chr10	117167983	117169063
chr10	117591614	117592759
chr10	117807107	117808310
chr10	117944448	117945167
chr10	117982720	117983932
chr10	118029433	118030497
chr10	118486893	118487479
chr10	118502739	118503368
chr10	118516165	118516699
chr10	118605581	118606714
chr10	119047253	119048167
chr10	119083320	119084145
chr10	119240335	119241562
chr10	119369842	119370519
chr10	119501112	119502253
chr10	119514692	119515526
chr10	119562242	119562913
chr10	119684238	119684922
chr10	119756482	119757433
chr10	120103820	120104690
chr10	120298311	120299038
chr10	120301259	120302174
chr10	120312470	120313793
chr10	120375153	120376095
chr10	120470091	120470948
chr10	120692870	120694385
chr10	120846388	120847287
chr10	120864099	120865204
chr10	120952856	120953780
chr10	120969889	120970910
chr10	121077065	121078633
chr10	121126378	121127325
chr10	121131540	121132332
chr10	121138097	121139398
chr10	121201462	121202186
chr10	121207678	121208709
chr10	121292906	121294104
chr10	121477438	121478118
chr10	121488531	121489344
chr10	121541818	121543115
chr10	121989907	121990830
chr10	122231275	122232096
chr10	122234682	122235601
chr10	122243753	122244558
chr10	122424511	122425243
chr10	122441986	122443003
chr10	122528567	122529498
chr10	122700427	122701239
chr10	122779422	122780430
chr10	124551240	124552175
chr10	124701755	124702690
chr10	124974968	124976021
chr10	125162069	125163308
chr10	125201059	125202089
chr10	125431853	125432608
chr10	125523537	125524383
chr10	125767293	125768266
chr10	125823401	125824162
chr10	126100112	126101304
chr10	126115982	126116646
chr10	126269734	126270561
chr10	126305933	126307362
chr10	126356070	126356785
chr10	126427268	126428034
chr10	126561986	126562839
chr10	126614407	126615388
chr10	126665531	126666421
chr10	126768846	126769586
chr10	126779272	126779978
chr10	126944975	126946765
chr10	126949379	126950348
chr10	126992395	126993519
chr10	127006118	127007112
chr10	127077787	127080019
chr10	127111615	127112478
chr10	127114905	127115653
chr10	127171457	127172109
chr10	127174828	127175695
chr10	127309298	127310338
chr10	127382148	127383226
chr10	127527855	127528647
chr10	127622786	127623416
chr10	127955722	127956485
chr10	127973052	127973962
chr10	127993338	127993792
chr10	128049580	128050534
chr10	128051723	128052768
chr10	128063588	128064414
chr10	128111234	128112486
chr10	128167782	128168745
chr10	128332207	128333342
chr10	128350058	128350955
chr10	128414105	128415248
chr10	129058525	129059399
chr10	129529731	129530879
chr10	129665073	129667338
chr11	3213741	3214790
chr11	3230271	3230873
chr11	3252612	3253494
chr11	3286762	3288295
chr11	3308763	3309850
chr11	3353404	3354634
chr11	3356146	3357139
chr11	3372167	3373549
chr11	3374520	3376095
chr11	3413869	3415121
chr11	3434461	3436055
chr11	3597132	3598799
chr11	3684659	3687418
chr11	3704339	3706164
chr11	3707760	3708785
chr11	3779444	3780434
chr11	3814268	3815186
chr11	3818573	3819093
chr11	3901497	3902108
chr11	3906303	3907057
chr11	3953100	3954259
chr11	3979874	3980865
chr11	3982783	3984123
chr11	4023527	4024578
chr11	4033202	4034162
chr11	4119135	4121266
chr11	4160047	4162064
chr11	4350009	4351951
chr11	4597394	4598581
chr11	4653799	4654729
chr11	4721176	4722005
chr11	4736350	4737602
chr11	4743379	4744261
[truncated: 14,578 more rows]
